# Supplementary material for: Parallels between retinal and brain pathology and response to immunotherapy in old, late‐stage Alzheimer's disease mouse models
Source: Aging Cell. 2020 Oct 14;19(11):e13246. doi: 10.1111/acel.13246 (PMC7681044; doi:10.1111/acel.13246)
Supplement: Supplementary file 2 [file ACEL-19-e13246-s002.xlsx]

## Sheet: AllProteinsNorm
Protein	WT	WT	WT	WT	WT	WT	ADtg (PBS)	ADtg (PBS)	ADtg (PBS)	ADtg (PBS)	ADtg (GA)	ADtg (GA)	ADtg (GA)	ADtg (GA)	ADtg (GA)	ADtg (GA)	ADtg (GA)
	238633	322548	138299	397394	357086	246563	356247	199136	315816	290673	498783	399789	324141	194336	464385	441854	149688
RRRRRsp|Q99JF8|PSIP1_MOUSE	240608	179223	124053	207575	239754	228144	210647	108257	191215	178976	158090	173554	209504	258938	209122	231726	217129
sp|A2A5R2|BIG2_MOUSE	159064	121928	175130	187407	202155	154823	115861	123953	138420	145861	141171	115532	132379	145234	157498	127332	122920
sp|A2A690-2|TANC2_MOUSE	29371.6	13297.1	16468.2	25780.5	32223.2	39696.9	35112	48948.1	28012.2	22566.3	13761.7	3526.66	24082.5	31534.3	31439.7	25652.6	25790
sp|A2A699|F1712_MOUSE	51005	38852	10688.7	22199.8	51256.7	9040.11	77552.4	6554.09	3799.01	48576.7	19359.3	109329	12706.5	53797.9	61634	19364.6	49488.4
sp|A2A8L5|PTPRF_MOUSE	31628.3	22688.2	30566.1	95111.8	110906	115889	67155.3	43003.9	89199	42213.5	29140.8	26145.9	124851	74935.4	53451.4	64681	30667.8
sp|A2AAE1|K1109_MOUSE	47662.1	68033	77151	61281.9	57566.6	14555.6	14860.7	40938	52753.6	55826.6	38374.7	37616.1	52328.2	66212.8	41789.9	47265	21261.3
sp|A2ADY9|DDI2_MOUSE	630228	510474	835968	419832	430245	431708	592306	803123	512894	473890	570735	606518	474701	589291	566179	480492	573013
sp|A2AG50|MA7D2_MOUSE	170278	164168	186664	213513	225004	233000	193404	170086	159423	154661	161073	124039	142143	207996	181689	149590	261860
sp|A2AHC3|CAMP1_MOUSE	14047.8	14873.5	21777.1	15922.5	18561.7	4075.31	34508.3	27193.5	16966	11694	25236.6	11152.6	20455	8350	21992.6	7137.81	32313.2
sp|A2AHG0|LZTS3_MOUSE	47694.3	67181.3	65881.8	76268.2	92914.3	39083.1	53852.3	56143.3	61835.6	38679.5	143863	41995.5	52633.2	20968.1	89886.8	38669.4	36250.2
sp|A2AJA9|AJM1_MOUSE	14640.7	5415.62	11268.7	13282.3	6886.55	27010.3	4563.3	8244.58	12179.6	8356.45	7610.97	12327.4	7830.76	3446.4	2639.62	2311.78	8988.19
sp|A2ALK8|PTN3_MOUSE	467220	536483	387710	568417	482156	453988	367027	181501	400651	512857	337647	397464	439378	442616	417577	484390	339944
sp|A2ALS5-3|RPGP1_MOUSE	591521	589955	515319	597590	591277	647400	492121	401500	418833	600555	463793	512458	480830	616249	567857	547420	532036
sp|A2AN08|UBR4_MOUSE	87588.2	87922.8	51923.9	105514	155052	93345.7	52826.9	37820.1	120224	96207.2	91562.2	87877.4	207027	177100	50317.8	195243	267433
sp|A2APX8|SCN1A_MOUSE	146512	193003	106276	131953	135421	192095	183316	216079	123028	183889	104114	171615	132737	148863	187718	134374	209247
sp|A2APY7|NDUF5_MOUSE	42830.8	26093.6	46099.8	52284.6	30818.5	26034.2	50195.8	63557	42449.2	40997.7	36372.1	48657.5	44993.4	22848.2	38496.8	50860.8	9864.83
sp|A2AQ19|RTF1_MOUSE	50490.4	68461.1	35440.1	56509.2	46530.1	73619.8	26242.8	38836.9	128731	63764	67431.6	36368.7	72199.1	53336.6	124477	64854.6	80061.9
sp|A2ARP1|VIP1_MOUSE	22107	8072.19	31422.4	22749.7	24647.3	95926.5	37574.1	62855.9	40609.5	16180.7	2401.53	49769	14384.6	21924.6	28499.3	36091.6	354444
sp|A2ARS0|ANR63_MOUSE	116138	53567	31698.2	72042.7	70961.8	100255	104084	142154	113098	107095	75620.5	104127	122701	59723.7	110012	110327	60029.8
sp|A2ASQ1|AGRIN_MOUSE	548917	573899	267282	506191	642395	601862	662715	323232	433954	524146	504517	438697	475636	529167	583614	608968	440656
sp|A2ASZ8-5|SCMC2_MOUSE	16460.2	31053.4	52304.6	29805.9	31348.6	26504.8	29537.2	62293.8	35971.2	29156.9	23810.5	23771.2	28635.5	28425.5	43471.3	23356.9	8919.81
sp|A2AV25|FBCD1_MOUSE	195832	168989	165065	191688	204000	205137	151609	147537	117457	153725	109259	142757	129207	143901	170611	159963	205235
sp|A2AWA9|RBGP1_MOUSE	31787.3	21574.1	18040.2	28035.6	31759.6	26768.9	64404.2	30637.7	20483.9	18839.6	27684.4	15748.5	15391	27381.6	56970.3	28563.2	45966.3
sp|A2BDX3|MOCS3_MOUSE	40543.7	48907	34064.5	44924.7	57794	37138.7	51736.4	18601.9	40455.9	30669.8	65368.3	26508.8	36917.6	14624.1	59071.5	30375.1	80328.2
sp|A2CG49|KALRN_MOUSE	36386.3	401919	47682	481187	430887	570983	423006	209421	412027	386209	319860	442026	423572	365400	38318.8	453440	617162
sp|A2RSJ4|UH1BL_MOUSE	517631	478535	430570	502535	541185	584787	375495	317585	399881	348580	349921	444466	489547	487764	409376	475059	344973
sp|A2RT62|FXL16_MOUSE	120015	85784.6	80054.7	89288	100039	100892	141066	90024.7	90772	77763	60072.9	114767	75433.8	93546.2	103771	88167.3	104466
sp|A3KMP2|TTC38_MOUSE	144601	162467	106577	177256	161669	153643	140399	95602.1	127316	112312	124563	108847	127227	126022	172291	116685	211711
sp|A6H5Z3|EXC6B_MOUSE	133757	141793	113588	131724	138360	154292	169523	50004.8	115280	158902	90530.5	148559	124695	116548	143611	147982	144161
sp|A6H630|ARMT1_MOUSE	3395.47	6897.8	63244.7	4316.98	5667.8	7334.69	56934.2	4128.82	65479.2	29219.9	31508	18707.5	12140.5	35109.8	50328.7	52571.8	24765
sp|A8Y5H7|S14L1_MOUSE	797495	750038	601564	912816	908174	811345	862398	759004	794705	709656	857593	483967	907241	939336	860836	916608	861185
sp|B0V2N1-4|PTPRS_MOUSE	60554	59557.9	29935	51448.7	70515.7	67969.4	69225.2	82020.4	37377.5	71206.7	51885.9	65217.7	61690.8	66290.4	69704.4	66235.8	48889.7
sp|B1AVZ0|UPP_MOUSE	91154.9	56398.8	102939	39755.4	49822.9	23023.2	50439.9	63918.2	63637.9	44440.3	58745.1	74762.8	35859	34906.9	63731	64374.6	47208.9
sp|B1AXP6|TOM5_MOUSE	391013	206080	293315	257592	325557	331339	384713	366427	389839	336675	299049	300586	256474	299788	298634	309911	261596
sp|B1AZP2-2|DLGP4_MOUSE	1.69061e+06	1.12156e+06	949911	1.52369e+06	1.56525e+06	1.89521e+06	1.6463e+06	1.39753e+06	1.33678e+06	1.43847e+06	1.42538e+06	637790	1.39389e+06	1.6295e+06	1.27508e+06	1.60997e+06	914254
sp|B2RSH2|GNAI1_MOUSE	60236.2	50673.2	40838.6	66593.5	44663	46692.5	47615	37064.5	58101.3	50537.8	42039.6	52546.7	39940.5	46849.3	68507	59054.2	74240.4
sp|B2RUJ5|APBA1_MOUSE	104342	103407	41789.4	84639.2	106039	108281	124883	49542.8	80136.2	86285.7	74569.9	111811	77196	117736	96866.1	116668	107941
sp|B2RXC1|TPC11_MOUSE	197130	215919	116078	205581	229052	202973	279790	232488	296568	189553	155902	158091	168620	191709	240416	297835	204209
sp|B2RXS4|PLXB2_MOUSE	65947	62447.2	86976.8	91104.2	126302	94440.6	88677.6	22607.3	41726.4	68207.7	93424.9	151582	84833.4	93421.9	31312.3	45106.8	72245.8
sp|B2RY56|RBM25_MOUSE	4976.51	8996.86	3572.92	4598.78	3952.82	11592.4	1793.34	8930.11	3564.7	4946.38	4449.64	8163.19	4326.51	6760.91	3274.66	6471.83	2394.74
sp|B7ZMP1|XPP3_MOUSE	50596.3	64324.4	59530.4	68472	78893.1	74398.3	68925.6	55569.7	68003.7	59042.5	81115.4	58300.8	55061.8	39831.1	85020.6	67871.9	69531.6
sp|B9EHT4|CLIP3_MOUSE	26292.3	19371.6	19951.5	13933.4	20164.2	22559.3	28414.6	15976.6	20005.3	13273.2	16275.6	13283.5	22197.2	25678.3	25995.7	36120.2	5631.16
sp|B9EJ80|PDZD8_MOUSE	157813	78805.9	80780.9	126837	65578.2	133952	136081	113970	120700	100910	155605	158267	96101	142358	160158	120178	229681
sp|B9EJ86|OSBL8_MOUSE	490511	344849	408510	451116	454312	405375	387075	547630	451205	344731	418375	319118	400121	455190	415681	355429	490962
sp|B9EJA2|CTTB2_MOUSE	17010	9000.65	15301.2	11735.5	17918	18593.7	14855.5	11441.5	11794.1	8026.53	14669	12645.1	12971.6	17194	15790.6	16042.9	16326.4
sp|B9EJI9|T229A_MOUSE	2.91906e+06	2.04035e+06	4.75929e+06	2.2783e+06	2.57302e+06	2.2412e+06	3.4528e+06	7.8835e+06	3.61539e+06	2.87898e+06	2.18292e+06	3.07213e+06	2.60612e+06	2.37869e+06	3.10393e+06	2.71825e+06	3.97505e+06
sp|B9EKR1|PRPTZ_MOUSE	33761.1	39007.1	30778.9	37265.6	33660.2	5673.13	39758.5	31294.9	31780.2	28255.8	42781.7	33674.2	21557.1	34945.3	39873.5	27323.4	40054.2
sp|D3YZI9|PGBD5_MOUSE	128695	164465	381538	139779	228667	216848	223358	267223	225604	176713	199392	305864	152105	213006	186214	188684	194274
sp|D3YZP9|CCDC6_MOUSE	80657.3	82767.4	75433.1	76395.4	68968.1	72383.5	69572.3	25552.2	59014.7	68444.7	49880.2	60392.4	57345.7	63909	72762.4	67656.5	90087.7
sp|D3Z4S3|PTRD1_MOUSE	11187.2	12689.7	15847.8	9431.18	14157.5	12966.5	12856	14476.3	6927.91	4377.55	9068.42	10491.1	6038.33	16330.3	8762.66	5792.66	17184
sp|D3Z7P3-2|GLSK_MOUSE	581264	636641	260876	648572	678654	767269	626182	357439	498748	554355	448120	598969	613546	669892	535216	679397	353835
sp|D3Z7P3|GLSK_MOUSE	1.1985e+06	654596	924317	919392	942099	1.20802e+06	1.03362e+06	1.54243e+06	1.24457e+06	770483	720737	327792	851222	1.46436e+06	764169	959471	395764
sp|E9PUL5|PRRT2_MOUSE	45709.5	100324	45066.7	33185.7	44807.3	101348	186149	77647	157370	79015.8	60748.5	243996	50714.4	143749	192733	120071	125560
sp|E9PV24|FIBA_MOUSE	403102	335827	197100	233801	435124	228495	328268	279781	306243	233627	330294	316611	228348	386789	331433	389514	298026
sp|E9PVA8|GCN1_MOUSE	78296.7	72150.6	86890.5	111860	76271.5	123640	84055.4	136684	100879	102449	73036.2	79399	74503.1	42139.6	82181.1	72789	115598
sp|E9Q6J5|BD1L1_MOUSE	40405.8	45897.6	25373	33716.2	51240.3	74248.7	61611.7	165990	43582.2	55336.4	46891.7	46689.4	41608	51000.1	51910.8	65070.8	51724.3
sp|E9Q7G0|NUMA1_MOUSE	171931	148080	123347	169874	151875	167519	273274	138661	192197	149614	237185	132181	226381	265102	168391	183330	194227
sp|E9Q8I9|FRY_MOUSE	69962.8	20935.4	98245.1	6020.48	71668.3	11316.4	39472.9	68408	15098.5	62332	63285.1	33441.8	54819.5	75286.4	19289.7	46617.2	20324.5
sp|E9Q9D5|RBL2A_MOUSE	1.0052e+06	1.25521e+06	1.10984e+06	1.81173e+06	1.85757e+06	1.21319e+06	1.04283e+06	854266	1.00985e+06	744964	2.40681e+06	702917	1.03794e+06	473416	1.42609e+06	762191	1.2419e+06
sp|F6SEU4|SYGP1_MOUSE	363286	348633	592773	425581	421837	454166	605526	1.01158e+06	386493	306098	279482	751146	358878	492309	342968	304244	518162
sp|F6ZDS4|TPR_MOUSE	307657	256848	208682	347842	309658	299474	304952	237146	306748	291482	329866	250169	279309	208959	334868	287965	298746
sp|F8VPU2|FARP1_MOUSE	163452	172451	150021	118721	184174	232378	153986	100839	136845	185685	121990	143613	128277	206764	238150	192255	189111
sp|G3X9K3|BIG1_MOUSE	78579.7	99732.3	81937.2	121942	117198	150652	60418.6	73369.7	60523.1	61014.8	104001	111306	68090.6	79353.8	92754.1	90332.7	93923.9
sp|G3XA57|RFIP2_MOUSE	5.81523e+06	4.53047e+06	3.80388e+06	5.43783e+06	5.86747e+06	6.06301e+06	5.80795e+06	4.92036e+06	4.27741e+06	4.19583e+06	3.77082e+06	2.42467e+06	4.7526e+06	5.13739e+06	4.64445e+06	5.92658e+06	6.18988e+06
sp|G5E829|AT2B1_MOUSE	474806	620601	512862	481831	544911	514546	707907	543383	462180	510698	588704	605961	525052	532318	575558	637789	658771
sp|O08529|CAN2_MOUSE	234401	166801	96656.4	183733	296580	215018	185211	146053	150768	98158.4	161739	62000.7	121159	175464	110841	150576	151771
sp|O08530|S1PR1_MOUSE	3.01539e+06	3.64255e+06	4.95342e+06	2.79585e+06	2.93572e+06	2.79106e+06	2.34613e+06	6.02616e+06	4.0768e+06	3.39998e+06	3.37332e+06	3.26548e+06	4.11981e+06	4.11076e+06	3.11338e+06	2.87351e+06	2.77759e+06
sp|O08539|BIN1_MOUSE	432634	353291	470368	416306	420593	518509	446749	385618	394467	392999	582727	481027	463209	459484	485849	364825	449383
sp|O08547|SC22B_MOUSE	1.4309e+07	1.81144e+07	1.81148e+07	1.73125e+07	1.42106e+07	1.64369e+07	1.12375e+07	1.88216e+07	1.45152e+07	1.22817e+07	1.53645e+07	1.51617e+07	1.37749e+07	1.4837e+07	1.1739e+07	1.04308e+07	1.66034e+07
sp|O08553|DPYL2_MOUSE	82001.9	80044.9	52003.2	87836.3	83067.4	87512.4	101304	70171.4	80922.6	89621.5	108051	94324.6	94699.1	82609.3	102601	101345	190395
sp|O08576|RUN3A_MOUSE	85251.1	63834.8	100722	91618.4	71019.6	99437.8	78227	73113.9	71879.9	69723.7	74661.9	75027.7	66965.9	73011.1	77480.5	82890.9	78708.9
sp|O08579|EMD_MOUSE	110890	117697	117595	124383	154079	211218	147119	165424	74961.6	78882.3	104904	124704	128140	134137	105877	98762.1	233348
sp|O08582|GTPB1_MOUSE	398268	330831	670510	373010	433825	324458	354336	931642	462278	421629	438262	469068	383434	227881	359920	295025	502676
sp|O08583|THOC4_MOUSE	254160	247521	200530	293672	318704	292323	284414	146996	239960	223868	232609	294021	277469	245813	251437	260009	251889
sp|O08586|PTEN_MOUSE	4929.2	15201.1	5464.56	912.255	2192.51	1962.19	1489.26	17949.7	2669.87	1623.67	10450.2	5711.32	9477.54	10081.9	2522.45	5270.5	8493.19
sp|O08599-2|STXB1_MOUSE	448678	365954	426333	287981	615295	789501	521565	422935	386122	397394	351415	279850	408096	471278	442827	492038	980584
sp|O08599|STXB1_MOUSE	121019	112467	92824.6	109788	105074	110002	103203	74878.1	100087	118887	115972	121574	90303.2	108942	131460	110884	154162
sp|O08600|NUCG_MOUSE	98920	123010	125621	85649	95434.6	125591	107306	86006.7	109931	89740.1	94558.6	127671	115474	154909	97002.8	91336.3	82547.9
sp|O08688|CAN5_MOUSE	3.65613e+06	3.6951e+06	5.43961e+06	4.16599e+06	4.07704e+06	4.32252e+06	3.6137e+06	6.35822e+06	4.51508e+06	3.65168e+06	4.65676e+06	4.05171e+06	3.74477e+06	4.1733e+06	4.58981e+06	3.8564e+06	4.95771e+06
sp|O08749|DLDH_MOUSE	97996.1	151818	130264	164137	187566	227700	209673	68404.3	135980	144108	135829	163473	163948	175317	116723	190108	119941
sp|O08759|UBE3A_MOUSE	857415	679034	1.75485e+06	1.03469e+06	751810	920230	911677	2.03053e+06	1.1932e+06	969482	690823	869029	843399	956576	801322	737061	1.1521e+06
sp|O08795|GLU2B_MOUSE	97464	152330	199263	196769	178595	193214	188630	367116	150502	138544	164317	120352	111394	128411	123654	182635	196049
sp|O08842|GFRA2_MOUSE	40649	23865.9	32085.8	45987.7	52126.6	64595.3	22715.5	21759.4	29511.2	44665.8	29816.6	26529.1	21524.6	55273.9	40201.3	27779.9	34117.8
sp|O08848|RO60_MOUSE	365841	300427	306933	384221	384953	308352	277460	228218	302797	333805	280034	367546	295456	401675	226520	368485	237300
sp|O08914|FAAH1_MOUSE	333227	241148	336133	244855	266882	334525	305202	395095	296059	238124	300288	268973	270131	265501	324092	307851	478853
sp|O08915|AIP_MOUSE	1.36278e+06	1.00417e+06	772937	1.37092e+06	1.28514e+06	1.59771e+06	1.47245e+06	638066	1.14828e+06	1.14235e+06	1.29926e+06	650752	1.25399e+06	1.00036e+06	1.15196e+06	1.32925e+06	854474
sp|O08917|FLOT1_MOUSE	736480	586734	518199	739849	676705	643523	705708	556316	599149	579173	621218	605368	554641	606701	629509	682704	785356
sp|O08919|NUMBL_MOUSE	4502.86	20521.7	17808.5	65278.4	33949.1	32842.1	32043.3	19976	23453.3	16793.4	43564.1	46217.6	40350.7	41041.2	41318.2	38810.2	8458.5
sp|O08967|CYH3_MOUSE	280362	244087	209453	305217	245058	248154	265579	341832	237146	257128	235447	234184	241907	203716	238614	243146	303100
sp|O08989|RASM_MOUSE	196940	590482	332717	231820	196606	172311	134886	247539	176161	150392	40682.6	260249	141236	141893	140228	102268	136577
sp|O08997|ATOX1_MOUSE	20790.2	35570.3	63024.8	42050.6	58173.5	73081.5	41336.2	46353.2	35571.9	22205.4	45486.2	35822.1	41828.5	61945.2	38780.4	41739.1	50009.6
sp|O09005|DEGS1_MOUSE	128822	73636.5	163381	152118	223311	75706.4	68381.7	190716	92064.1	136590	156412	143810	290775	66894.5	110106	142922	230438
sp|O09012|PEX5_MOUSE	980009	984634	1.63585e+06	758813	865434	663828	699508	2.41509e+06	1.29505e+06	1.00641e+06	972540	1.23893e+06	1.04148e+06	1.22899e+06	1.02309e+06	922429	1.11437e+06
sp|O09061|PSB1_MOUSE	2.81419e+06	2.25475e+06	3.01257e+06	2.30439e+06	2.45766e+06	2.79265e+06	2.69789e+06	3.49129e+06	2.75089e+06	2.47909e+06	2.33341e+06	2.62929e+06	2.16801e+06	1.99847e+06	2.8236e+06	2.91158e+06	4.6176e+06
sp|O09111|NDUBB_MOUSE	227933	169930	288541	233486	202015	265266	190360	238155	273530	232216	199727	210405	214412	260243	217651	196183	258879
sp|O09114|PTGDS_MOUSE	61849.6	46474.7	38715.8	34678.7	43224.3	59314.8	41903.9	18295.6	51094.4	42148.4	31630.6	34449.8	38888.2	55841.3	31319.4	33647.1	75049.9
sp|O09126|SEM4D_MOUSE	196753	123826	157306	91283.1	128348	57658.4	200787	338415	206376	146746	167420	142505	159510	161357	164322	189176	161270
sp|O09131|GSTO1_MOUSE	27728.1	24625	23969.9	15334.2	14899.5	17125.2	30779.3	66091.3	28608.5	33445.4	19660.3	38958.5	37037.5	27153.1	30539	38776.2	30795.4
sp|O09159|MA2B1_MOUSE	410149	362014	401650	413864	284120	364970	265946	34894.3	335196	389180	270668	430255	342582	423132	334320	208289	186315
sp|O09172|GSH0_MOUSE	44945.6	18083.1	67267.6	80742.8	79394.3	127738	41981.5	60125	63189.9	20131.6	49173.3	55234.9	45707.5	56948	88191.4	52373.3	37712.5
sp|O09174|AMACR_MOUSE	51993.1	73354.4	11974.9	71005.5	44490.9	77186.7	35854.9	36955.1	40019.4	50810.1	60103	66281.6	53119.1	77393.1	55459.9	53919.3	26754
sp|O35075|DSCR3_MOUSE	288358	237238	422697	297008	312569	281906	247744	704176	353897	287792	238935	214961	296948	338879	277824	231586	236083
sp|O35127|C10_MOUSE	4.87299e+06	5.73849e+06	3.19284e+06	4.98879e+06	4.95749e+06	5.69827e+06	5.68084e+06	3.48135e+06	4.30517e+06	4.6159e+06	4.99785e+06	4.74299e+06	4.21277e+06	4.11879e+06	4.52767e+06	5.42957e+06	4.31201e+06
sp|O35129|PHB2_MOUSE	1.19746e+06	1.12361e+06	1.15178e+06	1.28335e+06	1.16056e+06	1.19617e+06	960433	891968	1.02016e+06	973626	947828	530096	1.0416e+06	1.31569e+06	972611	921667	896803
sp|O35136|NCAM2_MOUSE	2.01632e+06	1.27102e+06	1.58334e+06	1.68998e+06	1.52301e+06	2.38266e+06	2.07364e+06	4.48721e+06	2.47572e+06	2.19391e+06	1.09221e+06	1.99254e+06	1.68145e+06	1.78837e+06	1.88342e+06	1.64414e+06	1.84626e+06
sp|O35143|ATIF1_MOUSE	104931	61310.3	78722	55061.5	78144.4	87135.1	90700	91600.2	74967.7	82366.3	60805.1	5867.78	76008.1	86749.7	90643.3	93724	82152.2
sp|O35188|X3CL1_MOUSE	800418	636036	654715	622650	968248	585143	519882	673906	679584	709374	701085	682582	508965	959595	634751	661844	478799
sp|O35215|DOPD_MOUSE	796882	676548	936559	768638	525044	718141	662350	983519	655245	595498	739621	702580	764699	741770	667425	622113	758407
sp|O35226|PSMD4_MOUSE	131628	174916	45155.7	186209	155133	222262	198143	103721	96191	145937	108786	113454	139537	162656	106138	174083	75542.3
sp|O35239|PTN9_MOUSE	520119	458568	406579	594824	655549	538438	515274	378095	335089	367494	405540	365251	406531	454088	526300	493612	839734
sp|O35250|EXOC7_MOUSE	595121	531593	453770	497872	595412	411530	653405	946352	668640	544766	521877	616682	536780	383952	643176	543444	662208
sp|O35295|PURB_MOUSE	221630	207438	148053	196721	220440	175116	206714	60101.2	150033	177719	161418	241729	214922	155408	210157	195955	159967
sp|O35344|IMA4_MOUSE	148337	132401	91157.8	139060	146948	94702.4	133973	113654	139206	159661	131680	148415	115121	148135	152269	140626	161453
sp|O35350|CAN1_MOUSE	71411.5	125772	278447	93048.6	78153.2	67989.2	41170.2	319695	71186.3	55460.3	75738.9	211759	124960	103438	65089.3	41078.4	93688.6
sp|O35381|AN32A_MOUSE	621643	461339	323495	602194	536436	612490	517270	333137	371888	421823	399558	363698	391303	466944	484190	551192	622192
sp|O35382|EXOC4_MOUSE	192820	173331	191701	224513	180679	157285	177791	189599	190682	188832	238542	163623	199893	220963	171586	268202	212597
sp|O35393|EFNB3_MOUSE	914892	890989	468028	807267	900217	858609	1.33396e+06	2.08559e+06	1.31331e+06	1.32224e+06	751839	1.29995e+06	1.14024e+06	887114	1.16476e+06	1.15672e+06	1.04301e+06
sp|O35405|PLD3_MOUSE	373919	408186	600287	354495	371685	463001	404957	664446	380592	380546	467210	256198	440387	468512	423995	535358	519496
sp|O35409|FOLH1_MOUSE	232696	252961	114120	231095	277139	291781	232434	315156	185041	253327	232115	188007	235011	284690	258709	253082	106259
sp|O35449|PRRT1_MOUSE	784255	288893	135762	520770	786758	358255	344315	440473	547037	590163	203279	289623	178169	965292	248111	205489	345552
sp|O35459|ECH1_MOUSE	5237.23	10145.5	29570.9	9833.68	32045.6	12148.8	22169.2	24825.9	26694.1	9102.92	4064.79	29225.4	27921.3	8482.27	36814.4	38882.5	18337.2
sp|O35465-2|FKBP8_MOUSE	1.38381e+06	1.52894e+06	2.66091e+06	1.82738e+06	1.63425e+06	1.74225e+06	993028	2.55569e+06	1.26886e+06	872348	728108	634093	744169	1.48102e+06	830847	1.08893e+06	1.55666e+06
sp|O35526|STX1A_MOUSE	1.04558e+06	834079	1.41439e+06	1.06572e+06	996356	1.08125e+06	1.23698e+06	1.86395e+06	1.2625e+06	1.00506e+06	732614	1.05041e+06	1.0875e+06	979124	1.07731e+06	971029	1.41658e+06
sp|O35551|RABE1_MOUSE	412012	517608	233243	445643	344561	345239	538296	298817	390994	472636	475755	514714	486017	457164	425489	518036	392580
sp|O35593|PSDE_MOUSE	69008.6	38186.1	20874.5	17918.5	49932.2	56295	75412.8	57456.9	67997.1	58951.2	26128.9	17268.3	67663.3	93398.1	49809.3	98870.1	82255.6
sp|O35598|ADA10_MOUSE	43209.1	90189.1	87750.2	64708.7	69219.6	20965	50554.5	86287.7	83779.4	69008.5	91206	58813.9	73137.4	98381.5	87953.9	71171.5	70296.8
sp|O35604|NPC1_MOUSE	156985	60499.2	72950.1	91194.4	93216.7	84001.2	93434.6	87110.6	84552.6	85961.2	29675.6	56514.2	109423	81806.5	116565	85215.6	122351
sp|O35607|BMPR2_MOUSE	267092	213383	256570	254414	246192	190855	223787	225366	181176	203389	201968	243638	195331	145355	230649	237532	358569
sp|O35621|PMM1_MOUSE	796290	602282	790308	747540	648299	865842	690976	620837	667751	636091	677431	379719	600267	768069	780852	803128	622066
sp|O35633|VIAAT_MOUSE	498342	620306	524843	531342	555188	511067	702573	584970	819587	950097	649766	1.02395e+06	789693	635243	835452	781082	727900
sp|O35639|ANXA3_MOUSE	353367	464820	570291	433167	328289	406712	324525	452404	425934	440856	536707	468326	486080	296963	412574	432126	399292
sp|O35668|HAP1_MOUSE	38775	26888.5	110120	43414.1	47945.4	170454	39818.4	28516.8	47436.2	66130.9	60573.7	39090	35411.6	46694.5	36533.7	36951	248460
sp|O35682|MYADM_MOUSE	147608	292347	119100	158303	152475	128409	63417.7	104067	75781.6	152522	253872	237998	177439	182400	90097	145087	130051
sp|O35683|NDUA1_MOUSE	67885.3	60668.2	53623.4	67865.6	66164	69817.6	59456.6	86214	55732.9	44734.7	49895.4	70981.6	63439.4	56779	65716.9	61279.9	83586.1
sp|O35684|NEUS_MOUSE	368466	373046	500374	468318	414009	402512	401164	737273	475404	470820	329097	467070	366171	431306	408289	402916	538995
sp|O35685|NUDC_MOUSE	630878	1.02272e+06	528493	553041	581141	508747	670732	458251	560387	588940	578424	617573	990263	520874	701272	628982	874678
sp|O35841|API5_MOUSE	245655	264946	164858	308065	286447	333141	267211	153953	218185	220443	147573	195251	206267	270949	231408	246310	248801
sp|O35857|TIM44_MOUSE	211345	198936	161281	265573	213715	341298	265816	167454	218012	355263	304419	410127	191987	210290	228340	148522	235888
sp|O35864|CSN5_MOUSE	225780	192732	136418	299018	259945	208364	184394	66683.7	151008	169206	154259	108731	191656	321831	152683	197575	80289
sp|O35874|SATT_MOUSE	67128.7	44886.2	103092	71862.2	28751.7	48411.6	40732.4	17760.6	68282.1	46563.2	38653.1	66210.7	50392	45577.5	55264.5	23809.9	34597.5
sp|O35887|CALU_MOUSE	11143.6	7886.6	11707.4	13678.7	12983.7	14428.6	13560.2	18000.2	15545.1	15671.9	8373.35	10577	10780.6	17453.7	12859.5	8488.3	7933.92
sp|O35943|FRDA_MOUSE	713838	751939	507148	672440	714243	662911	854830	506028	611084	665303	959616	685670	944783	738773	776734	1.01224e+06	777576
sp|O35954|PITM1_MOUSE	127647	85347.4	89988.2	111662	122231	111496	134891	27154.6	97799.9	89394.6	112776	81773.7	104851	105993	19583.8	129446	173634
sp|O35963|RB33B_MOUSE	43263.3	15304.1	70028.5	36402.4	44996.1	52083.5	19742.9	100865	32221.3	37517.5	51850	16495.4	19085.2	16605.1	29725.6	27139.5	77792.8
sp|O35988|SDC4_MOUSE	149099	133931	75827	120774	161218	143509	60046.5	124500	81096.6	115941	98436.5	97742.7	107171	131703	121978	116503	128555
sp|O54724|CAVN1_MOUSE	337399	574797	281409	453406	535652	487915	514201	232602	394727	477746	497818	467910	459243	481752	441128	601273	197404
sp|O54734|OST48_MOUSE	1.12931e+06	1.31134e+06	1.10555e+06	1.52661e+06	1.41588e+06	1.40506e+06	1.18263e+06	466606	1.049e+06	1.01238e+06	1.09657e+06	1.12357e+06	1.01778e+06	1.14588e+06	1.23154e+06	1.0226e+06	1.31336e+06
sp|O54774|AP3D1_MOUSE	33526.1	9008.73	62970.7	21393.2	41105.4	5929.64	18064.6	20679.4	54340.1	24810.3	11907.7	26364.5	29676.3	33739.2	35905	16246.1	28865.5
sp|O54784|DAPK3_MOUSE	85810.3	84947.5	51011.6	70718.3	87325.4	56352.2	100996	123968	100234	91004.2	71652.3	71473.5	100957	63635.4	66774.3	90572.7	37044.8
sp|O54786|DFFA_MOUSE	37041.2	7177.61	17204.3	31235.3	32447.3	54368.7	48748.5	45625.8	21106.1	29001.8	27328	10892.8	7263.68	36063.1	26586.4	38106.9	18668
sp|O54828|RGS9_MOUSE	183764	292948	163347	174088	131530	84657.2	81740.7	80192.5	139716	166908	250100	211551	217763	118691	151652	156697	77795.8
sp|O54833|CSK22_MOUSE	443936	501957	291304	536032	488310	481564	443319	726577	314560	381014	289175	362864	389840	443288	368903	433652	365347
sp|O54865|GCYB1_MOUSE	114969	71937.6	148236	102833	106155	126173	100020	108112	110456	98409.4	78954.3	87920.6	84485.9	100575	87571.6	99447.8	128557
sp|O54916-4|REPS1_MOUSE	27530	18653.1	33890.4	17952.4	33690.7	30349.7	63301.1	95744.1	27388.5	22133.9	37433.6	56926.6	47202.3	49470.5	28637.7	25957.5	62501.1
sp|O54941|SMCE1_MOUSE	148908	97161	174767	234833	136236	141846	104834	83184.6	116411	106764	125297	110789	116190	86107.6	103432	88982.6	90861.7
sp|O54946-2|DNJB6_MOUSE	100782	46343.6	94362	161657	42775.4	80954.8	50042.4	18992.4	52425.9	43972.6	61434	54660.9	58486.2	47994.1	42937.9	49411.7	28122.2
sp|O54962|BAF_MOUSE	1.85914e+06	1.77924e+06	2.28516e+06	1.62061e+06	2.00617e+06	1.8683e+06	2.56012e+06	5.80955e+06	2.56649e+06	2.19824e+06	1.37886e+06	2.60701e+06	2.16621e+06	2.2372e+06	2.22833e+06	1.9435e+06	2.29344e+06
sp|O54983|CRYM_MOUSE	531601	619644	347318	529240	550253	557265	544559	427122	495185	524496	559911	597883	561715	567376	609499	662224	348594
sp|O54984|ASNA_MOUSE	665443	819997	522789	567576	646872	1.08406e+06	634714	463947	529130	573844	424194	601097	518750	630135	1.03018e+06	790737	834329
sp|O54988|SLK_MOUSE	2.02556e+06	1.81236e+06	1.07369e+06	2.14366e+06	2.30354e+06	2.2015e+06	2.14522e+06	1.47139e+06	1.74861e+06	1.99444e+06	2.54844e+06	1.16686e+06	2.07085e+06	1.75649e+06	1.83749e+06	2.24482e+06	1.11017e+06
sp|O54991|CNTP1_MOUSE	976078	757046	814413	632959	654103	626436	847410	1.27552e+06	847500	816389	677319	1.01338e+06	726242	655374	897412	828583	850674
sp|O55013|TPPC3_MOUSE	1.74608e+06	2.11117e+06	3.46574e+06	1.81219e+06	1.221e+06	1.36935e+06	1.20015e+06	3.92884e+06	1.75754e+06	1.67617e+06	2.07583e+06	1.87917e+06	2.14065e+06	2.48337e+06	1.66354e+06	1.83211e+06	2.93153e+06
sp|O55022|PGRC1_MOUSE	502152	427232	257720	452788	470308	561724	680295	837742	529980	538028	493285	316050	575248	676056	463402	673433	339447
sp|O55026|ENTP2_MOUSE	525012	601531	456616	589663	600078	584453	719414	428014	603204	637174	523479	652770	581221	585969	496784	621442	507982
sp|O55029|COPB2_MOUSE	71707.1	72359.2	29280.5	64522.4	80123.5	44547.3	48576.1	63807.5	49155.9	32985.9	59693.8	81266.3	67349.1	62529.4	56761	78607.6	48434
sp|O55033|NCK2_MOUSE	8.46891e+06	4.88856e+06	2.08247e+07	7.80151e+06	5.91725e+06	6.74017e+06	8.41696e+06	2.3559e+07	1.3572e+07	9.53001e+06	5.69169e+06	4.81615e+06	8.36315e+06	7.99696e+06	8.17404e+06	6.64624e+06	9.53539e+06
sp|O55042|SYUA_MOUSE	53449.1	74786.6	56422.8	92853.9	72305.7	85449.5	46377.1	52884.4	56728.8	63196.1	79661.9	92852.2	70092.1	78056.7	79460.3	75338.9	33361.3
sp|O55057|PDE6D_MOUSE	798227	740655	961674	507740	579833	701378	852178	655547	830225	838964	698817	813977	869933	759540	824419	874368	1.11764e+06
sp|O55091|IMPCT_MOUSE	4.31853e+06	4.07503e+06	2.1784e+06	3.51731e+06	4.27188e+06	4.14715e+06	4.64782e+06	4.11822e+06	3.43579e+06	3.82059e+06	3.37281e+06	2.66472e+06	4.35687e+06	3.93405e+06	4.04035e+06	4.36658e+06	4.8217e+06
sp|O55100|SNG1_MOUSE	640782	643560	443883	641130	729342	724934	670147	846439	667155	654392	576886	587239	745327	763581	570474	555599	929933
sp|O55106|STRN_MOUSE	2.92939e+06	2.69722e+06	2.02763e+06	2.75493e+06	2.73475e+06	2.42111e+06	2.68598e+06	3.37582e+06	2.51563e+06	2.64455e+06	2.70491e+06	3.05004e+06	2.46376e+06	2.83401e+06	2.87525e+06	2.96967e+06	3.90944e+06
sp|O55125|NIPS1_MOUSE	17078.1	20107.8	26194.2	17644	18730.7	29442.2	23010.8	22737.1	25982.5	16346.6	20070.8	10751.6	24451.6	20826.4	18573.9	14328.2	18049.4
sp|O55131|SEPT7_MOUSE	213885	173117	195161	197078	247062	183633	245832	535996	269035	259535	163632	185821	188822	217954	200201	187487	261904
sp|O55135|IF6_MOUSE	60761.8	40636.4	61074.8	72637.7	49767.2	15737.3	29807.7	14150.8	66437.3	34126.7	37683.5	51625.1	59334	43512.8	40964.3	60350.2	63331.3
sp|O55137|ACOT1_MOUSE	59898.4	45930	41433.5	43473	67725.9	52707.6	83611.6	67093.3	60879.4	95362.9	64077.9	80294.2	68271	39235.4	59484	67910.2	52870.8
sp|O55142|RL35A_MOUSE	5.37486e+06	5.51559e+06	3.66166e+06	5.83267e+06	5.95436e+06	6.26671e+06	5.33775e+06	3.08154e+06	4.09283e+06	4.02982e+06	4.32718e+06	4.05985e+06	4.4113e+06	5.09192e+06	5.00001e+06	5.89826e+06	5.04244e+06
sp|O55143|AT2A2_MOUSE	156448	192314	149532	183778	204612	174641	220834	117597	197966	180412	193147	140056	150552	167203	140508	207409	222921
sp|O55222|ILK_MOUSE	33777.7	49762.4	26008.7	51718.6	44752.8	48227.5	15613.8	6819.95	35014.5	35244.7	37959.8	58129.1	19926.5	53389.8	43095.3	38217.3	44947.1
sp|O55229|CHKB_MOUSE	791520	868105	716884	617091	699706	725031	840296	1.36863e+06	934784	1.16916e+06	604171	1.162e+06	855281	1.09362e+06	850927	896150	377878
sp|O55234|PSB5_MOUSE	9013.53	9075.11	3780.48	1560.77	10796.6	4088.21	10326.3	12034.3	17438.3	16521.7	13572.3	26598.9	15056.4	11540	17539.9	15554	19651.3
sp|O70145|NCF2_MOUSE	49620.6	42750.6	49374.1	53746.1	49407.5	72622.2	48944.3	36900.1	40822.2	30651.2	44924.8	41229.1	39330.2	32369.5	37946.5	61986.3	9683.61
sp|O70152|DPM1_MOUSE	198339	115088	251245	148466	135588	184761	167783	278049	157164	147718	131409	118242	146850	161742	161022	152124	243772
sp|O70166|STMN3_MOUSE	613659	519677	606563	527891	660362	702325	549524	654949	592160	528450	465317	507383	546287	606235	549877	588980	885645
sp|O70172|PI42A_MOUSE	207727	101598	96603.7	183721	210670	154312	176311	37799	88777.1	222049	91080.4	133995	52872.5	202823	101142	131289	149667
sp|O70194|EIF3D_MOUSE	288472	247205	186779	232607	273677	139127	272202	183516	254424	228666	274616	253535	240284	119133	282471	293132	166121
sp|O70228|ATP9A_MOUSE	52020.3	39144.9	60435.4	49080.7	60239.9	73538	39926.5	120922	79764	52076.2	50615.1	90132.9	46721	67338.6	55181.3	47479.8	92324.7
sp|O70250|PGAM2_MOUSE	2.52106e+06	2.31196e+06	4.47622e+06	2.13e+06	2.28962e+06	1.41883e+06	2.75839e+06	6.23823e+06	3.62764e+06	3.03986e+06	1.71405e+06	3.34773e+06	2.91593e+06	2.21245e+06	2.95514e+06	2.26693e+06	3.19745e+06
sp|O70251|EF1B_MOUSE	682460	859010	693484	609901	747965	744290	753697	747850	669367	716237	831760	722420	801431	642819	760603	788026	1.07648e+06
sp|O70252|HMOX2_MOUSE	128960	72605.5	218180	131304	171708	165872	147334	56214.5	81021.8	79623.2	140625	33581.9	108366	48367.4	78329.6	36299.6	10046
sp|O70281|TPST1_MOUSE	870831	756789	832806	802231	393668	1.00312e+06	839617	730511	346701	901199	315498	479612	704875	719648	959650	902447	1.42128e+06
sp|O70310|NMT1_MOUSE	126377	213915	106344	234698	201286	183920	68691.5	111375	175849	176043	311193	253601	194465	264927	263439	233254	62954.3
sp|O70325|GPX4_MOUSE	54118.8	26562.7	50597.1	16584.3	34923	40563	24968.1	45105.7	38785.5	37123.7	24190.3	12577.6	32123.6	3504.16	23566.9	23845.7	32066.9
sp|O70340|NPTX2_MOUSE	273976	251023	203340	234743	259207	175054	178182	219445	212792	244226	237397	265022	245168	183608	306140	309415	393717
sp|O70378|EMC8_MOUSE	116502	65950.1	227330	155484	109577	153388	122387	130593	134635	130401	84062.9	117445	126484	129808	118733	92296.2	147294
sp|O70400|PDLI1_MOUSE	20146.4	50183.2	40107.8	38752.5	41365.7	9010.54	59065.5	32892.6	52660.7	61474.7	38382.3	52386.7	5834.28	42561.3	50618.4	65605.8	46415
sp|O70433|FHL2_MOUSE	957803	821598	1.13663e+06	742882	634298	612581	934674	1.24618e+06	903786	890668	1.0397e+06	1.08153e+06	894624	877600	975295	752228	781135
sp|O70435|PSA3_MOUSE	753736	683341	1.16221e+06	796728	781176	1.00583e+06	864067	1.38885e+06	795165	692989	646056	679943	637864	787846	804732	818248	1.13243e+06
sp|O70439|STX7_MOUSE	1.20079e+06	1.11454e+06	923672	1.45051e+06	1.42433e+06	1.55936e+06	1.03901e+06	990546	870237	1.02475e+06	1.35748e+06	572448	1.15248e+06	980209	1.02985e+06	1.17542e+06	937399
sp|O70443|GNAZ_MOUSE	479115	496135	625846	40254.6	437458	197428	59052.1	536954	426935	547425	114116	585597	761533	518288	409985	658021	400629
sp|O70475|UGDH_MOUSE	262680	279389	118254	266030	303799	360268	269403	138001	187390	227345	221816	182988	229812	262637	267228	347711	196332
sp|O70503|DHB12_MOUSE	789675	822706	678795	846417	859013	712503	715795	816608	824213	901476	750596	550162	951496	802318	817886	732710	715334
sp|O70589|CSKP_MOUSE	1.23667e+06	830144	1.98521e+06	929342	848103	798100	1.35101e+06	2.63836e+06	1.46167e+06	1.18752e+06	809887	825784	1.08161e+06	1.09341e+06	1.07223e+06	1.13436e+06	1.53541e+06
sp|O70591|PFD2_MOUSE	58079.7	61714.1	49878.8	86794.6	56570.1	81913	96070.5	138579	106354	146727	41435.2	98584.8	73849.3	62079.4	76629.2	74682.1	39671.4
sp|O88271|CFDP1_MOUSE	139962	107850	129141	117672	151005	124886	116022	115956	120679	98101.1	125729	123685	112849	123520	139986	129595	144957
sp|O88307|SORL_MOUSE	2.28998e+06	2.3564e+06	2.57955e+06	2.28424e+06	2.28885e+06	2.87712e+06	1.81798e+06	1.58557e+06	1.81685e+06	2.07817e+06	1.86396e+06	2.4268e+06	1.95862e+06	2.48952e+06	2.02115e+06	1.87407e+06	3.66695e+06
sp|O88342|WDR1_MOUSE	248454	222501	219046	315531	234340	288097	136016	81107.7	144345	182038	155906	245655	169841	197350	190905	209903	123875
sp|O88441|MTX2_MOUSE	56333	52560	61847.3	71717.9	86533.4	46781.8	56657.9	5983.07	59686.3	62875.3	84430.4	7751.21	74696.3	39253.7	89323	65453.1	2634.35
sp|O88444|ADCY1_MOUSE	1.23586e+06	1.18722e+06	1.35005e+06	871452	1.05943e+06	1.08597e+06	1.20887e+06	2.37236e+06	1.33945e+06	1.26036e+06	960896	1.08747e+06	1.06049e+06	1.16435e+06	1.09262e+06	1.07095e+06	1.41537e+06
sp|O88485|DC1I1_MOUSE	57529.8	54995.5	75630.2	4095.98	30917.1	50387.4	45157	68717	68414.9	63840.3	38386	31585.2	26388.3	27746.9	51335.8	57945.5	110315
sp|O88492|PLIN4_MOUSE	11989.2	3773.61	11550.7	8050.66	1485.55	3356.6	4061.56	4634.18	5098.76	3801.97	29444.5	7512.76	11219.3	5020.4	5558.43	7466.25	9675.7
sp|O88502|PDE8A_MOUSE	176726	158469	230997	189338	185696	196168	178596	162368	9667.37	107537	214815	115369	150629	132982	134963	181578	192494
sp|O88507|CNTFR_MOUSE	590629	964003	471675	683846	749204	938170	676986	351987	787521	835698	764443	995116	813155	940127	737994	830270	499606
sp|O88531|PPT1_MOUSE	48817.4	37147.4	50968.8	34658.2	50032.1	53304.2	44380.4	45988.4	17813.4	43912.1	41065.2	55867	39385.8	41452.3	28918.5	28859.4	66477
sp|O88532|ZFR_MOUSE	234830	213429	314365	253463	212631	270067	259734	594299	201595	284861	197698	233407	218072	186565	203905	273116	320240
sp|O88533|DDC_MOUSE	572635	839867	827114	744682	800039	917501	784873	961106	1.03085e+06	954147	794853	785276	871930	908140	856158	645122	784906
sp|O88543|CSN3_MOUSE	1.30311e+06	1.7915e+06	930819	1.18869e+06	1.2602e+06	1.1401e+06	1.4361e+06	1.01192e+06	1.38641e+06	1.56189e+06	1.2046e+06	1.41324e+06	1.19824e+06	1.33553e+06	1.27649e+06	1.34936e+06	1.27377e+06
sp|O88544|CSN4_MOUSE	345850	493342	374886	423319	483530	414562	384911	409556	209586	529923	864030	701016	598474	465321	211393	530805	378837
sp|O88569|ROA2_MOUSE	407124	426595	243979	434543	435761	434791	392018	251634	321253	400452	364644	381318	373098	433282	435601	418717	332502
sp|O88587|COMT_MOUSE	202533	116743	20481.9	117080	165687	117118	167202	138738	162529	130818	177085	65588.8	153590	155668	179499	164944	137759
sp|O88602|CCG2_MOUSE	43706.6	127955	43499.4	191986	173128	31307.4	32067.6	19907.3	14378.5	166824	30003.7	3570.75	131866	33861.1	33045.5	1584.01	21851.3
sp|O88653|LTOR3_MOUSE	1903.54	4348.2	37032.9	10462.1	19904.3	8597.33	7176.23	16477.7	31195.6	32207.5	19205.2	30218.4	29136	8250.23	20031.6	24757.2	5772.17
sp|O88668|CREG1_MOUSE	910455	1.04788e+06	823137	1.03051e+06	1.11833e+06	1.05619e+06	682392	692621	791602	730196	804439	870419	1.0125e+06	1.09283e+06	808582	778960	724524
sp|O88685|PRS6A_MOUSE	603129	497599	438761	412928	519436	455708	606952	899451	552011	492166	510796	541816	549762	637547	581516	580596	614091
sp|O88696|CLPP_MOUSE	147105	205320	255304	237736	198166	208562	113855	101261	145597	199484	151331	92024.2	136333	221180	174316	202071	91983.8
sp|O88703|HCN2_MOUSE	56068.7	133654	42250.6	83783.5	83848.7	64329.2	40548.3	29902	26988.5	76207.1	45254.9	73600.7	64904.8	48400.2	88065.7	31621.5	138348
sp|O88704|HCN1_MOUSE	459992	546719	601330	591305	618410	527525	405824	611663	536619	542436	805610	558717	642824	594634	725747	501144	345311
sp|O88712|CTBP1_MOUSE	46293.7	34454.1	30890.8	36473.3	42679	43672.7	41818.2	6360.28	41854	42511.5	46554.4	47564.2	41719.2	48406.3	40060.3	42410.1	1046.4
sp|O88736|DHB7_MOUSE	3.08873e+06	2.3082e+06	3.04812e+06	3.1626e+06	3.6896e+06	2.50187e+06	2.97511e+06	3.70365e+06	2.72328e+06	2.32028e+06	4.69123e+06	1.84069e+06	2.81684e+06	1.87089e+06	3.56354e+06	2.30934e+06	3.42606e+06
sp|O88737|BSN_MOUSE	286545	334238	216767	427652	328968	292414	265363	201243	262502	279625	241229	303007	233169	406585	204916	315767	282123
sp|O88741|GDAP1_MOUSE	85167.6	58851.9	45707.6	59763.9	78255.1	80663.1	79364.1	107982	94353.4	81544.3	76564.1	70587.2	76499.4	78590.6	89416.2	96964.5	130968
sp|O88745|SCRG1_MOUSE	111112	141524	265480	250165	189800	185398	156842	263586	139603	135215	202746	125947	212829	316996	236454	194932	272795
sp|O88811|STAM2_MOUSE	1.73957e+06	1.99209e+06	1.36161e+06	1.63412e+06	1.98603e+06	2.09276e+06	1.90328e+06	909885	1.93054e+06	2.11411e+06	1.66711e+06	2.37823e+06	2.02195e+06	2.2211e+06	2.16544e+06	2.14439e+06	2.04173e+06
sp|O88844|IDHC_MOUSE	97477.4	78872.4	53867.6	80986.7	91687.7	93782.8	96647.1	59804.7	69318.5	74560.4	72675.8	76536.8	72133.1	77952.3	91289.6	90283	98933.2
sp|O88845|AKA10_MOUSE	759430	512607	549123	662922	483905	759612	894062	625526	781951	513507	623464	794500	487460	730450	607906	844732	980432
sp|O88851|RBBP9_MOUSE	7.67698e+06	7.89186e+06	7.49556e+06	8.09392e+06	7.52205e+06	9.22018e+06	7.47719e+06	6.07813e+06	7.86739e+06	8.03409e+06	8.34123e+06	6.09821e+06	7.88869e+06	8.27301e+06	7.74834e+06	7.46999e+06	6.57115e+06
sp|O88935|SYN1_MOUSE	332449	122732	245070	265526	231279	255657	324962	376433	357086	187649	93207.5	83202.3	109505	119220	118548	292750	255247
sp|O88951|LIN7B_MOUSE	376177	261564	240076	346189	323215	376162	395284	314745	374197	351835	182638	251106	312084	342327	389463	414235	263289
sp|O88952|LIN7C_MOUSE	197675	193150	199486	217705	179516	184564	263948	322572	248652	255930	145331	243071	199957	187744	212406	173120	218456
sp|O88958|GNPI1_MOUSE	87067.3	85030.5	90966.7	74102.2	76825.2	79469.2	52816	32384.1	39733.2	38971.7	27461.7	16897.5	28797.7	25421.5	17718.4	105266	124868
sp|O88967|YMEL1_MOUSE	206274	174374	273004	204341	207802	247084	142969	205766	269606	200359	202309	191523	193533	200853	201733	214101	170371
sp|O88983|STX8_MOUSE	147703	391029	471683	443760	412623	517565	525091	374183	466584	445532	191366	130902	232803	422832	373500	374903	583140
sp|O89001|CBPD_MOUSE	59207.4	75275.4	88753.4	38809.6	60968.2	9736.42	38510.3	114077	75462	98504.4	116964	121097	95199.9	75754.2	143013	95427.6	20986.5
sp|O89023|TPP1_MOUSE	43082.3	27789.5	22803	25190.5	24920.5	33939.6	42649.4	16546.8	26000.9	31159.8	16049.9	25116.6	39660.7	31881.1	4003.44	20464.3	26631.2
sp|O89032|SPD2A_MOUSE	239202	138097	387471	224570	96004.6	271698	234093	289483	244138	179658	293351	163445	169100	182328	243052	277602	167602
sp|O89051|ITM2B_MOUSE	2.80669e+06	2.81595e+06	1.24559e+06	2.96387e+06	3.10434e+06	3.08325e+06	2.97117e+06	1.60291e+06	2.36483e+06	2.75432e+06	1.90978e+06	2.54605e+06	2.67347e+06	2.81159e+06	2.65455e+06	3.11745e+06	1.93963e+06
sp|O89053|COR1A_MOUSE	172417	254656	127357	186511	191327	172323	108801	193909	94185.5	194651	126463	172720	221626	230657	204859	113729	65975.3
sp|O89079|COPE_MOUSE	24392.1	43781.5	49438.4	71928.3	58480.3	69820.3	42487.4	52129.3	47524.2	42622.1	25913.4	27351.8	35121.1	38510.1	40394.6	59049.3	45811.6
sp|O89084|PDE4A_MOUSE	1.17509e+06	1.00655e+06	779679	1.30706e+06	1.1003e+06	1.02445e+06	1.06377e+06	845806	931772	1.06826e+06	923337	1.12315e+06	1.02836e+06	909476	1.09921e+06	1.00805e+06	1.35328e+06
sp|O89112|LANC1_MOUSE	382016	315960	62137.7	192499	421551	241868	212156	106503	200755	317139	94921.9	90629.2	165960	236195	529711	375879	588021
sp|P00158|CYB_MOUSE	848904	1.74378e+06	3.1883e+06	948258	847157	391035	265773	1.65583e+06	693695	546063	2.90024e+06	1.7074e+06	1.60373e+06	1.33248e+06	609603	807734	437614
sp|P00405|COX2_MOUSE	3.80249e+06	3.69989e+06	4.18295e+06	3.3226e+06	3.10808e+06	3.39489e+06	3.91166e+06	5.79028e+06	3.73664e+06	3.8788e+06	2.72914e+06	4.53987e+06	3.23358e+06	3.46355e+06	3.4798e+06	3.29801e+06	3.73246e+06
sp|P00493|HPRT_MOUSE	5.16198e+06	6.59005e+06	4.09582e+06	5.00982e+06	5.26695e+06	5.36657e+06	6.1412e+06	2.60307e+06	7.96782e+06	7.37993e+06	5.23342e+06	7.5552e+06	5.95317e+06	6.43808e+06	6.41504e+06	5.67807e+06	3.71089e+06
sp|P00920|CAH2_MOUSE	241159	153315	159687	214034	158443	356189	398430	235486	280890	142165	203354	223171	218231	271603	384946	240793	320582
sp|P01027|CO3_MOUSE	308462	326934	226825	481503	202308	178669	352396	482974	671562	424090	195565	468765	434116	344291	451398	318206	360898
sp|P01029|CO4B_MOUSE	5.63534e+06	4.21256e+06	1.23239e+07	5.33036e+06	6.30571e+06	4.62444e+06	5.9675e+06	1.96914e+07	5.36119e+06	5.3077e+06	5.15878e+06	2.54827e+06	4.71807e+06	2.92128e+06	4.37342e+06	4.91691e+06	6.34716e+06
sp|P01831|THY1_MOUSE	43168.4	73904.2	6685.89	13296	3935.34	10040.5	16892.3	5566.48	483481	341952	12166.5	536716	17216.5	10306.6	63678.3	45733.1	61775.5
sp|P01837|IGKC_MOUSE	60655.8	86719.7	106614	86991.3	59092.5	104112	143105	242938	181278	145134	120088	113987	137299	96558.3	178840	165806	111529
sp|P01887|B2MG_MOUSE	32633.6	39558.9	26238.2	31608.5	33337	34840.3	55733.6	34903.1	66557.2	53028.2	38429.6	63933.2	45189.6	54198.5	64165.4	57708.1	62518.1
sp|P01899|HA11_MOUSE	2576.51	2889.03	20908.6	6709.77	2486.69	4628.32	5218.38	7183.57	5256.31	3760.65	5035.38	807.252	4932.66	6283.35	9781.78	3566.45	1997.06
sp|P02798|MT2_MOUSE	4655.38	5131.38	35306.4	16088.5	5273.55	9947.19	8831.34	20939.7	9765.45	4415.75	9763.48	14951.6	6553.94	11534.1	14928.8	7449.28	1431.17
sp|P02802|MT1_MOUSE	74109.4	57671.3	15854.8	73348.8	92046	86145.5	68328.7	41771.3	40635.5	60242.8	41523.7	28596.4	43648.5	78716.4	48403.6	89050.1	47224.7
sp|P03899|NU3M_MOUSE	3138.5	13655.2	5035.1	6707.31	12941.8	3820.51	2096.58	1865.9	2623	2769.28	9964.73	18976.5	6604.89	10646.2	2426.13	1034.71	803.812
sp|P03921|NU5M_MOUSE	60512.2	48732.1	15490.2	56060	50898.9	29413.6	40528.2	21631.2	40277.3	43207.3	26058.5	23331.2	46049.2	115081	43587.6	125040	35432.5
sp|P03930|ATP8_MOUSE	3.25747e+06	1.17174e+06	1.52205e+06	438946	1.01929e+06	518971	1.75608e+06	1.66845e+06	1.28005e+06	2.64845e+06	3.52926e+06	2.41715e+06	2.24075e+06	390977	2.31854e+06	897419	1.41436e+06
sp|P03995|GFAP_MOUSE	26484.4	16885.9	21855.2	8623.47	10448.2	24456.7	7701.64	110901	19664.7	25050.8	238830	33461.8	29096.9	29675	30243	29544.9	23391.9
sp|P04104|K2C1_MOUSE	20257.5	66379.7	58623	11585.9	26816.9	46817.4	117300	26064.7	100751	33586.6	47483	191235	55302.1	73951	184543	68712.2	116899
sp|P04919|B3AT_MOUSE	69603.7	49578.2	101856	87853.9	68870	102332	52694	47222.8	58719.5	46947.9	82654.7	53080.7	57868	49215.8	52025.7	72285.2	63046.4
sp|P04925|PRIO_MOUSE	1.13898e+07	1.30137e+07	8.56961e+06	1.29431e+07	1.28194e+07	1.24682e+07	1.47598e+07	1.14796e+07	1.46579e+07	1.56124e+07	1.55784e+07	1.39187e+07	1.36504e+07	1.60215e+07	1.60999e+07	1.44203e+07	1.23506e+07
sp|P05063|ALDOC_MOUSE	69672.3	8177.16	12091.4	15424.9	8566.73	11004.4	48763.9	19303.3	69027.8	12182.7	44311.5	72842.1	88130.6	22142.2	80512.1	43863.5	6665.93
sp|P05132|KAPCA_MOUSE	8.67723e+06	9.91802e+06	1.40963e+07	1.07291e+07	9.49242e+06	8.889e+06	1.1692e+07	2.17392e+07	1.50424e+07	1.31772e+07	1.20842e+07	1.39854e+07	1.12465e+07	1.14356e+07	1.2871e+07	1.19459e+07	5.22742e+06
sp|P05201|AATC_MOUSE	1.75023e+07	1.98969e+07	1.27159e+07	1.62759e+07	1.89766e+07	1.75596e+07	2.06313e+07	2.4273e+07	1.89245e+07	1.9795e+07	1.5596e+07	1.8547e+07	1.57965e+07	1.90968e+07	1.79698e+07	1.98187e+07	1.56189e+07
sp|P05202|AATM_MOUSE	53001.5	22201	45883.2	63046.2	64216.1	80856.6	76549.1	44746	53781.5	49392.5	55367.7	36875.1	60029.7	65078.5	54467	68332.7	103427
sp|P05532|KIT_MOUSE	87575.8	129082	211136	41861.5	43618.7	96517.9	223358	151696	279845	199006	186516	277460	158303	114167	301962	160697	225609
sp|P06728|APOA4_MOUSE	4.23805e+06	5.34364e+06	4.19591e+06	4.95621e+06	5.42168e+06	5.59334e+06	4.88325e+06	2.98335e+06	5.21906e+06	5.07254e+06	4.97434e+06	6.23567e+06	5.37423e+06	6.09236e+06	4.61222e+06	4.8002e+06	5.06589e+06
sp|P06745|G6PI_MOUSE	3991.03	16769.7	17426.2	25043.2	17858.1	13587.6	6848.82	37017.9	5389.55	32391	17609.7	24088.5	25571.2	31943.8	16227.9	12466.3	39304.2
sp|P06797|CATL1_MOUSE	1.09823e+06	1.46418e+06	1.07544e+06	1.7231e+06	1.29478e+06	1.57879e+06	1.61841e+06	1.42006e+06	1.71782e+06	1.68848e+06	1.12596e+06	1.66726e+06	1.40151e+06	1.43791e+06	1.3741e+06	1.41153e+06	1.02505e+06
sp|P06801|MAOX_MOUSE	2.89851e+06	1.17873e+06	6.33808e+06	2.24298e+06	1.56779e+06	2.68967e+06	2.94811e+06	6.5899e+06	2.64676e+06	1.66435e+06	1.86242e+06	950939	2.10477e+06	2.60321e+06	1.8791e+06	1.83759e+06	3.00356e+06
sp|P06837|NEUM_MOUSE	126014	35733.3	152462	471458	87946.7	48368.1	8.11692e+06	52723.7	145912	116724	77981.9	56215.8	94916.6	107998	82982.7	105013	96496.9
sp|P06880|SOMA_MOUSE	299393	277600	606196	367440	350291	544481	618850	576321	797632	390504	370382	641346	233727	559474	510362	441036	473869
sp|P07309|TTHY_MOUSE	490188	532358	529619	491155	546269	526163	518335	218828	441949	466417	382177	386838	405314	552103	462394	417997	537870
sp|P07356|ANXA2_MOUSE	4.91207e+06	9.02799e+06	5.49283e+06	2.64852e+06	4.32117e+06	9.3567e+06	1.52325e+07	1.10535e+07	2.43719e+07	7.41854e+06	6.80096e+06	2.93011e+07	3.5973e+06	1.74119e+07	2.42558e+07	1.02649e+07	1.09631e+07
sp|P07724|ALBU_MOUSE	9.09408e+06	1.12876e+07	9.69184e+06	8.43556e+06	1.00069e+07	1.06967e+07	9.31342e+06	8.03453e+06	9.68738e+06	1.11083e+07	9.0316e+06	1.06805e+07	9.78953e+06	9.16563e+06	9.06313e+06	9.02309e+06	1.02501e+07
sp|P07901|HS90A_MOUSE	267764	263562	244245	236680	291767	277906	319996	201987	228887	254685	251138	231887	237646	253312	295390	307827	409873
sp|P07934|PHKG1_MOUSE	3.84271e+06	3.86601e+06	3.87588e+06	3.98451e+06	4.11859e+06	3.52527e+06	4.05572e+06	4.18125e+06	4.62863e+06	4.5453e+06	3.2709e+06	4.0619e+06	4.11946e+06	3.9445e+06	4.32577e+06	3.57379e+06	4.98443e+06
sp|P08113|ENPL_MOUSE	594133	856896	823192	773026	783731	632712	1.6598e+06	2.38861e+06	2.75529e+06	2.21913e+06	1.88672e+06	2.17952e+06	2.27827e+06	1.63146e+06	1.80762e+06	1.67923e+06	796918
sp|P08226|APOE_MOUSE	8.6352e+06	7.38917e+06	8.48769e+06	6.15541e+06	7.11528e+06	5.13562e+06	1.0528e+07	8.64219e+06	1.24271e+07	1.13164e+07	5.81937e+06	1.18173e+07	9.50953e+06	7.53864e+06	9.15442e+06	7.46152e+06	6.44504e+06
sp|P08228|SODC_MOUSE	1.37725e+07	2.0847e+07	1.66763e+07	1.06359e+07	1.17123e+07	1.52387e+07	1.40968e+07	1.58329e+07	1.61044e+07	1.70134e+07	1.63145e+07	2.13375e+07	1.90486e+07	1.63332e+07	1.32673e+07	1.40543e+07	1.5374e+07
sp|P08249|MDHM_MOUSE	9.71557e+06	6.02443e+06	8.32387e+06	4.43981e+06	7.65882e+06	3.81559e+06	7.11281e+06	5.71951e+06	3.5826e+06	7.72343e+06	1.79856e+07	9.99378e+06	7.36875e+06	2.76722e+06	5.83895e+06	3.37613e+06	4.60614e+06
sp|P08551|NFL_MOUSE	1.2373e+06	1.28473e+06	1.01228e+06	1.5802e+06	1.49966e+06	1.87354e+06	1.04292e+06	1.0914e+06	916809	1.05463e+06	1.5073e+06	759474	1.42102e+06	1.49674e+06	1.16627e+06	1.55562e+06	1.20006e+06
sp|P08752|GNAI2_MOUSE	405605	472880	739102	355770	367699	231926	468144	968226	578008	458654	573100	310185	524217	617097	393133	621646	388827
sp|P09055|ITB1_MOUSE	3.0054e+06	2.59605e+06	5.66308e+06	2.66552e+06	2.74839e+06	3.16379e+06	3.51539e+06	7.56717e+06	4.39205e+06	3.63325e+06	2.27186e+06	3.55807e+06	3.06792e+06	3.19377e+06	3.16641e+06	2.72797e+06	4.27429e+06
sp|P09103|PDIA1_MOUSE	17209.1	10779.9	24486.2	16352.8	8688.09	18978.8	16361	45406.8	12983.7	8363.75	21583.8	3855.58	10398.8	15888.6	12046.7	16005.7	15678.8
sp|P09242|PPBT_MOUSE	4.9388e+06	4.26001e+06	9.6403e+06	5.28935e+06	4.08421e+06	4.30227e+06	5.14825e+06	4.21802e+06	6.42732e+06	5.62976e+06	4.20537e+06	7.25454e+06	4.35837e+06	3.38461e+06	4.7321e+06	3.78018e+06	3.30504e+06
sp|P09405|NUCL_MOUSE	1.77639e+07	1.56746e+07	1.46568e+07	1.64456e+07	1.56196e+07	1.37766e+07	1.36045e+07	6.15201e+06	1.28203e+07	1.59602e+07	1.33892e+07	1.76567e+07	1.51947e+07	1.52314e+07	1.69883e+07	1.47018e+07	1.77471e+07
sp|P09411|PGK1_MOUSE	154359	110293	100524	131211	121039	104211	166590	30195.5	160793	122623	109198	108495	143030	124547	70903.1	125610	126638
sp|P09470|ACE_MOUSE	1.44111e+06	1.25562e+06	3.76734e+06	1.35669e+06	1.27249e+06	1.20472e+06	997440	4.21405e+06	1.63815e+06	1.40304e+06	1.25128e+06	1.57613e+06	1.36324e+06	1.43368e+06	1.18527e+06	1.25863e+06	1.34531e+06
sp|P09528|FRIH_MOUSE	1.23421e+06	1.79944e+06	1.93933e+06	904194	1.33426e+06	1.06615e+06	1.47999e+06	964011	1.74433e+06	1.66494e+06	2.2712e+06	1.90278e+06	1.62907e+06	1.90531e+06	1.82413e+06	1.61008e+06	877753
sp|P09671|SODM_MOUSE	67830.5	62327.6	57986.8	71029.8	63143.4	80201.7	78773.3	49677.8	59481.7	63497.3	15032.7	59077.1	71824.3	21720.4	68016	56573	67631.2
sp|P0C028|NUD11_MOUSE	160763	124746	95759.5	145234	165232	128347	173756	339223	124131	144118	104592	139163	125741	118519	100722	140485	95792.9
sp|P0C0A3|CHMP6_MOUSE	111019	83428.2	73166.6	134542	102353	129990	127942	182406	65840	98809	55805.9	52163.2	102293	145157	100594	109908	90391.7
sp|P0C192|LRC4B_MOUSE	1638.74	36838.6	58591.6	46997.2	1620.03	43393.6	62369.1	87185.8	45828.6	43424.9	39222.3	32549.5	46401.6	45116.2	55659.8	50617.1	59459.4
sp|P0C673|IGS11_MOUSE	23959.8	21771.6	38270.1	33693.3	19792.1	21462.4	18466.5	7396.18	18472.1	22447.5	13260.3	5760.78	15386.2	25798.8	13445.7	18007.6	7656.62
sp|P0C7M9|CLC2L_MOUSE	26766.2	25355.1	57796.8	29529	31001.2	36514.3	37646.4	84883.7	44006.3	32162.1	32593.1	31375.1	30669.4	30097.6	33211.6	26296.8	47330.3
sp|P0DJF2|PT117_MOUSE	216973	217037	399807	155282	179309	138382	106851	336359	260801	217982	407352	327323	241876	185969	296882	201456	126010
sp|P0DN34|NDUB1_MOUSE	5.45644e+07	4.07986e+07	8.42523e+07	5.27174e+07	3.057e+07	7.18907e+07	9.33617e+07	3.58973e+07	8.68025e+07	7.25972e+07	4.40459e+07	2.47222e+07	5.36501e+07	4.58516e+07	2.62681e+07	6.02399e+07	2.20004e+07
sp|P0DP28|CALM3_MOUSE	400290	268800	329453	313361	323664	283407	337081	862918	378176	384077	536552	181688	344661	262640	304740	417154	402708
sp|P0DP60|LYNX1_MOUSE	814071	1.37279e+06	1.09773e+06	1.97174e+06	786883	972835	570529	510635	634205	635246	1.36155e+06	1.28656e+06	1.05815e+06	1.63354e+06	991784	765937	305138
sp|P10126|EF1A1_MOUSE	315461	332509	510271	376028	367656	309737	392713	972634	418761	531725	360328	528515	354837	373075	350412	403463	399187
sp|P10518|HEM2_MOUSE	1.95537e+06	2.12678e+06	2.02224e+06	2.14447e+06	2.14187e+06	2.29059e+06	2.90275e+06	3.45334e+06	2.8745e+06	3.00235e+06	1.94607e+06	3.0606e+06	2.74384e+06	2.67014e+06	2.74817e+06	2.79509e+06	1.94123e+06
sp|P10605|CATB_MOUSE	526191	515846	96549.4	276075	5.29787e+06	106068	362999	416477	536040	487944	498676	434819	469135	200114	529438	489068	182808
sp|P10630|IF4A2_MOUSE	73749.4	60575.6	548519	267505	47068.1	134952	80770.4	100233	85109.6	39061	202052	131605	89094.9	237450	164255	89903	30493.7
sp|P10637-2|TAU_MOUSE	2.12222e+06	1.24152e+06	4.06737e+06	2.01415e+06	1.58823e+06	2.70104e+06	1.98025e+06	2.7652e+06	2.22967e+06	1.89807e+06	1.02162e+06	2.25085e+06	1.46313e+06	1.82355e+06	1.79178e+06	1.55132e+06	2.6492e+06
sp|P10639|THIO_MOUSE	7.15691e+06	9.5736e+06	5.1966e+06	7.06176e+06	9.19209e+06	7.41287e+06	8.99086e+06	7.27599e+06	8.81309e+06	9.52757e+06	8.95043e+06	1.07715e+07	8.82175e+06	1.04111e+07	8.68868e+06	9.6617e+06	8.2887e+06
sp|P10649|GSTM1_MOUSE	126251	155692	190165	123913	126363	153846	129081	185500	136249	135240	152449	163087	138850	149400	162644	107710	134394
sp|P10711|TCEA1_MOUSE	23435.6	36932.9	19843.2	6342.87	8903.93	28055.3	19123.8	27496.9	26619	33318.1	36297.3	25340.8	29775.8	12999.9	32632.1	30805.7	15447.4
sp|P10810|CD14_MOUSE	4.54284e+06	4.5812e+06	3.40156e+06	4.32513e+06	4.61518e+06	4.69662e+06	4.95208e+06	3.71821e+06	4.67904e+06	4.51407e+06	4.77392e+06	2.74007e+06	5.12436e+06	5.01935e+06	4.96688e+06	5.29705e+06	4.36555e+06
sp|P10852|4F2_MOUSE	225311	294716	441576	236524	410695	504303	263269	839109	168158	311722	843912	810809	490008	179786	174072	110407	277154
sp|P10922|H10_MOUSE	308244	225633	285769	435926	311761	305189	357362	478630	332768	294757	156059	281500	220967	311993	301863	273471	553927
sp|P11031|TCP4_MOUSE	162553	105932	106490	159010	155788	207839	117470	110634	148205	182866	109782	209329	117278	152526	117987	71951.9	123465
sp|P11352|GPX1_MOUSE	905849	747519	1.08835e+06	840631	599984	751889	838523	1.24027e+06	1.15631e+06	1.1555e+06	730000	934969	887375	741263	918588	1.0306e+06	553180
sp|P11404|FABPH_MOUSE	170652	160791	263698	155198	164855	240935	277648	339817	331838	234692	188687	190422	222429	227208	242379	231295	200082
sp|P11438|LAMP1_MOUSE	2.53734e+06	4.73101e+06	4.67698e+06	2.44705e+06	2.99343e+06	2.10203e+06	1.35031e+06	2.70477e+06	2.4645e+06	2.46398e+06	4.27307e+06	4.18819e+06	3.38413e+06	3.63913e+06	2.25693e+06	2.42277e+06	2.44653e+06
sp|P11499|HS90B_MOUSE	125163	65474.9	169015	124480	157218	193367	181241	144014	144924	116921	111263	98953.8	100350	114670	62916.7	88060.6	174529
sp|P11531|DMD_MOUSE	6.84875e+06	8.00132e+06	4.28238e+06	8.51183e+06	1.08594e+07	7.72227e+06	8.4752e+06	6.02231e+06	5.84185e+06	5.14219e+06	9.56911e+06	6.79408e+06	6.09557e+06	3.58704e+06	7.38929e+06	6.70801e+06	7.8143e+06
sp|P11798|KCC2A_MOUSE	516351	708350	437185	744488	690086	924470	581081	368778	532163	571743	1.28226e+06	605614	447674	992854	753122	643005	524436
sp|P11881-4|ITPR1_MOUSE	2.77744e+06	3.16729e+06	1.99215e+06	2.8234e+06	2.85994e+06	3.01266e+06	3.50523e+06	2.28616e+06	3.03177e+06	3018053	2.51777e+06	2.99654e+06	2.81658e+06	2.89552e+06	2.97761e+06	3.17781e+06	2.99608e+06
sp|P11983|TCPA_MOUSE	10453.4	11729.2	1400.69	4287.77	10458.1	965.182	4765.64	2909.38	12149.4	2080.66	9488.13	27807.1	16155.7	23277.5	4535.65	2960.43	783.108
sp|P12265|BGLR_MOUSE	1.25951e+06	1.4715e+06	471248	814554	1.61842e+06	1.31545e+06	1.10536e+06	688971	890218	1.23684e+06	1.06418e+06	1.49522e+06	1.41489e+06	1.56376e+06	1.33302e+06	1.28937e+06	915162
sp|P12382|PFKAL_MOUSE	77197.9	51281	64199	87148.2	65858	90676.5	70610.9	18731.9	58967.4	44784.7	52868.2	32513.7	60103	71160.4	64782.5	78365.2	61216.6
sp|P12657|ACM1_MOUSE	760447	435496	838463	1.18898e+06	447837	871551	506770	282210	777003	770285	1.00861e+06	464822	537368	1.10408e+06	416351	518894	161198
sp|P12658|CALB1_MOUSE	565308	322448	1.31799e+06	351514	395725	319956	380430	2.58256e+06	568076	327728	668864	556690	425837	581235	478928	480320	493876
sp|P12787|COX5A_MOUSE	84862.4	97476.4	53345.5	107459	92735	66133.9	91873.5	77878.4	86579.7	79497.6	143102	83296.6	111425	89721.5	120670	124195	41939.9
sp|P12815|PDCD6_MOUSE	328988	241709	237236	328899	246871	273550	238465	95198	203354	237387	203236	203788	239594	159268	294330	253528	326056
sp|P12849|KAP1_MOUSE	1.45509e+07	1.39182e+07	1.36011e+07	1.51339e+07	1.5749e+07	1.49728e+07	1.34017e+07	1.4775e+07	1.57471e+07	1.33015e+07	1.70582e+07	1.14954e+07	1.32173e+07	1.12946e+07	1.30315e+07	1.4559e+07	1.01422e+07
sp|P12960|CNTN1_MOUSE	125010	88133.7	199540	100227	113450	130838	103947	212600	124322	60196.3	32272.5	55581.4	68853.7	103466	96891.7	71342.2	150841
sp|P12961|7B2_MOUSE	927661	749529	880218	814057	913533	724410	1.04393e+06	909191	843609	812633	1.06063e+06	1.07879e+06	704212	455020	955270	876858	1.49777e+06
sp|P12970|RL7A_MOUSE	729975	583552	846538	591367	629005	590581	749838	684310	813218	797086	718279	772692	869555	597793	841349	691757	920178
sp|P13020-2|GELS_MOUSE	42452	59557.5	26778.6	36166.6	64054.5	42036.6	52188.1	23696.8	34034	29668	44243.5	42097.4	42324.8	49563	33363.8	35471.3	33122.4
sp|P13439|UMPS_MOUSE	88949.2	64967.5	105080	98588.9	53021.9	41697.5	240086	148000	137299	164511	130277	114586	41890.8	67710.7	158344	101050	229633
sp|P13597|ICAM1_MOUSE	101422	185462	79442.3	127689	73834.1	182181	298238	131741	273756	68217.1	86695	484143	137126	233798	302338	187876	215911
sp|P13634|CAH1_MOUSE	6.30375e+06	2.53193e+06	6.20962e+06	7.06908e+06	3.70888e+06	6.36673e+06	5.328e+06	5.67631e+06	5.35357e+06	5.15334e+06	6.43791e+06	2.84203e+06	5.96504e+06	6.59882e+06	5.87454e+06	6.3484e+06	3.87529e+06
sp|P14094|AT1B1_MOUSE	182664	192475	152336	161809	285295	189248	258408	328183	333207	278464	244393	493999	251459	152934	324843	275567	276869
sp|P14106|C1QB_MOUSE	892289	912168	819344	1.05518e+06	1.02186e+06	966170	1.06639e+06	489792	805899	790903	1.07361e+06	1.12742e+06	711385	461170	1.06252e+06	876501	1.17728e+06
sp|P14115|RL27A_MOUSE	933672	1.10139e+06	827872	1.20587e+06	1.04024e+06	932702	1.1413e+06	346420	856194	876638	1.39598e+06	1.27473e+06	885996	632618	1.13919e+06	1.02265e+06	468190
sp|P14131|RS16_MOUSE	2.29987e+06	4.41876e+06	6.0683e+06	5.9244e+06	4.50929e+06	4.7062e+06	3.09931e+06	3.94352e+06	3.44986e+06	3.20844e+06	3.35526e+06	4.17617e+06	2.39671e+06	3.99936e+06	3.07896e+06	2.65101e+06	2.67615e+06
sp|P14152|MDHC_MOUSE	1.09245e+06	912139	868226	1.05317e+06	1.09216e+06	1.03933e+06	1.13844e+06	794734	922866	1.00406e+06	1.14918e+06	1.21468e+06	1.13876e+06	834315	1.17178e+06	1.00285e+06	841678
sp|P14206|RSSA_MOUSE	3.3059e+06	3.3454e+06	4.04382e+06	2.63785e+06	3.52001e+06	2.72987e+06	2.36596e+06	4.23349e+06	3.31968e+06	3.13261e+06	2.1996e+06	3.73228e+06	3.14912e+06	2.84345e+06	3.39448e+06	3.24798e+06	3.89555e+06
sp|P14211|CALR_MOUSE	452505	521247	596044	457950	567154	399095	332055	367563	357558	353590	1.11859e+06	342608	416825	491823	680340	491503	404340
sp|P14231|AT1B2_MOUSE	196326	246152	155553	239268	236661	283264	192516	136138	160087	152782	247520	243932	188047	179011	244976	206209	161536
sp|P14576|SRP54_MOUSE	237163	319056	365695	201756	245750	254315	257325	582267	313097	231174	230211	281110	263401	284451	288089	269824	330702
sp|P14602|HSPB1_MOUSE	413172	504826	255766	493611	470718	494603	523144	212228	375782	426374	443259	495322	403424	533374	435040	491294	297104
sp|P14685|PSMD3_MOUSE	136620	111636	218915	162358	146187	358327	126182	112336	116622	96381.8	266279	231220	183724	153414	74346.1	155428	139708
sp|P14733|LMNB1_MOUSE	1.01249e+06	987653	1.16675e+06	1.19437e+06	1.09724e+06	990909	1.01981e+06	506019	796618	910647	1.1241e+06	990133	816844	555176	1.03116e+06	890005	1.3834e+06
sp|P14869|RLA0_MOUSE	1.07202e+07	1.01682e+07	1.41783e+07	1.05053e+07	1.0782e+07	1.02424e+07	1.13165e+07	1.52445e+07	1.09615e+07	9.99141e+06	1.06716e+07	1.10425e+07	8.71399e+06	9.37643e+06	1.05665e+07	9.53413e+06	1.34453e+07
sp|P14873|MAP1B_MOUSE	6.69619e+06	1.03803e+07	7.31979e+06	7.8667e+06	8.81959e+06	8.96954e+06	4.2848e+06	4.06484e+06	6.951e+06	8.57883e+06	8.53008e+06	1.0085e+07	8.4935e+06	1.16974e+07	6.0884e+06	7.5408e+06	8.50446e+06
sp|P15105|GLNA_MOUSE	651978	656565	739633	522664	666667	496909	608738	939206	726859	576821	819394	413528	763103	197497	698467	457832	737432
sp|P15116|CADH2_MOUSE	48021.9	10488.8	57032.5	24174.5	26298.1	87023.4	26795.5	45830.1	15440.8	72722.9	18923.9	20865.4	29143.6	59111.3	40151.8	48581.1	67642.3
sp|P15208|INSR_MOUSE	299539	294557	294474	286569	323212	400642	280198	516131	329158	348861	240809	188855	373166	379345	296366	309987	405899
sp|P15209|NTRK2_MOUSE	154740	182840	100312	137624	166733	206292	205484	148770	221408	165959	122225	285367	149507	206583	218345	172483	179879
sp|P15327|PMGE_MOUSE	57206.3	59583.6	129220	44188.4	70433.8	44494.1	66844	33390.8	74816.1	76081.1	110658	65388.9	55202.7	50362.2	99675.8	55537.4	188457
sp|P15388-3|KCNC1_MOUSE	100443	190075	184515	263535	210875	176745	30859.2	113408	102412	135737	117270	149460	120571	187530	94401.2	73183.5	46918.2
sp|P15532|NDKA_MOUSE	34860.7	32039	34003.2	28705.2	36777.8	21014.4	19412	37139.7	29220.7	19247.6	39857.7	34171.1	44457.1	45679.2	36488.9	45395.7	33232.4
sp|P15626|GSTM2_MOUSE	65643.8	59945.9	127644	78140.8	44044.1	69051.7	152402	73870.5	98199.6	65633.8	73181.8	74925.2	86640.1	92475.1	83533.8	60139.1	36869.9
sp|P16014|SCG1_MOUSE	115133	68972.8	392491	38364.1	70719	58900.8	54659.6	170572	78270	48986.3	49300	237024	95637.8	82333.7	58751.1	143045	48440.6
sp|P16045|LEG1_MOUSE	1.20288e+06	1.09146e+06	880499	1.20421e+06	1.14781e+06	1.17266e+06	1.2265e+06	580622	971392	1.01102e+06	921066	1.05869e+06	1.09978e+06	1.00285e+06	1.32861e+06	1.15919e+06	1.61075e+06
sp|P16054|KPCE_MOUSE	5.39597e+06	7.53237e+06	2.78583e+06	6.39145e+06	6.88426e+06	5.3425e+06	6.12031e+06	2.28179e+06	3.88078e+06	4.87747e+06	3.86229e+06	5.78617e+06	4.43469e+06	6.25512e+06	5.1315e+06	5.38945e+06	975305
sp|P16125|LDHB_MOUSE	92609.2	77036.6	48960.3	85078.4	92041	129123	87962.2	57503.5	111967	102671	79532.8	87131.4	86880.3	78291.6	104357	62812.2	108288
sp|P16254|SRP14_MOUSE	85581.3	52503.2	78691.4	69221.2	62957	45975.8	55018.1	33329.9	69665.6	88050.7	67237.8	38646.4	69969.3	60170.4	70235.1	60370.5	92112
sp|P16283|B3A3_MOUSE	1.67398e+07	1.727e+07	1.55606e+07	1.79712e+07	1.61702e+07	2.00732e+07	1.7992e+07	1.04606e+07	1.49932e+07	1.71831e+07	2.39786e+07	1.32417e+07	2.16068e+07	2.35626e+07	1.63545e+07	2.30942e+07	2.16936e+07
sp|P16330|CN37_MOUSE	835786	817815	805098	787036	784498	764208	912569	360483	754839	885433	658060	939835	760473	778506	831342	744221	1.0721e+06
sp|P16332|MUTA_MOUSE	1.02085e+06	998212	1.0368e+06	1.18253e+06	814846	860241	976132	338859	764241	608392	746549	972049	747947	796259	833978	875015	764430
sp|P16460|ASSY_MOUSE	1.54311e+07	4.33926e+07	1.9682e+07	16659261	1.97126e+07	1.6088e+07	8.12913e+06	7.91989e+06	1.16958e+07	1.5177e+07	3.29155e+07	2.8958e+07	2.4327e+07	2.65998e+07	1.02356e+07	1.67958e+07	1.8173e+07
sp|P16858|G3P_MOUSE	16212.3	10574.9	25375.6	234085	265520	243394	346290	286070	362940	16232	235787	15855.4	233983	244453	8691.7	217547	348751
sp|P17047|LAMP2_MOUSE	1.37657e+06	1.10089e+06	1.22742e+06	1.26614e+06	1.29794e+06	1.39316e+06	1.40971e+06	988073	1.19318e+06	1.14661e+06	1.13336e+06	1.21316e+06	1.29706e+06	1.2346e+06	1.36207e+06	1.30222e+06	1.92492e+06
sp|P17156|HSP72_MOUSE	2.83736e+07	3.59622e+07	2.50801e+07	3.59919e+07	3.17899e+07	3.30197e+07	2.79185e+07	1.77228e+07	2.94493e+07	34375055	2.44695e+07	3.49778e+07	3.0249e+07	3.46869e+07	2.79941e+07	2.63053e+07	2.65161e+07
sp|P17182|ENOA_MOUSE	1.19593e+07	1.58426e+07	2.3292e+07	1.80323e+07	1.48387e+07	1.44241e+07	9.41097e+06	1.87478e+07	1.56035e+07	1.41556e+07	1.10773e+07	1.58577e+07	1.24586e+07	1.69696e+07	9.74588e+06	7.9066e+06	5.67932e+06
sp|P17183|ENOG_MOUSE	7.29206e+06	6.47846e+06	4.02407e+06	6.79073e+06	7.39131e+06	7.65315e+06	7.42244e+06	5.02684e+06	5.45096e+06	6.83461e+06	4.98297e+06	5.14575e+06	6.56256e+06	6.82088e+06	6.45899e+06	7.1551e+06	6.33039e+06
sp|P17426|AP2A1_MOUSE	4.10516e+06	3.8656e+06	1.99871e+06	4.08785e+06	4.2192e+06	4.42398e+06	3.48144e+06	2.68313e+06	3.02577e+06	3.65779e+06	3.11862e+06	2.99858e+06	3.56552e+06	3.95008e+06	3.44571e+06	3.66877e+06	2.92878e+06
sp|P17427|AP2A2_MOUSE	27617.6	19110.8	6187.07	31042.6	22146.4	28251.7	29659.8	8077.78	20711.9	20759	21926.4	16077.8	22257.8	21047	21335.8	18189	21241.3
sp|P17439|GLCM_MOUSE	659034	765487	874054	688775	683646	744067	674902	952510	801258	828530	574871	924664	656683	745221	654473	653902	789358
sp|P17563|SBP1_MOUSE	2.59379e+07	3.00502e+07	1.89852e+07	2.97535e+07	2.71388e+07	2.89098e+07	3.06038e+07	1.51524e+07	2.29227e+07	2.81225e+07	2.27973e+07	3.18117e+07	2.68184e+07	2.77722e+07	2.85849e+07	2.78203e+07	2.81648e+07
sp|P17710-3|HXK1_MOUSE	3.24281e+07	3.42327e+07	3.46888e+07	3.76085e+07	3.63681e+07	3.87198e+07	2.51818e+07	3.80446e+07	3.14808e+07	3.25499e+07	3.34132e+07	3.20706e+07	3.42613e+07	4.09804e+07	3.48234e+07	3.63543e+07	4.22045e+07
sp|P17742|PPIA_MOUSE	1.62352e+07	1.26607e+07	1.79699e+07	1.18178e+07	1.31549e+07	1.59961e+07	1.43663e+07	2.05026e+07	1.56154e+07	1.64584e+07	1.28783e+07	1.41525e+07	1.4176e+07	1.5674e+07	1.56262e+07	1.68456e+07	1.74463e+07
sp|P17751|TPIS_MOUSE	13631	28246.9	50226.6	25605.9	12580	3487.57	82650.9	46389	10258.5	10995	70702.6	18854.5	19468.2	43695.2	30632.3	21666.2	7416.33
sp|P17809|GTR1_MOUSE	94832	144177	111276	62690.9	44059	40144.8	116220	50766.1	85788.6	104603	27569.8	97359.4	166769	66387.9	145860	148478	88595.7
sp|P17918|PCNA_MOUSE	1.59078e+06	1.94599e+06	2.47044e+06	1.88828e+06	1.86246e+06	1.73184e+06	2.39889e+06	1.91488e+06	2.85918e+06	2.45411e+06	1.80731e+06	2.9179e+06	2.4871e+06	2.07574e+06	2.59572e+06	2.25163e+06	3.20416e+06
sp|P18242|CATD_MOUSE	1.84464e+06	1.29379e+06	1.99853e+06	1.40936e+06	1.53133e+06	1.37904e+06	1.88619e+06	4.72909e+06	2.15971e+06	1.77385e+06	1.33645e+06	902292	1.70777e+06	1.74021e+06	1.75712e+06	1.75988e+06	1.90364e+06
sp|P18572-2|BASI_MOUSE	15989.8	32425.7	34613.5	4801.58	6242.4	818.379	4398.34	6264.29	8494.64	18974.6	36080.9	16782.1	28032.2	22239.8	18284.3	17781.3	3054.17
sp|P18581-2|CTR2_MOUSE	25171.1	20573.2	13136.5	4854.89	19975.4	21007.1	24476.3	34281.8	26820.4	20026.8	22833	20442.5	18091	8467.6	24364.3	4505.91	5558.99
sp|P18654|KS6A3_MOUSE	2.21774e+07	1.49849e+07	1.4804e+07	1.88723e+07	1.59973e+07	2.26148e+07	1.75551e+07	1.35756e+07	1.44835e+07	1.63067e+07	1.77533e+07	7.97033e+06	1.81674e+07	1.52609e+07	1.87146e+07	2.12043e+07	2.11148e+07
sp|P18872|GNAO_MOUSE	6.62579e+06	7.46888e+06	4.67644e+06	6.42489e+06	6.806e+06	6.67248e+06	7.2671e+06	4.10554e+06	6.13065e+06	6.94255e+06	6.43865e+06	7.17113e+06	7.10194e+06	7.09678e+06	7.27554e+06	8.1074e+06	7.41343e+06
sp|P19096|FAS_MOUSE	3.61329e+06	5.70219e+06	3.23533e+06	3.26566e+06	2.75697e+06	2.89105e+06	1.94223e+06	3.48786e+06	2.69773e+06	3.01064e+06	4.89857e+06	5.69204e+06	5.59167e+06	4.65825e+06	3.3648e+06	3.37083e+06	1.93251e+06
sp|P19157|GSTP1_MOUSE	2.39185e+06	1.3179e+06	1.78929e+06	1.02349e+06	1.46566e+06	967612	1.62176e+06	1.39018e+06	849581	1.682e+06	4.11782e+06	2.07688e+06	1.64134e+06	908277	1.36314e+06	956715	844333
sp|P19246|NFH_MOUSE	1.10761e+06	1.03909e+06	883376	1.47987e+06	1.48669e+06	1.00697e+06	1.38004e+06	962809	934405	916186	1.24832e+06	1.30206e+06	867115	414860	1.35706e+06	1.02425e+06	1.5014e+06
sp|P19253|RL13A_MOUSE	52476	50364.6	45615.8	49543.5	41587.1	54362.2	35488.7	35953	50777.3	39129.1	62115.8	41577.5	42107.3	38320.6	49261.2	33185.5	18155.1
sp|P19324|SERPH_MOUSE	187159	130780	189012	134209	317516	206282	219222	228860	92234.7	175005	98842.3	168511	96462.9	122642	137773	190127	200283
sp|P19783|COX41_MOUSE	5.83834e+06	5.34762e+06	9.16153e+06	6.15632e+06	5.8637e+06	7.47157e+06	6.62755e+06	9.09473e+06	7.8508e+06	6.91403e+06	5.67318e+06	6.91394e+06	6.64509e+06	6.56391e+06	6.83373e+06	5.86477e+06	7.61006e+06
sp|P20029|BIP_MOUSE	905339	980987	665633	1.02325e+06	970037	786793	1.41876e+06	2.56921e+06	2.70287e+06	2.50931e+06	1.33197e+06	2.66146e+06	2.0853e+06	1.56939e+06	1.83158e+06	1.90213e+06	970058
sp|P20060|HEXB_MOUSE	1.32336e+06	1.74047e+06	2.34865e+06	1.02838e+06	1.40951e+06	1.30626e+06	1.25743e+06	1.93058e+06	1.54208e+06	1.64064e+06	1.36879e+06	2.05527e+06	1.2744e+06	1.38755e+06	1.2708e+06	1.16952e+06	946867
sp|P20108|PRDX3_MOUSE	686272	199447	284368	250121	192421	121822	209506	244339	171604	253699	678117	193590	284827	165990	278922	128553	204427
sp|P20152|VIME_MOUSE	1.28586e+07	9.11886e+06	2.26716e+07	1.23781e+07	1.21255e+07	1.19611e+07	1.34994e+07	2.92798e+07	1.54954e+07	1.25529e+07	8.3991e+06	1.47566e+07	1.13856e+07	1.14176e+07	1.17935e+07	9.93402e+06	1.80564e+07
sp|P20357|MTAP2_MOUSE	39231.5	23303.2	126679	46948.9	33949.5	11823.4	31422	104069	50675.4	30809.4	127654	37135.1	50680.2	127169	48040.2	67175.5	26908.8
sp|P20917-2|MAG_MOUSE	49027.6	9073.5	85806.4	56211.8	43081	67992.4	52369.7	59316.2	59360.7	43547.8	42439.7	27262.2	50089.9	73415.5	34978.3	41633.4	43467.3
sp|P20934|EVI2A_MOUSE	895535	626113	2.03735e+06	703151	769966	980499	1.00898e+06	560951	1.48042e+06	1.18904e+06	707327	1.16446e+06	951622	721382	1.04355e+06	659191	1.11443e+06
sp|P21107-2|TPM3_MOUSE	419597	375610	293369	295809	346225	382317	408380	368640	390322	388048	306785	404043	376260	414158	439969	441508	395517
sp|P21126|UBL4A_MOUSE	489128	426484	314076	480388	507658	595968	506159	298865	392584	383639	411656	358034	457206	554217	453966	549564	536854
sp|P21278|GNA11_MOUSE	736808	887791	727379	773191	589589	574919	462881	510072	438771	443384	889682	451702	764236	1.0104e+06	568992	514935	691611
sp|P21279|GNAQ_MOUSE	32328.9	37387.2	17296.7	35058.5	16222.4	33967.5	27533.3	24537.4	25652.8	22111.4	33736.1	17267.4	30079.8	44460.7	27998.4	48024.9	25867
sp|P21447|MDR1A_MOUSE	791669	794630	939126	827972	807545	918480	1.06121e+06	1.84899e+06	1.26207e+06	1.29188e+06	674526	1.19686e+06	1.07875e+06	849863	1.06362e+06	1.04603e+06	1.47e+06
sp|P21460|CYTC_MOUSE	67096.4	60803.9	104806	64955.6	88368.9	106843	82440.6	66285.6	131523	84007.9	132126	140324	120048	159588	123288	125249	166631
sp|P21614|VTDB_MOUSE	58770.4	45530.5	32581.5	63178.2	64593.8	67909.9	66125.4	37882.7	47045	46131.7	35141	55565.5	49317.9	45521.5	51786.1	49680.6	59586.8
sp|P21661|NEC2_MOUSE	100220	71222.6	78057.2	107325	104121	100953	104008	172051	111501	109527	59675.6	50802.7	69221.7	100434	92424.1	104683	107000
sp|P21836|ACES_MOUSE	164736	101835	139064	85682.8	78240.6	43290.5	118666	52584.2	108332	120509	83354.2	119231	108576	134263	131577	107215	90204.2
sp|P21956|MFGM_MOUSE	281573	217134	275371	193156	214473	240523	188491	194019	194736	205026	168658	223663	190282	172694	226592	224572	285355
sp|P21981|TGM2_MOUSE	232282	162261	356843	239556	213250	251797	286352	290187	281945	226101	179948	92549.1	218481	226206	217081	212006	257416
sp|P21995|EMB_MOUSE	521174	295676	871172	439594	307070	602448	383996	1.26876e+06	496277	469979	236076	411734	318331	313164	331292	369644	647908
sp|P22005|PENK_MOUSE	13025.1	13215.2	11303.5	3204.22	12353.8	6088.36	19573.2	8821.24	13013.2	13960.9	46499.5	12003.7	47685.9	15818	9567.86	9218.52	17074.4
sp|P22907|HEM3_MOUSE	505609	472046	264511	460460	531310	415509	505924	404450	456199	447372	543236	754495	513727	447394	521280	463811	314505
sp|P23116|EIF3A_MOUSE	442426	378238	534481	307941	394747	287489	469193	280952	341830	493193	879327	296649	470008	283796	547268	434955	583227
sp|P23242|CXA1_MOUSE	32859.3	22146.1	24002.5	27924.2	26388.6	14008.9	14481.1	18256.4	14022.7	3989.69	13841.2	31000.9	17571.7	38880.3	51777.7	34395.4	34785.5
sp|P23780|BGAL_MOUSE	1.5604e+06	1.21732e+06	1.01198e+06	1.90315e+06	1.78166e+06	1.34434e+06	1.31578e+06	805130	1.22571e+06	1.31356e+06	1.57085e+06	764005	1.30088e+06	1.38682e+06	1.5949e+06	1.20328e+06	1.5022e+06
sp|P23819-4|GRIA2_MOUSE	482203	689016	427216	571077	674582	544334	361078	405498	553021	538607	460083	504138	543589	652301	485948	530969	222902
sp|P23927|CRYAB_MOUSE	87210	361844	219519	96247.3	200921	220915	483078	240593	661108	340496	149294	1.01125e+06	111658	319402	654214	170891	473785
sp|P23953|EST1C_MOUSE	250809	284632	228149	211509	194925	183453	237980	124955	206097	257555	205004	355852	234317	210837	339172	185900	330672
sp|P24270|CATA_MOUSE	544307	657898	409444	562967	462587	599888	884965	558014	645989	747253	711308	772365	754397	632945	759145	769674	1.01539e+06
sp|P24369|PPIB_MOUSE	1.09316e+06	1.46068e+06	898936	1.28773e+06	1.19037e+06	1.24188e+06	1.57409e+06	843902	1.3413e+06	1.58221e+06	2.27989e+06	2.08178e+06	1.7624e+06	1.34896e+06	2.02836e+06	1.82151e+06	1.23505e+06
sp|P24472|GSTA4_MOUSE	1.52677e+06	1.58708e+06	987273	1.67916e+06	1.46516e+06	1.58096e+06	1.55889e+06	541396	1.12122e+06	1.0813e+06	999846	1.25953e+06	1.23434e+06	1.33512e+06	1.39819e+06	1.46838e+06	1.3591e+06
sp|P24527|LKHA4_MOUSE	29253.6	26361.1	35171.6	21497.5	22814.5	15474.8	17579.8	164871	29443.6	10693	21385.5	2306.66	22567.9	24505.6	18467.3	13480.1	12377.7
sp|P24529|TY3H_MOUSE	194004	221241	347557	194814	193081	240607	300922	570251	553644	524575	421407	244464	505952	202510	251004	525612	239512
sp|P24547|IMDH2_MOUSE	812118	988792	813216	793411	908641	921254	729633	617305	988769	1.13934e+06	930756	1.16195e+06	828877	940535	1.04464e+06	721488	634711
sp|P24549|AL1A1_MOUSE	73086.3	73891.1	53991.9	54276.5	60756.8	62405.8	105235	133010	127463	114429	102767	118867	112173	78840.8	108655	113283	101259
sp|P24638|PPAL_MOUSE	556902	462942	599608	454721	438574	392373	621164	379909	636764	552310	425764	465604	489357	571663	571638	551089	589962
sp|P24668|MPRD_MOUSE	1.21227e+06	1.23447e+06	1.06134e+06	1.07148e+06	1.39194e+06	1.18325e+06	1.44968e+06	1.16242e+06	1.30474e+06	1.20734e+06	1.63717e+06	1.57531e+06	1.13805e+06	725244	1.53344e+06	1.41869e+06	1.63797e+06
sp|P25444|RS2_MOUSE	1.33902e+06	1.22702e+06	643055	637984	1.28105e+06	1.10883e+06	1.64308e+06	1.0623e+06	1.23151e+06	649058	1.25878e+06	1.37338e+06	851297	742208	1.43373e+06	960894	791911
sp|P26039|TLN1_MOUSE	205483	222068	185910	309473	260001	320770	261045	178289	240228	310641	138133	274908	255025	200543	243044	235505	318021
sp|P26040|EZRI_MOUSE	318021	467342	359286	332373	379631	271012	407550	240066	558875	604977	618882	796203	584790	564836	583284	530920	350669
sp|P26041|MOES_MOUSE	688737	646219	754510	627311	609398	673253	931051	926213	1.00874e+06	921924	722042	796403	790427	672596	816770	832348	1.10021e+06
sp|P26043|RADI_MOUSE	228552	674666	288859	248710	281306	218632	827178	868786	249999	721578	1.00897e+06	616656	826348	247659	243884	890595	320478
sp|P26231|CTNA1_MOUSE	221217	335548	434916	366091	684841	447613	527473	433074	377097	390310	304915	239414	335621	169065	156191	126128	227109
sp|P26339|CMGA_MOUSE	8.90292e+06	9.25589e+06	6.30932e+06	7.73671e+06	8.93155e+06	8.34809e+06	1.15938e+07	5.3667e+06	7.7311e+06	1.1064e+07	1.02801e+07	1.21547e+07	1.04202e+07	1.12413e+07	1.03508e+07	1.07246e+07	1.104e+07
sp|P26443|DHE3_MOUSE	24856.2	20287.7	2467.31	18275.8	20984.4	38541.4	27329.5	19095.8	21938.7	21095.2	17642.9	18785.3	14894.7	23810.3	18852.2	25142.9	24320.2
sp|P26450|P85A_MOUSE	545237	411865	574714	339179	379804	393597	408450	96903	424980	413952	301334	422781	431966	439104	344012	309080	491944
sp|P26516|PSMD7_MOUSE	770366	321482	1.65798e+06	1.27332e+06	302283	961439	375476	134704	456120	317691	461525	301515	265238	948328	396098	299211	272903
sp|P26645|MARCS_MOUSE	3.68561e+06	2.80813e+06	2.54741e+06	3.61677e+06	3.8119e+06	4.01844e+06	3.45046e+06	4.77259e+06	3.72339e+06	3.83933e+06	2.13367e+06	3.3332e+06	2.87061e+06	3.61246e+06	3.37947e+06	3.77065e+06	3.4674e+06
sp|P26883|FKB1A_MOUSE	51787.9	56168.7	47381.4	56068.4	71177.4	74738.7	31812.1	30811.7	9281.19	18666.3	11945.2	20662.3	45183.7	46853.4	53456.1	10090.6	20140.2
sp|P27545|CERS1_MOUSE	2.77828e+06	1.85687e+06	5.50198e+06	2.70097e+06	2.52216e+06	2.81814e+06	2.93055e+06	3.01441e+06	3.24981e+06	2.58831e+06	1.99646e+06	2.93337e+06	2.37141e+06	2.72697e+06	2.66559e+06	2.1986e+06	3.9057e+06
sp|P27546|MAP4_MOUSE	1.29972e+06	1.33754e+06	918011	1.42227e+06	1.27449e+06	1.19497e+06	1.00993e+06	633775	937052	1.12081e+06	1.26448e+06	831066	1.26894e+06	1.32846e+06	1.14967e+06	1.33504e+06	978078
sp|P27601|GNA13_MOUSE	371921	375694	344353	337191	372101	328367	322940	292102	271454	276271	374392	330462	309376	377638	308764	346764	287143
sp|P27612|PLAP_MOUSE	552475	601559	581592	685526	543714	587437	524633	284497	476753	446362	839228	805650	425757	260624	634713	597643	440898
sp|P27659|RL3_MOUSE	129657	221306	153394	225136	260786	146834	152870	95719.7	120803	155543	198795	148102	171335	185157	126188	146033	128900
sp|P27671|RGRF1_MOUSE	7.78281e+06	7.18706e+06	8.79434e+06	7.43531e+06	8.01136e+06	7.89301e+06	7.84147e+06	8.95718e+06	8.27612e+06	7.61758e+06	6.88273e+06	8.35503e+06	8.17227e+06	8.0208e+06	8.88436e+06	8.28322e+06	9.72088e+06
sp|P27773|PDIA3_MOUSE	60302.4	65353.3	57460.1	72866.2	73952.9	68288.6	36848.8	35889.1	45196.4	42431.2	53544.1	60070.5	60352.2	56474	50034.3	55966.4	80959.7
sp|P28028|BRAF_MOUSE	30776.1	9895.02	53444.9	35115.6	18896.5	34714.4	48493.1	27464.4	50835.1	41706.3	32895.8	46246.3	33986.8	39276.8	37093.4	29052.5	12826.1
sp|P28063|PSB8_MOUSE	644180	878021	586340	745685	749645	692883	497426	346194	605741	668109	618286	829203	789357	926992	696172	796900	459489
sp|P28271|ACOC_MOUSE	1.16458e+06	1.21272e+06	1.08819e+06	1.4185e+06	1.11626e+06	1.36256e+06	1.44992e+06	952155	1.36425e+06	1.30743e+06	1.04793e+06	1.38727e+06	1.14195e+06	1.1729e+06	1.44798e+06	1.17301e+06	1.50265e+06
sp|P28474|ADHX_MOUSE	188071	207270	139870	184949	222973	234296	219933	32577.9	84583.7	141879	148489	105897	159092	243254	140152	177686	107064
sp|P28571-1|SC6A9_MOUSE	42323.9	320097	117585	57228.6	42620.7	60489.3	178927	50308.3	114105	144022	950536	83380.8	35840.4	330566	429300	122636	75615.3
sp|P28651|CAH8_MOUSE	505414	662632	464150	632840	631458	696985	457447	441532	498130	467732	516801	617781	565378	572336	572769	526825	327630
sp|P28658|ATX10_MOUSE	583489	689090	394522	644041	686837	777451	760520	417248	603299	540933	682042	518140	547468	743256	631587	698069	783377
sp|P28661|SEPT4_MOUSE	4.15637e+06	2.98434e+06	2.80778e+06	4.31848e+06	3.96189e+06	4.30303e+06	2.97293e+06	2.36668e+06	2.85323e+06	3.20875e+06	2.62729e+06	2.03198e+06	3.28014e+06	3.7327e+06	3.54473e+06	3.44409e+06	3.87818e+06
sp|P28663|SNAB_MOUSE	61833.2	37647.9	65461.9	49857.7	40784.5	107708	151486	112299	51560.2	44680.3	45299.3	155577	88559.6	144560	85193.5	95693.9	166782
sp|P28665|MUG1_MOUSE	690927	610337	686961	660429	789002	817756	565833	437773	524305	484562	503489	555030	609481	752633	593041	605918	851586
sp|P28738|KIF5C_MOUSE	359749	303156	318282	241214	277479	263884	275375	202587	232857	208786	209006	284802	278487	271363	254748	299769	375525
sp|P28867|KPCD_MOUSE	902429	1.10188e+06	722645	947749	1.07095e+06	980719	1.01031e+06	652702	1.06009e+06	1.20537e+06	1.18217e+06	1.34717e+06	1.21741e+06	841359	1.14837e+06	1.09864e+06	947606
sp|P29341|PABP1_MOUSE	46474.5	17927.1	49108.4	46744.9	25213	30489.3	3264.02	38185.4	29354.3	35326.1	25365.4	40202.8	33034.4	27684.5	30052.3	31560.7	33357.7
sp|P29351|PTN6_MOUSE	158784	118314	160617	165409	189332	292962	158472	122246	154217	166540	164623	62690.7	163078	171456	137281	176750	169854
sp|P29387|GBB4_MOUSE	95449.3	104786	59647.3	105956	107374	125503	174444	211615	241734	227713	133763	263229	208207	124076	183253	151588	130160
sp|P29416|HEXA_MOUSE	547297	360866	1.14807e+06	825599	365611	536907	382834	266519	582116	376526	350720	427279	300384	654116	423066	335196	226609
sp|P29595|NEDD8_MOUSE	24017.2	87748.3	144905	44281.2	35263.3	38219.2	81717.5	98530.4	173756	60867.6	61974.8	188549	38386.4	83460.2	230130	89216	129104
sp|P29699|FETUA_MOUSE	911139	1.48587e+06	905491	1.19933e+06	1.07481e+06	876624	981780	882253	978279	1.24878e+06	1.01829e+06	1.55107e+06	1.20455e+06	1.06382e+06	1.04038e+06	947310	868826
sp|P29758|OAT_MOUSE	6878.7	19295.3	29475.2	16203.5	20760.1	16396.5	20991.3	203254	97065.9	59116.4	129922	113358	131746	77127.7	77276.5	58282.6	29297.8
sp|P29788|VTNC_MOUSE	6.20297e+06	8.75677e+06	5.66113e+06	1.04013e+07	6.54505e+06	5.7583e+06	7.78294e+06	3.96695e+06	5.50837e+06	7.70881e+06	7.85619e+06	8.6641e+06	6.36413e+06	6.01308e+06	7.28e+06	7.96225e+06	4.04613e+06
sp|P30275|KCRU_MOUSE	1.11824e+06	1.01417e+06	1.06911e+06	1.11757e+06	1.21146e+06	1.23854e+06	1.07677e+06	753923	946944	1.07453e+06	951095	969451	973182	1.03209e+06	1.13793e+06	1.11721e+06	1.50509e+06
sp|P30416|FKBP4_MOUSE	105049	157352	74757.9	84823.3	100185	69004.9	57815.5	58236.7	77729.6	99924.1	181552	63732.2	115509	85799	64727.8	54915.4	33732.3
sp|P30999|CTND1_MOUSE	1.63596e+06	1.46808e+06	1.31952e+06	2.00034e+06	1.90494e+06	2.08266e+06	1.34468e+06	1.41259e+06	1.14382e+06	1.24529e+06	1.07247e+06	1.10227e+06	1.37445e+06	1.5849e+06	1.4758e+06	1.45605e+06	1.63136e+06
sp|P31324|KAP3_MOUSE	550907	422008	750727	677860	528103	623654	679295	721054	466051	441461	918800	292090	610287	780378	729301	738697	283219
sp|P31648|SC6A1_MOUSE	1.09577e+07	7.28214e+06	8.11757e+06	8.51312e+06	8.54559e+06	8.19935e+06	1.18415e+07	3.53017e+06	6.48997e+06	8.22422e+06	8.55674e+06	5.15621e+06	7.74601e+06	7.93694e+06	9.86498e+06	1.13693e+07	1.3518e+07
sp|P31650|S6A11_MOUSE	8610.05	28620.8	11038	6256.67	4854.63	9601.23	5664.5	2413.2	5664.92	10903.6	10820.5	15062.3	13426.8	18094.4	5072.68	4125.92	3180.77
sp|P31750|AKT1_MOUSE	285978	285335	454155	199067	248796	149531	571787	860961	441200	316902	486778	736335	454620	319383	299520	282042	323528
sp|P31786|ACBP_MOUSE	652618	651088	344064	647100	659486	564948	808618	231911	526282	650765	477823	604081	659587	556283	657391	642541	541123
sp|P31938|MP2K1_MOUSE	559408	487368	749407	529099	473726	413075	632465	849350	688546	991895	666931	377509	583474	646896	668297	588331	476599
sp|P32020|NLTP_MOUSE	1.00088e+06	1.05723e+06	737368	1.26856e+06	1.04427e+06	954389	791201	144047	613484	761099	877706	466018	1.01693e+06	1.20688e+06	774033	955591	519669
sp|P32037|GTR3_MOUSE	130208	173219	325922	234087	191618	345176	191827	119103	146604	176445	193331	288457	124730	158916	156597	121600	402309
sp|P32067|LA_MOUSE	73746.1	70111.7	58621.6	86524.1	73872.1	105045	69322	62513.2	40450	52750.7	53195.1	94404.1	67832.3	74266.9	77025.6	68955.5	64489
sp|P32233|DRG1_MOUSE	26104.3	58510.8	94021.2	31768.1	129477	124076	109339	167201	127946	79214	66157.3	144389	81765.3	154350	100466	99756.5	181875
sp|P32261|ANT3_MOUSE	368994	316060	914378	473702	338849	416620	317522	226570	564292	475720	656128	303024	334137	483863	308899	294427	124095
sp|P32848|PRVA_MOUSE	92026.5	130072	130477	109056	100037	109353	121742	241329	76378.1	112840	325942	112985	155273	130755	132058	137777	109320
sp|P32883-2|RASK_MOUSE	1.20134e+06	1.97632e+06	1.34191e+06	1.9219e+06	1.86843e+06	1.4624e+06	1.44547e+06	780465	1.67425e+06	936192	2.14702e+06	1.74309e+06	1.18032e+06	1.41136e+06	1.73445e+06	1.54216e+06	1.12009e+06
sp|P32921-2|SYWC_MOUSE	49198.5	73796.4	46929.6	57787.6	55569.8	81556	41829	14830.8	52970.8	33566	57796.9	51960.2	51484.3	103352	57254.4	37160.8	39689.2
sp|P33175|KIF5A_MOUSE	844531	678966	1.69928e+06	863813	797614	972954	871590	1.41832e+06	1.04442e+06	775812	553334	874960	794950	872046	807993	768117	1.20195e+06
sp|P34022|RANG_MOUSE	242272	152833	170992	255072	214422	242251	268251	143466	227448	233452	170084	205127	149821	165605	296096	209092	201060
sp|P34152|FAK1_MOUSE	950205	1.05855e+06	408809	892429	755214	533300	646060	509095	904111	1.09221e+06	574186	1.16128e+06	851284	1.57126e+06	866613	1.56107e+06	351374
sp|P34884|MIF_MOUSE	352921	357822	294062	366133	335825	392638	293307	248944	442355	350556	330053	408949	392811	365499	398020	345004	403468
sp|P34914|HYES_MOUSE	646160	602295	453041	612803	681181	653778	571151	420773	543102	658541	492116	968443	612136	630875	606048	652089	1.00019e+06
sp|P35235-2|PTN11_MOUSE	678125	697774	896508	802893	710667	864300	888102	417390	803133	684830	792998	703829	754990	793631	690368	735024	258248
sp|P35278|RAB5C_MOUSE	227362	251316	145148	232547	322041	349989	244032	262382	183349	185151	246735	203247	211664	335527	186579	254256	125565
sp|P35282|RAB21_MOUSE	255827	246018	188974	226379	232733	211715	310121	254619	250373	285756	253363	213957	233393	203544	259279	289511	177234
sp|P35283|RAB12_MOUSE	232215	165672	255167	200458	221921	252491	259150	263418	190510	234878	199495	177102	198502	185111	207803	217287	401349
sp|P35290|RAB24_MOUSE	829203	698285	678252	800247	819984	880793	959269	749729	694372	828606	701862	687674	803602	887571	766333	885869	729608
sp|P35293|RAB18_MOUSE	197759	154468	1.33325e+06	865130	219203	505311	164013	127769	1.29079e+06	172269	285617	148485	1.40147e+06	98569.6	216416	133196	330331
sp|P35436|NMDE1_MOUSE	73234.8	54310.1	104890	70658.6	41802.2	41438.9	136851	109817	88007.5	218825	90918.2	54174.8	165561	23625.1	57097.5	42602.8	5.84441e+06
sp|P35455|NEU2_MOUSE	1.70044e+07	1.70722e+07	1.23063e+07	1.58137e+07	1.77676e+07	1.7664e+07	1.8338e+07	1.0238e+07	1.47801e+07	1.68057e+07	1.6251e+07	1.30544e+07	1.62609e+07	1.75166e+07	1.849e+07	2.04015e+07	1.83799e+07
sp|P35486|ODPA_MOUSE	117137	85055.5	92033.4	96260.9	108728	84196	70081.2	51735	66721.3	96076.6	90835.1	102001	100907	92883.6	111764	99845.2	149349
sp|P35487|ODPAT_MOUSE	585308	716717	585836	602344	636072	636394	871874	1.07629e+06	974364	862720	811825	1.025e+06	800968	922686	804496	816949	348064
sp|P35505|FAAA_MOUSE	1.99327e+06	1.97956e+06	2.18666e+06	2.4458e+06	2.00912e+06	2.71047e+06	1.33606e+06	868515	1.48796e+06	1.74567e+06	1.70671e+06	1.58608e+06	1.67798e+06	2.73469e+06	1.86079e+06	1.92228e+06	1.63948e+06
sp|P35564|CALX_MOUSE	613297	831486	427981	805867	844384	1.20436e+06	734771	546374	1.03903e+06	948513	665809	670684	658013	895715	939735	770794	557603
sp|P35585|AP1M1_MOUSE	1.29192e+07	1.3633e+07	1.41137e+07	1.13196e+07	1.1019e+07	9.95923e+06	1.54216e+07	1.56921e+07	1.50875e+07	1.5585e+07	1.23933e+07	1.59133e+07	1.28982e+07	1.26922e+07	1.49648e+07	1.38101e+07	1.55535e+07
sp|P35700|PRDX1_MOUSE	154232	161832	131380	192511	94237.3	219340	88551	404656	265157	241320	593905	111305	519528	811360	232396	318604	29056.4
sp|P35762|CD81_MOUSE	5.41815e+06	4.54795e+06	3.34689e+06	4.93995e+06	4.49807e+06	5.38152e+06	5.48319e+06	6.98681e+06	4.37555e+06	4.34015e+06	3.31701e+06	1.28261e+06	3.7753e+06	5.02687e+06	3.97918e+06	5.08099e+06	2.76876e+06
sp|P35802|GPM6A_MOUSE	54664.8	17745.5	522013	464619	22119.3	88868.1	565748	28636.5	33028.5	443318	27780.7	13479.5	46635	49918.2	23034.9	17787.8	76240.8
sp|P35821|PTN1_MOUSE	56274.5	55216.9	52056.5	50005.5	49877.9	70401.6	6169.89	72289	66078	65065	49811.9	7681.85	54882.3	49801.9	59131.3	61586.3	113975
sp|P35951|LDLR_MOUSE	1.31556e+06	1.37934e+06	1.14824e+06	852138	1.33283e+06	459517	1.23406e+06	953468	1.09225e+06	1.16404e+06	1.7083e+06	1.61859e+06	1.28322e+06	661580	1.48271e+06	1.29382e+06	1.22342e+06
sp|P35979|RL12_MOUSE	141784	131405	69911.2	155782	161308	205246	177772	200934	180095	160315	108360	178955	119041	191552	153573	165293	141641
sp|P36552|HEM6_MOUSE	1.16416e+06	1.05553e+06	898786	1.11653e+06	1.28135e+06	1.18336e+06	1.01009e+06	850641	887957	899973	952358	1.06903e+06	969775	978667	1.14323e+06	1.14461e+06	1.38712e+06
sp|P36916|GNL1_MOUSE	1.06124e+06	1.03878e+06	834989	1.09312e+06	1.08665e+06	1.17722e+06	831080	666491	876580	1.06377e+06	720783	820394	919665	1.07588e+06	1.07824e+06	1.05464e+06	1.02678e+06
sp|P37040|NCPR_MOUSE	346257	309159	281272	267677	295652	389928	359265	205202	273032	276012	190125	346991	276441	217096	314085	321478	337194
sp|P37804|TAGL_MOUSE	383556	379170	341390	342842	245594	438819	403992	311818	325594	358279	318559	399520	415441	420216	402310	391819	453254
sp|P38060|HMGCL_MOUSE	112362	117701	102815	43461.7	67532.1	65388.9	59656.9	89552.3	95659.5	46792.5	154069	145717	131380	50032.9	54968.3	136134	122338
sp|P38585|TTL_MOUSE	4.35647e+06	3.59436e+06	4.96943e+06	4.09812e+06	4.63856e+06	4.87864e+06	3.96874e+06	4.5104e+06	4.33779e+06	4.41738e+06	3.55855e+06	4.18592e+06	4.15162e+06	4.19504e+06	4.50967e+06	3.95283e+06	6.02504e+06
sp|P38647|GRP75_MOUSE	239793	410262	197431	357230	372283	343716	245273	99492.1	246605	222090	453111	378591	365547	566332	292289	296685	67518.8
sp|P39053-4|DYN1_MOUSE	57043.5	17212.1	8740.25	27709.6	29760.8	21374	27665.3	21259.7	40945.7	20488.1	44585.3	14653.1	23867.4	10563.1	51125.2	46658.1	36003
sp|P39688|FYN_MOUSE	2.65183e+06	2.89159e+06	3.04419e+06	3.29111e+06	3.25998e+06	2.81708e+06	2.25829e+06	2.33882e+06	2.56299e+06	2.43963e+06	2.49565e+06	2.53975e+06	2.60842e+06	3.61723e+06	2.65297e+06	2.55505e+06	2.16173e+06
sp|P40124|CAP1_MOUSE	9.12121e+06	9.02905e+06	9.18684e+06	8.77221e+06	8.58757e+06	8.83985e+06	9.30964e+06	6.23297e+06	9.04502e+06	8.54005e+06	8.57207e+06	1.02543e+07	9.18017e+06	9.5293e+06	9.91726e+06	9.77155e+06	1.14268e+07
sp|P40142|TKT_MOUSE	599259	310234	723579	457726	429603	683525	565894	934709	528785	492817	297861	164074	416088	739411	377424	595756	747530
sp|P40237|CD82_MOUSE	116068	16863.7	17744.3	3539.38	14122.2	4691.47	54626.2	45688.4	10660.7	8387.83	25373.6	16079.4	26056.9	25596.4	45703	39296	17186.2
sp|P40240|CD9_MOUSE	578664	539811	101817	659515	665252	712067	812448	634774	608841	638943	483828	595593	622872	627273	625292	623190	761711
sp|P40336-2|VP26A_MOUSE	600296	502213	459621	532655	556356	378595	528829	623320	423145	487134	532628	663452	515985	283492	572165	502086	829745
sp|P40630|TFAM_MOUSE	19990.5	21572.3	39271.1	5702.66	14894.5	5358.38	20803.7	58548.7	16176.3	9080.59	81102.9	34083.5	24384.8	12507.3	32040.4	25784.3	14882.8
sp|P41105|RL28_MOUSE	91693.8	121385	97831.1	122424	107312	122323	57329.1	65056.8	71798.3	84698.7	118540	135662	94394.9	128366	102125	88736.9	107067
sp|P41241|CSK_MOUSE	1.1957e+06	1.20834e+06	1.43434e+06	1.04223e+06	1.38848e+06	1.26787e+06	1.35555e+06	1.14429e+06	1.1476e+06	1.15049e+06	1.38606e+06	1.45235e+06	1.13792e+06	1.21335e+06	1.38959e+06	1.3437e+06	1.89037e+06
sp|P42125|ECI1_MOUSE	68019.6	15841.5	44583.1	65091.7	67038.4	76124.2	90790.8	53281.5	69859.4	52305.4	54188.1	60257.5	69506.4	40966.7	67684.9	70113.3	57668.7
sp|P42128|FOXK1_MOUSE	257210	221724	173137	197802	199234	221569	253355	144934	222102	246638	312130	339607	260354	295358	308321	297574	367090
sp|P42225|STAT1_MOUSE	13487.5	11056.5	23776.5	7438.11	13509.8	11996	11131.7	9685.76	36851.8	8672.53	43316.4	4664.87	12632	18361.3	13864.4	16888.8	6086.26
sp|P42232|STA5B_MOUSE	23348.8	39473.4	31544.7	40436.7	42633.8	28810.3	27079.7	27547.9	24541.3	23865.5	132817	34184	25075.5	51046.2	32851.7	40147.2	19194.8
sp|P42337|PK3CA_MOUSE	311395	338982	315236	332266	310840	295095	416660	269389	383625	322373	339138	328903	394096	419245	374790	384596	408755
sp|P42567|EPS15_MOUSE	2.25654e+06	2.39029e+06	2.40942e+06	2.29732e+06	2.65825e+06	2.51897e+06	3.04626e+06	3.63813e+06	3.08721e+06	2.96184e+06	3.31044e+06	3.30151e+06	2.79167e+06	2.09127e+06	2.92753e+06	2.83058e+06	2.38108e+06
sp|P42669|PURA_MOUSE	3.81302e+06	4.00015e+06	3.1166e+06	3.77628e+06	3.55153e+06	3.66872e+06	4.28963e+06	4.78059e+06	4.85639e+06	4.62268e+06	4.25173e+06	4.30882e+06	4.35264e+06	4.21581e+06	4.41736e+06	4.37587e+06	3.9987e+06
sp|P42932|TCPQ_MOUSE	3.60177e+06	1.95035e+06	2.86188e+06	5.83146e+06	2.33713e+06	3.60933e+06	1.76316e+06	387779	1.81537e+06	2.09425e+06	1.1731e+06	1.32477e+06	1.32545e+06	2.40616e+06	2.09622e+06	2.19245e+06	1.65975e+06
sp|P43006|EAA2_MOUSE	898589	711472	1.51685e+06	530355	996929	727324	726525	1.47519e+06	835874	929241	2.52359e+06	2.32392e+06	1.01325e+06	398163	526106	365719	847776
sp|P43274|H14_MOUSE	21072.5	10756.2	57492.8	22253.2	3915.34	5610.88	29253.5	21929	46030.5	35446	125877	86671.7	25335.4	5190.48	14109	12333.5	48984.5
sp|P43275|H11_MOUSE	135937	145995	293148	125987	205784	183983	136275	347145	141410	169533	393031	446752	165308	82198.1	59963.7	56509.7	223131
sp|P43276|H15_MOUSE	2.17635e+06	2.42312e+06	1.79262e+06	1.66333e+06	2.3066e+06	2.4864e+06	2.8115e+06	1.49086e+06	2.28594e+06	2.10674e+06	1.77703e+06	2.72443e+06	1.92532e+06	1.52692e+06	2.51821e+06	2.54656e+06	2.3789e+06
sp|P45376|ALDR_MOUSE	46026.5	18620	65814.7	75269.4	15077.5	68362	24141.3	14964.5	52220.4	24756.7	2888.61	77032.2	28588.9	45249.2	17298.7	44334.6	22770
sp|P45377|ALD2_MOUSE	448392	556909	524322	603690	539058	624899	490837	228938	438627	481319	433797	494679	346669	554164	442702	403451	391782
sp|P45591|COF2_MOUSE	1.11239e+06	1.25892e+06	1.25021e+06	1.27169e+06	1.30053e+06	1.33119e+06	1.21751e+06	1.90532e+06	1.37593e+06	1.70134e+06	1.05673e+06	1.35504e+06	1.25128e+06	1.20712e+06	1.42482e+06	1.32549e+06	1.66454e+06
sp|P45878|FKBP2_MOUSE	815914	788965	838003	726523	675096	709258	780965	606057	737461	670115	768611	952920	840904	836874	1.00641e+06	823268	870552
sp|P45952|ACADM_MOUSE	276092	169295	225692	236051	253570	291581	283329	173064	254419	234215	245275	279764	249472	248183	224217	264214	360771
sp|P46061|RAGP1_MOUSE	999689	1.77179e+06	483686	1.73314e+06	1.67296e+06	1.59131e+06	1.20943e+06	605444	897750	1.37635e+06	1.26086e+06	852579	1.57209e+06	1.95566e+06	948854	1.4772e+06	387001
sp|P46096|SYT1_MOUSE	46638.7	40778.1	78645	34787.7	45002	56488.7	47946.1	99095.3	61350.1	64241.9	40295	53303.9	38190.8	48282.1	53621.9	51698.6	55803
sp|P46414|CDN1B_MOUSE	1.55748e+07	1.62987e+07	1.10119e+07	1.60972e+07	1.70058e+07	1.58037e+07	1.44119e+07	8.48169e+06	1.18146e+07	1.28021e+07	1.35268e+07	11245000	1.3351e+07	1.44293e+07	1.45657e+07	1.58016e+07	1.24062e+07
sp|P46460|NSF_MOUSE	1.65999e+06	1.62627e+06	1.30532e+06	1.80934e+06	1.6899e+06	2.06872e+06	1.75236e+06	950538	1.52038e+06	1.42026e+06	1.33616e+06	1.7477e+06	1.39253e+06	1.76994e+06	1.745e+06	1.8348e+06	1.636e+06
sp|P46471|PRS7_MOUSE	2.6072e+06	2.67857e+06	2.37463e+06	2.62406e+06	2.52829e+06	2.59867e+06	3.42467e+06	1.7431e+06	2.60414e+06	2.62849e+06	2.06631e+06	2.48964e+06	2.57109e+06	2.36071e+06	2.72714e+06	2.37999e+06	2.15071e+06
sp|P46638|RB11B_MOUSE	18520	18477.6	42694.1	20585.2	21105.3	23111.7	33810.5	57175.2	25640.8	29375.3	30234.7	6880.17	20688.7	22694.7	24971.6	15045.5	24870.5
sp|P46656|ADX_MOUSE	5.3556e+06	3.15485e+06	5.0705e+06	3.13766e+06	4.39038e+06	1.78864e+06	4.2219e+06	4.98643e+06	2.35264e+06	4.45111e+06	1.38447e+07	5.9519e+06	5.55147e+06	1.41894e+06	3.56991e+06	1.80933e+06	2.495e+06
sp|P46660|AINX_MOUSE	1.37936e+06	1.07646e+06	1.14621e+06	1.2698e+06	1.36987e+06	1.45725e+06	1.36981e+06	2.40248e+06	1.59096e+06	1.24854e+06	1.2887e+06	1.38385e+06	1.15659e+06	1.35281e+06	1.35026e+06	1.15479e+06	1.67445e+06
sp|P46664|PURA2_MOUSE	54144.3	49221.7	49228.7	65296.3	54146.2	61071	63730.6	58541.9	53348.2	61463.1	47650.9	56517.7	48093.9	46564.9	52523.9	60201.3	60818.2
sp|P46737|BRCC3_MOUSE	143338	147312	87527.2	150359	162213	176210	128953	116136	76018.8	182141	106622	122285	184057	171031	108233	121639	131084
sp|P46935|NEDD4_MOUSE	59414.5	102517	38148.1	76593.5	119648	91927.7	72027	69951.3	70480.2	118428	84619.3	123773	98223.3	73644.4	93220.8	112944	52633.5
sp|P46978|STT3A_MOUSE	683429	828155	662324	557144	680243	486129	395329	529937	678443	802916	621397	869891	721821	665729	756698	759085	781249
sp|P47199|QOR_MOUSE	1.65836e+06	1.57091e+06	1.78811e+06	1.44233e+06	1.40956e+06	1.13504e+06	1.0828e+06	1.08323e+06	1.24273e+06	1.27675e+06	1.54537e+06	962676	1.36276e+06	1.32234e+06	1.38813e+06	1.38181e+06	1.29971e+06
sp|P47708|RP3A_MOUSE	3.25446e+06	3.33605e+06	1.80145e+06	3.63831e+06	3.78602e+06	4.33246e+06	3.51978e+06	1.62113e+06	2.80888e+06	3.59139e+06	3.06577e+06	3.28741e+06	3.25636e+06	4.05192e+06	3.52273e+06	3.70515e+06	2.79468e+06
sp|P47738|ALDH2_MOUSE	1.62568e+06	1.70691e+06	1.76122e+06	1.29104e+06	1.45053e+06	1.74522e+06	1.42438e+06	2.24306e+06	1.90643e+06	1.9025e+06	1.6685e+06	1.97425e+06	1.91671e+06	1.47544e+06	1.57573e+06	1.30067e+06	1.73696e+06
sp|P47754|CAZA2_MOUSE	488418	372593	577729	471934	485782	663454	527633	613119	590272	586949	378677	502617	531969	342938	510512	393733	973425
sp|P47757-2|CAPZB_MOUSE	191972	175101	187931	143114	180495	141833	260543	324331	258702	252374	247813	197598	214541	133936	238242	178617	260335
sp|P47757|CAPZB_MOUSE	719748	726590	1.17655e+06	525542	771236	620387	748349	2.04485e+06	1.03023e+06	820606	802712	993781	765790	1.03722e+06	863312	792631	966954
sp|P47791-2|GSHR_MOUSE	756685	681853	619778	669042	698655	506239	664010	468733	581520	591407	672375	691989	603808	638682	732884	718471	677595
sp|P47809|MP2K4_MOUSE	38876.9	45768.2	120665	74746.3	41509.7	40334.8	55280.2	89819	63368	51174	117994	68558.8	45258.6	42309.6	49473.9	61348.6	48700.1
sp|P47856|GFPT1_MOUSE	2.69502e+06	4.00679e+06	1.96203e+06	3.08667e+06	3.23969e+06	2.42756e+06	2.73391e+06	1.64036e+06	2.53404e+06	2.67325e+06	3.6003e+06	3.40489e+06	3.05725e+06	3.40523e+06	3.36145e+06	3.42777e+06	2.13954e+06
sp|P47857|PFKAM_MOUSE	290771	213099	577488	233437	205054	235095	422899	484471	440914	363521	214792	346912	304027	227628	346991	231501	502720
sp|P47867|SCG3_MOUSE	1.20057e+06	1.11095e+06	1.44598e+06	944248	1.42197e+06	957966	1.0408e+06	1.26907e+06	1.23977e+06	1.01166e+06	1.90732e+06	1.35881e+06	1.13773e+06	749906	1.37721e+06	1.14463e+06	1.63793e+06
sp|P47911|RL6_MOUSE	650936	641976	726151	711081	734764	698497	649721	665667	750434	731992	739818	813030	712526	728958	767746	744166	712971
sp|P47941|CRKL_MOUSE	184701	200728	487182	331768	300154	143712	68056.4	498489	187787	212182	254738	323804	257671	209109	213496	148360	145339
sp|P47955|RLA1_MOUSE	814608	858509	960432	452461	694971	150145	545764	752493	745406	765362	1.04627e+06	1.05439e+06	747939	253429	966185	825903	1.11558e+06
sp|P47962|RL5_MOUSE	1.30191e+06	1.5647e+06	967890	1.42503e+06	1.88529e+06	1.71365e+06	1.67639e+06	1.32024e+06	1.32581e+06	1.38401e+06	1.99865e+06	1.90976e+06	1.18406e+06	764790	1.68131e+06	1.49218e+06	1.7985e+06
sp|P47963|RL13_MOUSE	4.89476e+06	5.6991e+06	3.30742e+06	4.43858e+06	4.65493e+06	4.04753e+06	6.21057e+06	2.11518e+06	4.91086e+06	6.17822e+06	5.11877e+06	4.89757e+06	5.38167e+06	4.87807e+06	6.58149e+06	5.31718e+06	4.68006e+06
sp|P48036|ANXA5_MOUSE	59675	55710.3	47622.5	65124.9	59519.8	52683.8	81751.7	108632	76623.1	66447.4	121628	92825.9	48450.4	46831.2	98094.3	67284.1	80414.9
sp|P48193|41_MOUSE	1.70846e+06	1.57857e+06	1.16887e+06	1.62699e+06	1.62576e+06	1.40057e+06	1.67143e+06	1.50064e+06	1.67537e+06	1.60219e+06	1.17813e+06	1.32673e+06	1.46759e+06	1.53094e+06	1.59411e+06	1.65113e+06	1.7764e+06
sp|P48318|DCE1_MOUSE	480190	715000	721111	623662	641553	906469	495525	452026	605657	648045	974946	534410	653976	758717	606940	625507	382305
sp|P48320|DCE2_MOUSE	747325	641220	725794	746437	762869	1.27295e+06	546360	474623	305580	692900	1.18502e+06	1.19568e+06	774020	603123	314404	388405	1.0125e+06
sp|P48678|LMNA_MOUSE	5.19328e+06	4.64912e+06	5.58849e+06	5.22762e+06	5.98669e+06	5.76597e+06	5.37165e+06	3.7519e+06	5.02279e+06	5.03299e+06	4.33001e+06	4.72234e+06	4.63253e+06	5.55891e+06	5.01313e+06	5.123e+06	7.00994e+06
sp|P48722|HS74L_MOUSE	1.09083e+06	1.49735e+06	787323	1.35369e+06	1.33462e+06	1.21679e+06	1.54436e+06	688159	1.25498e+06	1.49262e+06	1.66407e+06	1.53304e+06	1.51817e+06	1.51215e+06	1.61881e+06	1.63282e+06	788047
sp|P48758|CBR1_MOUSE	872355	1.10598e+06	775447	804081	1.06165e+06	725390	1.41318e+06	1.5962e+06	948191	1.12334e+06	855007	839923	814359	737370	1.02193e+06	1.10329e+06	873758
sp|P48771|CX7A2_MOUSE	1.62752e+06	1.86525e+06	671156	1.84463e+06	1.75483e+06	1.86288e+06	2.07166e+06	537492	1.37572e+06	1.98749e+06	1.19545e+06	1.50042e+06	1.61866e+06	1.67415e+06	1.53936e+06	1.68099e+06	1.24485e+06
sp|P48774|GSTM5_MOUSE	769801	1.38432e+06	362092	786229	974833	1.06602e+06	1.45551e+06	491074	629353	978131	1.35996e+06	1.22505e+06	936234	1.31133e+06	695128	1.05427e+06	277131
sp|P48962|ADT1_MOUSE	117038	86985.7	136350	102126	106949	145695	131631	98450.5	110414	93574.6	56658.1	89283.6	124829	120567	128970	146992	155374
sp|P49070|CAMLG_MOUSE	479553	464142	321392	470105	456437	429838	524147	188103	433295	507998	372657	334084	402606	405926	487581	456069	496825
sp|P49442|INPP_MOUSE	569350	725568	699275	423670	559362	297276	435178	737827	570734	632105	670455	722783	722825	403499	666118	667519	728386
sp|P49443|PPM1A_MOUSE	73037.8	45332.5	39958.1	55595.2	115358	34124.2	55079.5	41961.4	59574.2	49363.8	87485.8	55521.7	77573.1	68115.5	47413.4	74212.9	116424
sp|P49446-2|PTPRE_MOUSE	45410.2	33046.8	36915.7	33699.3	50146.1	84253.6	65811.6	67827.3	39169.2	56526.7	39756.5	44186.1	22873.3	50297	44113.5	62116.7	22582.9
sp|P49586|PCY1A_MOUSE	1.02294e+06	211045	468575	1.05756e+06	265278	335870	149411	672133	113762	124362	842717	173631	873808	423430	172063	213748	912449
sp|P49615|CDK5_MOUSE	789267	694452	1.07818e+06	752206	657853	829614	841469	1.53677e+06	901048	788170	632204	992324	794897	835861	756685	654987	584483
sp|P49722|PSA2_MOUSE	51916.6	28024.9	44316	37601.2	45819.4	27381.9	48749.6	89481.1	43469.8	51580.9	59730.5	33357.4	63295.8	27607.7	53673.3	37985.3	61452
sp|P49813|TMOD1_MOUSE	70353.4	115548	66510.6	66245.9	66851.1	103562	66307.4	146423	71732.2	85431.4	63292.4	125649	55725.2	66933.8	29121.5	18835.8	89177.4
sp|P49962|SRP09_MOUSE	175542	550570	887127	290302	120328	54674.4	63543.3	14743.1	131052	183446	398600	604112	255283	529978	90073	113998	890.29
sp|P50114|S100B_MOUSE	93400.3	135640	55347.3	52398.5	96773	59211.4	56299	143260	64001.6	84874.3	65608.3	38574.2	94604.1	105003	71283.4	94274.5	44929.7
sp|P50153|GBG4_MOUSE	1.60417e+06	2.00291e+06	1.32714e+06	1.98872e+06	2.00934e+06	1.8942e+06	2.20235e+06	1.60342e+06	2.39712e+06	2.33077e+06	1.59365e+06	2.4528e+06	1.96782e+06	2.10497e+06	2.03303e+06	2.01093e+06	1.82987e+06
sp|P50247|SAHH_MOUSE	6.91421e+06	7.0945e+06	4.94336e+06	7.37838e+06	8.04308e+06	9523548	5.67574e+06	7.16777e+06	6.78017e+06	7.1981e+06	7.66967e+06	7.81933e+06	7.03046e+06	1.01435e+07	7.04723e+06	8.06225e+06	7.61617e+06
sp|P50396|GDIA_MOUSE	19333.3	129649	98436.8	90674.1	34580.5	100349	110496	106354	41873.1	175453	31890.1	172457	134833	57090.1	73493.6	69000.4	122442
sp|P50427|STS_MOUSE	120870	140780	174954	104832	109802	90060.2	125946	223442	180970	111673	37927.2	172881	122276	117724	125919	41527.6	117762
sp|P50428|ARSA_MOUSE	1.00808e+07	1.14044e+07	9.22905e+06	1.29786e+07	1.21047e+07	1.15123e+07	8.89693e+06	1.52813e+07	1.07e+07	1.11585e+07	1.3511e+07	8.95714e+06	1.20178e+07	1.11398e+07	1.11989e+07	9.55814e+06	7.36411e+06
sp|P50516|VATA_MOUSE	5.13587e+06	4.92779e+06	4.41874e+06	6.45568e+06	5.93242e+06	6.18282e+06	5.13891e+06	3.89488e+06	4.46651e+06	3.95501e+06	5.60141e+06	4.10528e+06	5.45865e+06	4.98457e+06	5.1383e+06	5.0087e+06	4.19653e+06
sp|P50518|VATE1_MOUSE	6033.25	11538.5	24964.1	2057.55	8546.28	9186.27	5363.18	6999.14	5359.87	4837.13	5653.57	16433.9	10201	14260.1	3835.08	5148.08	1063.8
sp|P50543|S10AB_MOUSE	1.07797e+06	1.0114e+06	899804	1.12912e+06	976961	952868	1.14298e+06	800219	1.00588e+06	999695	1.08743e+06	1.02166e+06	1.17663e+06	1.23093e+06	1.06962e+06	1.03869e+06	967499
sp|P50544|ACADV_MOUSE	14737.2	8113.3	5894.3	17335.4	18155.4	21255.1	13613	11059.4	6172.75	8110.95	5305.56	2330.95	14457.5	11811.6	4976.64	7912.03	9814.4
sp|P50571|GBRB1_MOUSE	5.0331e+06	4.75698e+06	3.88613e+06	4.92247e+06	4.75397e+06	4.53491e+06	5.4076e+06	5.29435e+06	4.97461e+06	5.32438e+06	3.98444e+06	4.197e+06	4.63802e+06	4.62777e+06	4.88899e+06	5.18208e+06	5.40352e+06
sp|P51150|RAB7A_MOUSE	41378.2	35596	43616.2	42572.2	46139.8	55649.2	46546.3	39566	34791.9	41543.2	28131.2	35736.9	34487	45111.8	40978.1	41615.1	48005.1
sp|P51163|HEM4_MOUSE	28948.3	35931	28748.1	30525.2	34153.4	27478.6	24390.5	66749.2	11234	24557.1	38233.9	37204	35232.8	31486.7	29450.9	19930.8	62885.8
sp|P51175|PPOX_MOUSE	86900.3	77690.3	48895	86463.9	71236.7	66709.6	100792	94365.3	57972.4	104301	110999	114999	99093.5	71031.7	105334	133037	96146.6
sp|P51432|PLCB3_MOUSE	760765	814449	641459	704931	896032	884260	938522	417081	697572	873303	791020	690133	777639	847782	866971	921045	790153
sp|P51660|DHB4_MOUSE	98200.4	44073.1	32903.8	47165	44345.6	60805.4	58061.2	41802.6	40553.7	44567.2	49640	47754.3	40769.2	38687.8	49684.7	52992.1	48364.3
sp|P51791|CLCN3_MOUSE	847222	702949	545521	767796	850768	971526	721643	459620	572858	556059	601524	411064	624915	735802	845753	841329	942672
sp|P51830|ADCY9_MOUSE	274532	218056	201327	275466	256741	384715	313769	243945	310071	278703	217410	334096	276536	378613	311281	262460	198756
sp|P51855|GSHB_MOUSE	1.13288e+06	1.01692e+06	1.72993e+06	1.01677e+06	1.13882e+06	1.11501e+06	1.35775e+06	2.79096e+06	1.63203e+06	1.39669e+06	889727	1.55036e+06	1.12379e+06	1.11495e+06	1.34411e+06	1.09136e+06	1.5983e+06
sp|P51859|HDGF_MOUSE	1.07584e+07	8.05345e+06	7.94675e+06	1.0295e+07	1.11588e+07	9.37089e+06	8.91251e+06	1.56313e+07	1.14841e+07	1.1094e+07	9.99691e+06	6.7502e+06	1.05916e+07	5.25316e+06	1.10444e+07	8.05051e+06	1.37074e+07
sp|P51863|VA0D1_MOUSE	4.16224e+06	5.37923e+06	1.88738e+06	4.73271e+06	5.34478e+06	4.0677e+06	2.42073e+06	1.68529e+06	2.67476e+06	3.79472e+06	4.23458e+06	4.39753e+06	3.44665e+06	4.70244e+06	3.41402e+06	4.20254e+06	1.59055e+06
sp|P51881|ADT2_MOUSE	36977.1	28766.9	20277	49037.6	34089.1	39767.9	22279.9	6727.11	17671.4	14661.9	11383.5	12284.6	17040	37706.2	13573.1	18223.7	841.909
sp|P51906|EAA3_MOUSE	358449	320888	564220	318387	334675	377450	493120	511826	705574	494379	335714	489552	393035	413941	473048	453092	468191
sp|P51910|APOD_MOUSE	1.32036e+06	1.76277e+06	1.28128e+06	1.40366e+06	1.6314e+06	1.48879e+06	1.35698e+06	1.43497e+06	1.77989e+06	1.9622e+06	2.07911e+06	2.52225e+06	2.04869e+06	1.99575e+06	2.06112e+06	1.80512e+06	2.38765e+06
sp|P52196|THTR_MOUSE	177874	163423	134086	167898	186610	188804	191903	75045.6	157290	161703	168384	213467	151878	146251	171432	183803	118266
sp|P52479|UBP10_MOUSE	232664	1.22557e+06	119423	653796	844238	397741	573398	200389	581926	208493	772948	934278	1.04378e+06	1.02456e+06	222301	223625	91064.6
sp|P52480-2|KPYM_MOUSE	477072	524048	262692	475091	602056	714077	751240	257259	537330	616932	426530	582113	514681	632983	478818	624332	396822
sp|P52480|KPYM_MOUSE	1.56792e+06	1.27474e+06	3.33155e+06	951148	1.30972e+06	456924	1.04444e+06	4.28474e+06	2.09425e+06	1.78269e+06	1.38083e+06	1.62771e+06	1.57942e+06	1.32887e+06	1.3514e+06	1.37008e+06	1.75001e+06
sp|P52503|NDUS6_MOUSE	47916.1	20251.9	40386.2	9154.37	27504.3	59317	41902.7	28143.4	28708.9	31329.3	38187.5	69014.7	31411.9	53806.9	61331.3	12561.7	97743.6
sp|P52633|STAT6_MOUSE	1.49487e+06	1.3767e+06	2.51378e+06	1.32764e+06	1.60169e+06	1.20229e+06	2.05058e+06	3.67376e+06	2.94819e+06	2.60301e+06	2.3678e+06	2.2695e+06	1.69959e+06	2.0519e+06	2.48482e+06	2.35771e+06	1.98856e+06
sp|P52760|RIDA_MOUSE	206288	251409	224163	244893	255006	280806	171451	109521	223280	222793	245218	261473	262826	296550	257622	268539	199572
sp|P52825|CPT2_MOUSE	615236	730880	706674	686623	734020	983038	763598	528138	712830	650941	553782	810130	606841	717263	733731	741102	1.00191e+06
sp|P53395|ODB2_MOUSE	176185	121691	105947	142770	160395	157831	144836	166262	102174	132104	100452	108084	108326	126232	155197	160619	180102
sp|P53702|CCHL_MOUSE	1.54e+06	1.47696e+06	1.22048e+06	1.2027e+06	1.33985e+06	863534	1.03754e+06	910042	1.33593e+06	1.62373e+06	1.20046e+06	1.42815e+06	1.4859e+06	1.38777e+06	1.42262e+06	1.29262e+06	1.34351e+06
sp|P53810|PIPNA_MOUSE	71959.6	58262.7	42670.7	95235.5	78825.5	102562	71808.1	34768.1	55148.2	77178	60376.4	37139.3	52071.5	88177.6	71168.7	81264.8	64850.5
sp|P53986|MOT1_MOUSE	233736	272987	129684	182284	256445	227317	218435	287701	178163	232557	262184	195136	261811	299245	200076	205451	282887
sp|P53994|RAB2A_MOUSE	2.60779e+06	2.94752e+06	1.87638e+06	2.44167e+06	2.59719e+06	2.55476e+06	2.30361e+06	839844	1.895e+06	2.33177e+06	2.16275e+06	2.98278e+06	2.51692e+06	2.40962e+06	2.74653e+06	2.56902e+06	2.48708e+06
sp|P54071|IDHP_MOUSE	50957.9	115523	63990.6	15201.7	31930.7	35096.5	63287.9	259285	44385.6	15315.4	29240.9	43694.6	22013.9	41065.8	19890.8	24691	51262.7
sp|P54227|STMN1_MOUSE	1.245e+06	770339	2.126e+06	1.31931e+06	682473	984905	1.07193e+06	564576	1.45067e+06	1.26457e+06	659015	1.11881e+06	797986	966355	978044	837705	399011
sp|P54728|RD23B_MOUSE	108477	100337	118472	106747	131364	156009	130373	98674.8	106697	92171.8	83337.8	85069.4	106625	118096	119809	123600	184399
sp|P54731|FAF1_MOUSE	30817	5092.43	18723.9	38702.5	37986.1	28303.4	32176.8	44704.1	26996.1	13279.8	24475.9	19910.1	30723.1	30431.4	34149.8	45617.4	44412.2
sp|P54754|EPHB3_MOUSE	101163	52787	79331.6	106260	108624	97789.5	91198.2	51937.8	83492.1	77963.6	58270.8	26611.7	83144	115326	319080	228496	91151.9
sp|P54763|EPHB2_MOUSE	463207	516586	313176	430812	501558	435400	448445	415034	380215	459029	490691	496631	539219	570585	435457	613806	178139
sp|P54775|PRS6B_MOUSE	2867.48	5011.52	12573.5	5587.59	8101.11	7206.77	5179.42	7649.17	6613.27	6278.6	9398.84	8054.65	12307.8	12023.4	5551.66	3407.83	6635.69
sp|P54818|GALC_MOUSE	100842	87229.1	65421.3	94205.2	92411.2	115820	121359	177181	91385.8	104926	88380.9	74301.5	82037.7	101769	107841	100303	121029
sp|P54822|PUR8_MOUSE	223038	220374	261727	227321	257048	215091	183612	214377	185843	157791	262889	220068	207833	241779	224599	244870	156248
sp|P54823|DDX6_MOUSE	21987.4	43052.9	19284.3	37624.1	33885.2	29794.3	16795.6	48340.4	33829	38548.4	31449.4	37219.2	33426.1	27610.7	34890.3	44934.9	4421.86
sp|P54830|PTN5_MOUSE	64151.3	93469	57079.4	46273	65197.9	57321.4	85943	67027.6	63858.1	86401.6	73881.5	97221	62677	75174.9	86062.5	84579.4	88635.6
sp|P54869|HMCS2_MOUSE	495992	259659	332946	504227	529198	412016	322437	248037	380811	439196	264508	530642	496887	546213	508809	544286	511631
sp|P54923|ADPRH_MOUSE	14433.5	11406.3	12001.5	10196.7	20956.8	15321.9	11787.9	7419.48	13399.2	12589.3	12126.8	3808.54	16721.9	15766.6	5056.29	14043.7	10457.7
sp|P55065|PLTP_MOUSE	16473.6	23585.2	6193.29	4875.85	30788.3	15242.9	55097	33098.3	38467.3	37021.7	35553.7	24367.3	9236.23	31265.1	34259.8	31999.4	26587
sp|P55088|AQP4_MOUSE	135588	115499	77713	205805	200894	146052	123811	85278.6	120572	128431	168524	142174	140118	190281	105979	124369	58596.4
sp|P55096|ABCD3_MOUSE	40524.4	40113.7	43451.6	48693.4	20067.2	3851.53	38334.3	17603.6	13539.2	32606.6	53034	19540.6	9268.24	49677.3	47668.2	5335.09	37307.9
sp|P55144|TYRO3_MOUSE	95940.3	74565.3	69255.6	101334	89452.2	106236	54585.4	39021.9	66563.7	79390.1	55907.6	79115.3	79396.2	100075	86930.9	71037.5	93033.3
sp|P55258|RAB8A_MOUSE	322253	340216	346667	147378	201208	105271	192692	220182	294496	381168	402344	477249	430841	356147	443974	371807	324263
sp|P55264-2|ADK_MOUSE	79992.1	49079.9	98764.6	88210.7	89617.7	50020	87415.8	145920	89614.4	80617.3	64820.3	31938.8	57534.9	68514.7	95757.2	62858.4	116158
sp|P55288|CAD11_MOUSE	444865	396146	494410	303346	328578	410336	487701	832341	631096	561828	415866	423073	528558	431171	464569	460562	495242
sp|P55302|AMRP_MOUSE	4.57179e+06	6.02919e+06	2.81043e+06	4.91693e+06	6.08318e+06	5.57751e+06	3.94347e+06	4.74348e+06	4.46551e+06	5.42913e+06	6.08126e+06	6.43974e+06	5.7262e+06	6.96631e+06	5.18065e+06	5.84381e+06	3.2044e+06
sp|P56135|ATPK_MOUSE	33865.7	46559.8	76551.6	54644.4	33765.3	27641.9	21410.9	106038	70633.2	62365.3	92519.5	70305.5	47261.4	51505.6	83985	58863.7	24653.9
sp|P56213|ALR_MOUSE	92590	85759.2	94415.1	144494	137493	160625	160452	218839	118097	153199	189801	114293	123700	149527	306166	126464	234567
sp|P56371|RAB4A_MOUSE	386880	309875	662102	468425	331491	416111	304078	161864	405259	374741	307606	369195	298855	411927	341079	359768	326070
sp|P56375|ACYP2_MOUSE	193671	343379	132603	250870	199001	366979	213118	140292	164142	229732	163572	142625	199283	220469	194702	205722	171843
sp|P56380|AP4A_MOUSE	1.11792e+06	1.14781e+06	655478	859127	1.18407e+06	1.06325e+06	1.64478e+06	1.50352e+06	1.35839e+06	1.49356e+06	1.38505e+06	1.31473e+06	1.28743e+06	1.08612e+06	1.3502e+06	1.37556e+06	561808
sp|P56382|ATP5E_MOUSE	32315.7	59598.3	102177	4825.13	36226	11473.9	30945.5	36427.9	41016.6	28974.7	12594.1	46271.5	39094	23928.8	34778.9	36605.5	8519.23
sp|P56387|DYLT3_MOUSE	34821.8	24629.8	84867.2	45190	26992.7	52992	42167.2	55282.4	33735.3	43710.2	39252.9	38448.1	30952.3	36380.3	22350.5	37397.1	50822.5
sp|P56388-2|CART_MOUSE	1.90538e+06	2.51959e+06	758581	1.98844e+06	2.51384e+06	2.16788e+06	2.3637e+06	1.56953e+06	1.94456e+06	2.95119e+06	2.75792e+06	2.32741e+06	2.25099e+06	805351	375577	2.70064e+06	1.06708e+06
sp|P56391|CX6B1_MOUSE	72053.2	62415.9	123765	57034.3	58200.5	24735.4	93196.2	262099	100612	78279.7	63081.2	73139.5	66271.3	73694.8	84687.2	69582.6	102964
sp|P56394|COX17_MOUSE	6.24014e+07	6.05098e+07	5.42589e+07	4.69076e+07	5.42035e+07	2.83755e+07	4.25968e+07	3.87488e+07	4.51663e+07	4.76562e+07	5.1974e+07	5.97527e+07	5.44531e+07	5.182e+07	6.07005e+07	5.69143e+07	5.58556e+07
sp|P56480|ATPB_MOUSE	2.63911e+06	4.7939e+06	2.68351e+06	3.70324e+06	4.21044e+06	3.83741e+06	3.55828e+06	1.4251e+06	3.1746e+06	2.83674e+06	4.4209e+06	2.36079e+06	4.34054e+06	5.17003e+06	3.11417e+06	3.18735e+06	788835
sp|P56564|EAA1_MOUSE	452690	195227	310960	466917	421776	556774	330921	175872	295077	335430	183781	282674	229838	425975	239867	299798	324899
sp|P56695|WFS1_MOUSE	193260	163735	407493	186909	148156	231430	152045	247306	194005	174516	128692	188761	162880	211670	158323	135240	104727
sp|P56812|PDCD5_MOUSE	147395	218134	246377	121225	164095	20807.6	135159	431064	251954	213226	8893.16	28125.5	254961	102403	199333	195328	12910.8
sp|P56873|SSA27_MOUSE	189231	134609	199723	123144	152125	106589	145168	105293	193359	165442	145729	171927	155244	96455.7	157304	85660.9	94212
sp|P56942|MCH_MOUSE	52470.3	31090.7	44429.3	32828	18805.4	98630.9	57518.9	65220.8	47791.1	63036	59599.6	42739.1	51929.4	52372.6	47691	46850.7	20726.1
sp|P57716|NICA_MOUSE	167554	193821	125969	172436	190706	243376	213310	71949.2	150640	152122	147400	197029	124326	158421	174829	175173	222225
sp|P57722|PCBP3_MOUSE	870869	995369	418311	570050	706308	450237	832957	775765	712326	819155	807685	719175	833596	658613	821595	909704	639940
sp|P57746|VATD_MOUSE	580150	727911	610654	709458	627316	629837	553012	608237	674028	808251	794637	840607	749828	724689	765689	586784	524041
sp|P57759|ERP29_MOUSE	30963.6	25884.1	71580.9	37655	21790.2	45761.6	44945.2	96132.6	34374.2	28054.5	18395.3	34171	31996.5	16420.5	31703	18036	16135.2
sp|P57774|NPY_MOUSE	120477	113945	86939.9	129219	119522	135020	135018	104851	99296.8	120391	99018.4	158762	105565	122129	75784.2	106680	43442.2
sp|P57784|RU2A_MOUSE	86703.9	83700.9	26121.4	95659.5	95334.5	90649.5	11768.3	50338.4	52741.5	62636.3	38260.1	37210.4	69051	105257	76142.1	69972.4	123016
sp|P58021|TM9S2_MOUSE	235278	400713	609661	433011	255772	206642	306599	237754	287015	283735	267681	421045	260009	308523	300463	284610	184511
sp|P58044|IDI1_MOUSE	52040.6	53577.5	33908.3	54401.7	61207.1	59799.6	67572.9	54165.7	41723.1	48621.4	66725.8	63734.5	49542.3	24428.5	53761	62703	85202
sp|P58059|RT21_MOUSE	192204	56764.7	46958.7	156131	191791	203990	240993	88901.6	91471.7	122616	160212	128899	176237	166832	176679	233750	221383
sp|P58064|RT06_MOUSE	7.84492e+06	8.96558e+06	6.13627e+06	8.55392e+06	8.92525e+06	7.36828e+06	8.68739e+06	7.59172e+06	9.43348e+06	1.01128e+07	7.75173e+06	9.2117e+06	8.45574e+06	9.15683e+06	8.91751e+06	8.6719e+06	7.23799e+06
sp|P58252|EF2_MOUSE	3.84664e+06	3.82784e+06	3.50526e+06	4.37807e+06	4.19654e+06	4.05374e+06	3.11371e+06	1.7898e+06	2.88102e+06	3.00781e+06	3.39824e+06	3.46838e+06	3.10762e+06	3.5568e+06	3.82633e+06	3.68533e+06	3.43544e+06
sp|P58281|OPA1_MOUSE	953011	933600	512661	842122	892952	1.27972e+06	1.05646e+06	529741	806038	957441	904090	1.0592e+06	1.02802e+06	747294	852809	1.00276e+06	980402
sp|P58389|PTPA_MOUSE	305440	264635	298971	297592	321723	375317	328407	310766	316350	299054	218568	251344	259466	264387	303005	303079	502848
sp|P58404|STRN4_MOUSE	86575.3	83655.6	130089	92658.4	90652	79459.7	24507.9	231997	137724	102936	50347.7	99825.1	97245	87126.6	104541	66474.9	28922.8
sp|P58686|CI016_MOUSE	11070.9	7539.42	23048.3	6802.59	15228.3	14730.3	12491.3	30216	15715.8	13245	5360.81	12367.3	13332.1	8869.99	16857.5	7757.39	18711.3
sp|P58774-2|TPM2_MOUSE	12083.7	45571.2	146518	93261.6	32497.6	40872.6	70144.9	59870.6	65903.5	89225.9	113053	61582.1	31695.9	21370.3	100458	74032.7	13916.4
sp|P58854|GCP3_MOUSE	633720	429778	983619	580960	692758	652512	668075	1.72549e+06	764175	576428	446762	532120	648669	639323	590169	488822	793154
sp|P58871|TB182_MOUSE	68043	64862.9	67486.3	87261.2	76781.3	111767	126185	77834.3	78411.6	75124.3	88997.9	113289	67462.1	60636.8	65521.7	96936.6	120685
sp|P59016|VP33B_MOUSE	6494.56	17776.8	18018.1	46758.9	48526.7	67029.1	40846	29139.6	32341.2	75813	13115.9	197657	21855.7	169663	25825.6	85405.2	32687.2
sp|P59017|B2L13_MOUSE	38277.5	28329.7	23006.1	33983.9	37406.9	35431.5	37399.9	29312.8	30892.2	29753.6	21072.7	23826.2	33363	31621.1	30174	36248.7	51396.5
sp|P59279|RAB2B_MOUSE	832529	844761	684384	721099	762549	1.1726e+06	1.05972e+06	629422	780011	996117	786107	1.0795e+06	853575	895978	1.00052e+06	1.04916e+06	1.00136e+06
sp|P59325|IF5_MOUSE	30379.1	15720.9	27428.7	21249	34180.9	19605	20841	36206	21784.9	20310.5	25218.4	23521.1	15512.1	27032.2	30668.5	10883.7	63648.1
sp|P59644|PI5PA_MOUSE	87679.3	68189	130871	84325.9	114546	95503.7	120120	143167	70231	97324	99669.2	73825.1	123660	67872.5	58002.5	35050.9	147575
sp|P59708|SF3B6_MOUSE	7273.88	13963.3	14841.1	97293.7	115550	8931.83	39020.6	1658.64	20165.3	50431.6	5363.84	25416.4	18423.4	10502.9	24976.7	26508.2	178626
sp|P59913|PCMD1_MOUSE	4.02777e+06	4.33231e+06	2.17681e+06	3.65057e+06	4.2606e+06	3.88706e+06	5.07433e+06	5.06617e+06	4.38274e+06	4.34747e+06	3.13294e+06	4.05072e+06	4.1211e+06	3.91736e+06	3.98308e+06	4.03949e+06	3.26668e+06
sp|P59999|ARPC4_MOUSE	28953	21008.9	76751.1	34143.3	24101.9	44839.9	36258.8	58575.6	38482.3	27141.4	29528.9	18591.3	31686.8	35239.5	36136.7	35460.8	22265.2
sp|P60041|SMS_MOUSE	467547	455975	362372	430009	478963	397974	515967	325402	503015	509329	445992	483789	456546	487749	476320	500482	503523
sp|P60122|RUVB1_MOUSE	4.2949e+07	1.91071e+07	1.61271e+07	3.10042e+07	2.42563e+07	2.81314e+07	3.16949e+07	4.49234e+07	3.0151e+07	3.6685e+07	3.61297e+07	1.36471e+07	5.37961e+07	4.59178e+07	2.44714e+07	3.38208e+07	2.90129e+07
sp|P60202|MYPR_MOUSE	125316	126992	104702	140079	130592	143933	145642	87496.8	96916.8	99331.6	107978	137203	124235	114925	132803	120584	149895
sp|P60229|EIF3E_MOUSE	2.72268e+06	2.48226e+06	2.18597e+06	2.46488e+06	2.90321e+06	3.1626e+06	2.90482e+06	2.82054e+06	2.57198e+06	2.62574e+06	2.54533e+06	2.67366e+06	2.43978e+06	2.66168e+06	2.75966e+06	2.90479e+06	3.26515e+06
sp|P60335|PCBP1_MOUSE	1.33089e+06	1.19474e+06	1.03215e+06	1.34582e+06	1.38763e+06	1.86019e+06	1.04239e+06	1.08488e+06	1.25134e+06	1.23137e+06	1.14984e+06	1.08203e+06	1.08982e+06	1.21134e+06	1.29371e+06	1.10594e+06	1.34148e+06
sp|P60469|LIPA3_MOUSE	686473	943203	739762	952274	952811	1.1927e+06	794142	921134	756789	775145	853174	1.06527e+06	762134	1.08572e+06	756726	845210	306388
sp|P60487|PLPP_MOUSE	300775	436417	292828	454438	318915	276254	316561	111757	274088	346664	304765	347731	264888	241947	310479	262188	253033
sp|P60521|GBRL2_MOUSE	143985	93176.1	109497	162177	151547	166812	133169	58156.3	100419	130935	104429	132026	125185	147880	101765	110739	128116
sp|P60670|NPL4_MOUSE	30761.1	11455	5271.56	17276.3	15188.3	6660.45	3887.33	7786.71	6356.52	14632.7	14272.9	11059.1	14097.1	10066.8	37933.7	10816.8	39473.8
sp|P60710|ACTB_MOUSE	204039	84694.2	189755	42729.7	30887.8	86038.8	251172	223145	152812	46745.1	42175.4	270444	56804.3	137374	92815.1	20155.7	105748
sp|P60761|NEUG_MOUSE	91296.6	88962.8	94406.1	113660	106854	107001	83473.3	140037	94647.6	119279	147704	70405.7	98384.3	103858	109976	121292	102539
sp|P60764|RAC3_MOUSE	544786	455734	396127	687029	669459	626384	287497	208304	280788	355251	268210	289791	413403	570231	373383	259755	36218.3
sp|P60766-1|CDC42_MOUSE	222520	281363	230476	297330	330768	180766	189838	144182	155161	168326	200811	148463	232389	407417	173098	109505	3254.01
sp|P60766|CDC42_MOUSE	63669	36160.4	103870	109285	41758.2	51502.2	39830.7	35940.6	64307.2	40343.8	22489.7	50604.9	47084	102300	61267.5	60210.4	38652
sp|P60840|ENSA_MOUSE	454708	329846	256610	643420	349352	322899	315621	159924	376450	397686	276888	628364	310601	318893	366774	290872	309969
sp|P60843|IF4A1_MOUSE	209421	236299	146981	20534.1	199973	34244.3	296289	277530	263282	256311	372389	347649	288403	153100	292634	343782	225645
sp|P60867|RS20_MOUSE	200189	358082	405178	262971	304879	341155	210185	825508	352055	293317	269552	216932	222445	419408	230115	328063	143967
sp|P60879|SNP25_MOUSE	645077	479298	1.36111e+06	768131	255335	146792	336830	249585	553213	449212	351952	268563	327100	414458	377433	256007	207750
sp|P60904|DNJC5_MOUSE	430647	383633	465679	451506	411152	522414	483846	499065	429471	382108	463606	348156	444658	486945	425922	389801	282715
sp|P61021|RAB5B_MOUSE	130565	119921	187561	141425	137125	118326	116896	189191	152815	126162	116288	91621.5	82257.8	152223	92293.2	119315	119339
sp|P61022|CHP1_MOUSE	267193	676917	585996	404232	581126	449612	422318	860020	494351	488918	774445	482927	706168	814483	514028	592127	111114
sp|P61027|RAB10_MOUSE	295460	251979	227013	285618	322772	291960	318313	282103	260027	238772	247590	241119	261319	314876	253733	214787	399680
sp|P61028|RAB8B_MOUSE	6667.14	23330.2	10580.8	152525	139581	163970	8308.12	20899.6	2479.06	12958.6	23842.7	6352.3	17123.8	158955	175482	3964.02	14408
sp|P61080|UB2D1_MOUSE	303470	48884.3	237998	301717	334986	52936.6	352525	225878	247233	273371	228438	293195	244206	266097	324127	337357	408818
sp|P61082|UBC12_MOUSE	230365	330928	245762	274179	202069	263874	235100	221502	284981	318095	303959	392519	353948	375877	279086	309984	261539
sp|P61087|UBE2K_MOUSE	3.79623e+06	3.54069e+06	2.29663e+06	3.89161e+06	3.20768e+06	2.89403e+06	3.93508e+06	2.18853e+06	3.08363e+06	3.74053e+06	2.60216e+06	3.44916e+06	3.00622e+06	3.09009e+06	3.67739e+06	3.9149e+06	2.69374e+06
sp|P61089|UBE2N_MOUSE	196326	173939	222418	166830	259954	246791	241098	336074	256619	259190	237900	133431	175740	280885	261018	276988	133862
sp|P61148|FGF1_MOUSE	2.1377e+06	2.03762e+06	1.56362e+06	2.06663e+06	2.13966e+06	2.12552e+06	2.3216e+06	2.76308e+06	2.1836e+06	2.23816e+06	1.91923e+06	1.9553e+06	2.19596e+06	1.99976e+06	2.01805e+06	2.01146e+06	2.42164e+06
sp|P61161|ARP2_MOUSE	743348	979756	570023	1.06613e+06	912443	741149	269965	261600	487466	528350	588678	593080	802460	1.05546e+06	647070	636435	454664
sp|P61164|ACTZ_MOUSE	572385	597578	488518	677439	563312	619422	476411	237631	617128	609490	638314	649972	645688	579899	614340	516152	460694
sp|P61202|CSN2_MOUSE	357648	364568	282781	307500	349566	357362	258787	202674	289795	263840	232991	337065	299774	293449	370516	305899	281196
sp|P61222|ABCE1_MOUSE	514683	418280	179937	1.54199e+06	1.73189e+06	1.35707e+06	276491	804662	388029	278198	348179	80984.1	365783	371329	256431	384202	813507
sp|P61226|RAP2B_MOUSE	1.6529e+07	1.20948e+07	2.32123e+07	1.68642e+07	1.40318e+07	1.54653e+07	1.3827e+07	1.28171e+07	1.28166e+07	1.18844e+07	1.0309e+07	6.18942e+06	9.68921e+06	1.57082e+07	1.13865e+07	1.32467e+07	1.21914e+07
sp|P61264|STX1B_MOUSE	105397	79521.6	69941	111076	87960.2	89297.8	70727.8	15951.6	59396.1	69147.5	65771.7	84625.6	75054.6	80489.5	70719.6	63784.2	76329.2
sp|P61290|PSME3_MOUSE	1.03403e+06	560579	588078	619824	1.08944e+06	1.78474e+06	755643	1.38973e+06	545046	559748	901630	513313	556279	1.22004e+06	510202	592385	1.17259e+06
sp|P61294|RAB6B_MOUSE	186567	110873	188209	204407	221335	232970	205384	67666.2	180741	241516	132524	157368	201569	183694	183726	205433	50206.8
sp|P61329|FGF12_MOUSE	690924	706112	536292	638823	736996	637626	886192	446215	582060	628898	795871	879502	574787	321023	737193	717975	897026
sp|P61358|RL27_MOUSE	108901	211230	172242	117120	135081	102750	144988	203114	118108	194712	212585	151276	85235.2	102977	198507	270786	92432.2
sp|P61458|PHS_MOUSE	8462.64	23789.5	7647.26	1496.87	2965.18	1189.04	12717.1	8392.36	11845.8	15427.6	41264.5	25989.1	11672.7	12883.8	24908.4	17573.7	2308.39
sp|P61514|RL37A_MOUSE	215121	191837	121228	238466	209655	281818	192789	142089	134958	181152	168865	213338	164759	173768	207929	209996	223817
sp|P61750|ARF4_MOUSE	230346	218041	284972	221932	231760	233232	262556	231522	261230	280428	175885	242656	238551	234246	280856	248123	421912
sp|P61759|PFD3_MOUSE	27634.8	34507.8	17385.1	18502.6	31850	30322.4	26159.7	16696.4	46601.1	32300.7	22712.6	28416.6	28226	34913.8	17117.1	33703.2	24385.6
sp|P61804|DAD1_MOUSE	51196.1	48857.9	76255.5	66348.1	58357.4	50366	64518.6	123055	74244.2	71216.2	54245.9	5028.88	58782.8	60177.8	61227.3	68559.9	103549
sp|P61807|SNN_MOUSE	5.64835e+06	8.79342e+06	5.40758e+06	9.87447e+06	7.41512e+06	7.82416e+06	6.09662e+06	3.5647e+06	6.59738e+06	7.70654e+06	6.43446e+06	8.57111e+06	6.82073e+06	9.2689e+06	5.92862e+06	6.10102e+06	3.03766e+06
sp|P61922|GABT_MOUSE	142941	148138	173300	173954	159525	152790	130919	115303	134650	134669	137612	153876	158310	193819	185404	112600	167007
sp|P61924|COPZ1_MOUSE	975518	685905	1.69877e+06	764147	774628	669160	1.11392e+06	2.38827e+06	1.20891e+06	961088	610789	1.10173e+06	847298	788629	1.03635e+06	794508	1.16958e+06
sp|P61957|SUMO2_MOUSE	377104	337196	415495	355643	348311	374645	432694	103585	387078	391795	272120	370423	288847	379766	344874	380951	343422
sp|P61961|UFM1_MOUSE	153650	105984	133239	201144	150954	137283	131141	166755	100027	74605.1	138967	117600	115737	138316	124798	80777.1	269373
sp|P61963|DCAF7_MOUSE	22490.5	13434.2	11549.9	30164	32230.9	37066.5	27132.9	30528.9	3431.47	16524.3	16135.6	28149	18938.7	27097.1	4481.34	19774.6	20310.6
sp|P61965|WDR5_MOUSE	4257.48	175200	67466.1	173661	220387	187572	185322	128743	154428	177290	144494	170382	162584	153964	152801	175142	136254
sp|P61967|AP1S1_MOUSE	992233	981788	1.4628e+06	899678	980863	725407	1.03694e+06	1.94637e+06	1.24049e+06	1.1454e+06	815345	1.08715e+06	902483	953098	1.07976e+06	1.05741e+06	1.16872e+06
sp|P61971|NTF2_MOUSE	1.86371e+06	2.59019e+06	1.95066e+06	2.12939e+06	2.3183e+06	2.0884e+06	2.13994e+06	1.39412e+06	1.55932e+06	1.95902e+06	2.469e+06	3.16638e+06	2.34668e+06	2.03167e+06	1.72872e+06	1.82744e+06	1.51588e+06
sp|P61979-2|HNRPK_MOUSE	4.0631e+06	3.09589e+06	5.36958e+06	5.23803e+06	3.79028e+06	4.92552e+06	3.44885e+06	1.71946e+06	4.26754e+06	3.49004e+06	2.13924e+06	3.90126e+06	2.78562e+06	3.91959e+06	3.03348e+06	1.90875e+06	2.13981e+06
sp|P61982|1433G_MOUSE	402232	288013	504621	127137	302796	115891	247060	1.12407e+06	444815	356601	357407	395878	376571	361026	452217	345122	353891
sp|P62073|TIM10_MOUSE	1.26734e+06	682654	1.04167e+06	941719	867289	1.37957e+06	1.18992e+06	874344	1.23728e+06	1.26554e+06	1.1982e+06	966726	1.19436e+06	1.56335e+06	1.19276e+06	1.4412e+06	748466
sp|P62075|TIM13_MOUSE	139858	131112	181377	119714	134465	184909	205231	235606	214400	175672	141311	164567	127942	147871	112628	167492	75135.8
sp|P62077|TIM8B_MOUSE	306898	507974	347269	536539	395848	257355	210682	124261	222444	218837	416983	491328	320874	269173	315112	302394	156532
sp|P62082|RS7_MOUSE	924166	1.09817e+06	937627	1.1701e+06	1.26613e+06	1.19689e+06	1.11022e+06	777242	1.04886e+06	1.0845e+06	1.04713e+06	1.25692e+06	1.14785e+06	1.29016e+06	819706	1.0164e+06	932675
sp|P62192|PRS4_MOUSE	1.02756e+06	1.1316e+06	806570	1.0129e+06	1.03315e+06	1.0829e+06	962895	374507	744969	786196	796404	774519	935622	913355	947175	969978	892891
sp|P62196|PRS8_MOUSE	1.48549e+06	1.68866e+06	1.92975e+06	1.89838e+06	1.90684e+06	1.89576e+06	1.62335e+06	1.39108e+06	1.55677e+06	1.41108e+06	1.6085e+06	1.92818e+06	1.12908e+06	1.03978e+06	1.55847e+06	1.35307e+06	1.76458e+06
sp|P62242|RS8_MOUSE	983118	1.03962e+06	413005	1.02555e+06	1.13887e+06	964455	1.33111e+06	657275	916242	1.05388e+06	1.51036e+06	1.27533e+06	940108	590569	1.10648e+06	1.11363e+06	713404
sp|P62245|RS15A_MOUSE	7.75404e+06	8.02447e+06	1.14072e+07	8.28588e+06	8.73729e+06	9.19646e+06	9.90119e+06	1.48522e+07	1.29522e+07	9.38959e+06	6.70077e+06	1.0255e+07	8.45797e+06	8.42925e+06	6.9073e+06	7.35149e+06	7.8686e+06
sp|P62259|1433E_MOUSE	177513	205650	179223	267829	211103	266126	256693	98196.1	199434	214234	322219	284777	207090	163943	294734	230386	222438
sp|P62264|RS14_MOUSE	17685.2	14082.6	54894	12239.8	1440.73	4414.6	24027.5	11889.8	16876.6	35940.8	64771.9	67360.4	10544.6	77421.6	15990.8	78218.3	97115.2
sp|P62267|RS23_MOUSE	224279	176830	231437	164694	254524	216363	284559	255805	217886	233879	333877	297542	227251	128670	253151	249839	361891
sp|P62274|RS29_MOUSE	964050	1.04289e+06	781030	918641	1.11048e+06	1.11688e+06	1.16275e+06	602786	966864	990794	1.46719e+06	1.10691e+06	892518	666019	1.08976e+06	991452	687714
sp|P62281|RS11_MOUSE	6257.12	218492	6756.19	1752.79	13825.3	6528.04	67776.3	157685	5944.96	907.229	1505.98	325033	5433.98	9473.04	78920	180289	26815.6
sp|P62305|RUXE_MOUSE	61820.5	76147.4	67177.1	63377.8	91208	54550.3	69365.5	110037	48709.4	76956.6	64343.3	130048	60303.4	47762.6	36472.1	56715.1	41433.9
sp|P62307|RUXF_MOUSE	48505.4	106569	117012	131246	130274	97473.7	64432.5	103077	42351.6	70048.3	81433.3	145861	92888.3	129142	38371.3	53538.5	6459.55
sp|P62309|RUXG_MOUSE	152235	107608	373822	127179	155474	127394	140908	657066	196183	154342	140970	217111	177344	100254	149989	92712.5	372650
sp|P62311|LSM3_MOUSE	44415.7	32983	52409	43751.5	41140.3	43411.3	41925	61976	45857	40450.5	38397.8	46275	35143.8	40774.3	45368	45237.7	35078.8
sp|P62313|LSM6_MOUSE	224852	351015	155352	318691	305848	363366	312904	157696	172263	301234	242600	439626	273364	324709	147221	254292	119808
sp|P62320|SMD3_MOUSE	180126	309480	102429	303431	256126	272822	256574	110875	134829	215148	188236	225500	243257	266516	168350	249835	118936
sp|P62331|ARF6_MOUSE	1.42802e+06	1.48315e+06	941629	1.40781e+06	1.16305e+06	1.28249e+06	1.19421e+06	833003	1.09646e+06	1.34668e+06	1.39262e+06	1.55317e+06	1.47279e+06	1.66582e+06	1.12354e+06	1.31172e+06	1.16107e+06
sp|P62334|PRS10_MOUSE	240996	238091	780139	231660	203540	439725	337907	722929	377819	369121	304375	370782	384928	332431	305937	291373	247250
sp|P62627|DLRB1_MOUSE	111755	413911	234454	591626	121310	124836	70098.5	41662.1	118190	133905	352641	319001	226491	380808	177174	134390	30925
sp|P62631|EF1A2_MOUSE	178363	304916	245680	221656	224841	168593	525703	162978	406724	435299	363805	810743	375583	135381	650053	448154	80200.1
sp|P62702|RS4X_MOUSE	229200	272489	351902	333255	417638	297955	308151	421895	334626	299422	274974	295355	269521	226032	297221	293625	438271
sp|P62717|RL18A_MOUSE	167060	220730	196658	261212	248771	396560	216167	312905	186006	177418	261961	204305	212398	253203	181613	175216	173448
sp|P62743|AP2S1_MOUSE	751837	559162	633964	766696	649634	922639	842818	1.06846e+06	717502	751569	629278	352924	650806	761175	695171	837609	938988
sp|P62746|RHOB_MOUSE	499921	352813	651040	522585	382302	364376	496891	195628	429087	468699	980687	378980	556910	408261	400925	341229	260902
sp|P62748|HPCL1_MOUSE	965452	690019	965659	606534	803000	444996	569889	636107	552622	597872	411518	651310	453485	241867	793969	514348	881819
sp|P62751|RL23A_MOUSE	473800	548731	524095	452229	710918	812617	640340	828622	638686	503035	1.07753e+06	675341	604567	446436	699071	631209	580058
sp|P62754|RS6_MOUSE	7.68566e+06	4.15596e+06	1.02506e+07	6.53594e+06	5.63629e+06	5.78617e+06	6.40338e+06	1.27522e+07	7.17141e+06	7.34848e+06	6.52873e+06	4.46451e+06	7.32046e+06	4.82419e+06	5.63111e+06	4.38567e+06	6.74571e+06
sp|P62761|VISL1_MOUSE	1.07212e+06	780328	1.37544e+06	1.79865e+06	1.71313e+06	1.70153e+06	1.26419e+06	2.78082e+06	1.99255e+06	1.65932e+06	1.11502e+06	1.08423e+06	1.48889e+06	1.76463e+06	956550	1.31958e+06	1.68435e+06
sp|P62774|MTPN_MOUSE	2.81642e+06	2.67748e+06	652884	1.96004e+06	2.49556e+06	2.55365e+06	2.21959e+06	745388	493987	2.60864e+06	6.62086e+06	4.79539e+06	3.61866e+06	2.0032e+06	581932	1.00365e+06	476077
sp|P62806|H4_MOUSE	539721	333150	462730	485593	508969	531137	594679	577407	417231	406081	527664	243962	458855	353810	553887	613063	776926
sp|P62812|GBRA1_MOUSE	1.48374e+07	1.65822e+07	1.5189e+07	1.58026e+07	1.67762e+07	1.65505e+07	1.52003e+07	2.65288e+07	1.62509e+07	1.56969e+07	1.83199e+07	1.3928e+07	1.80299e+07	1.46068e+07	1.80098e+07	1.62755e+07	1.46421e+07
sp|P62814|VATB2_MOUSE	844211	693544	964191	1.18326e+06	848920	1.30612e+06	828857	505877	701845	766401	737568	635636	697768	764882	858111	792633	1.17113e+06
sp|P62821|RAB1A_MOUSE	986224	1.19579e+06	1.18287e+06	1.11873e+06	1.36129e+06	1.2253e+06	873860	934390	1.03032e+06	1.08857e+06	891588	749860	1.05838e+06	1.13492e+06	968447	1.04264e+06	1.30868e+06
sp|P62823|RAB3C_MOUSE	513665	541661	259839	618677	518685	458520	416689	412121	406877	540308	336954	563312	476479	623474	494508	575091	375641
sp|P62827|RAN_MOUSE	1.00745e+06	856153	768698	996798	1.14699e+06	1.17273e+06	1.03866e+06	684001	804882	809463	962767	990748	847800	673602	1.04221e+06	949611	1.32051e+06
sp|P62830|RL23_MOUSE	264518	160938	169042	514800	209597	299881	192904	127019	201634	190408	286669	135838	166056	280879	177206	179531	122799
sp|P62835|RAP1A_MOUSE	33756.1	104904	59588.3	158194	135764	122342	9345.93	26522.4	1567.92	2277.26	17248.7	97869.9	29489.5	106180	36326.5	38473.3	1797.19
sp|P62838|UB2D2_MOUSE	150552	359542	181554	119390	209263	82117.5	109638	94437.4	124907	161746	300335	326105	246831	119785	129543	158303	122062
sp|P62849|RS24_MOUSE	1.97586e+06	1.63891e+06	975453	1.73109e+06	2.02728e+06	1.38546e+06	2.43654e+06	1.61945e+06	1.87023e+06	1.98683e+06	2.23972e+06	2.26057e+06	1.80245e+06	1.08049e+06	2.31352e+06	2.10764e+06	2.03619e+06
sp|P62852|RS25_MOUSE	414450	587994	268700	477434	472517	569243	710974	371680	478947	517530	626686	671575	447513	218424	597078	576109	492973
sp|P62855|RS26_MOUSE	843174	715833	1.20856e+06	779768	699355	771122	905024	950926	1.05417e+06	992482	651696	925223	844761	688758	863680	810165	1.21537e+06
sp|P62869|ELOB_MOUSE	1.85318e+06	1.71681e+06	1.49335e+06	2.09399e+06	2.05343e+06	2.00875e+06	1.52603e+06	1.54901e+06	1.28392e+06	1.4564e+06	1.45803e+06	756766	1.60983e+06	2.01753e+06	1.15365e+06	1.48586e+06	1.49438e+06
sp|P62874|GBB1_MOUSE	1.49781e+06	1.46685e+06	1.23485e+06	1.62517e+06	1.59287e+06	1.94413e+06	1.39867e+06	981626	1.1355e+06	1.17082e+06	1.15812e+06	697607	1.41404e+06	1.49197e+06	1.19286e+06	1.31147e+06	1.8009e+06
sp|P62880|GBB2_MOUSE	1.04499e+06	1.04232e+06	712206	1.18534e+06	1.09785e+06	1.06851e+06	855288	871298	909202	1.07303e+06	822044	841064	1.02204e+06	1.0644e+06	1.02051e+06	1.06961e+06	1.165e+06
sp|P62881|GNB5_MOUSE	104492	374352	132153	338061	451427	344214	310667	311541	317993	359819	446888	437355	378512	76918.5	362234	386194	207186
sp|P62889|RL30_MOUSE	2.42471e+06	1.28624e+06	2.32104e+06	2.19822e+06	1.41663e+06	2.30168e+06	1.74518e+06	1.56927e+06	1.80909e+06	1.83596e+06	1.71013e+06	1.62388e+06	1.65119e+06	1.81099e+06	1.65719e+06	1.45903e+06	1.96482e+06
sp|P62897|CYC_MOUSE	1.56153e+06	1.60032e+06	809273	1.69433e+06	1.87698e+06	1.67266e+06	1.9348e+06	1.00411e+06	1.22646e+06	1.35411e+06	1.42962e+06	1.65935e+06	1.45211e+06	1.08102e+06	1.40522e+06	1.62052e+06	994241
sp|P62908|RS3_MOUSE	39687.8	36503.3	33156.2	40163.4	44801.7	27341.8	45632.2	7649.16	30212.3	33143	50716.3	48620.6	26642.8	26457.8	42237	44247.2	33887.5
sp|P62911|RL32_MOUSE	606521	701597	598224	455127	776444	860051	429254	681411	778773	673295	1.15636e+06	979193	552254	384886	891245	669301	744471
sp|P62918|RL8_MOUSE	745936	1.26e+06	533264	1.00798e+06	1.32207e+06	1.22379e+06	1.13316e+06	726947	872258	1.21555e+06	1.37574e+06	1.32916e+06	1.18075e+06	1.43976e+06	1.14275e+06	1.1027e+06	420312
sp|P62962|PROF1_MOUSE	2.42811e+06	1.19946e+06	3.57043e+06	4.96612e+06	2.18267e+06	1.60633e+06	1.53406e+06	588641	1.88321e+06	1.54045e+06	1.30426e+06	1.7842e+06	1.48909e+06	1.6036e+06	1.91533e+06	1.2404e+06	2.00582e+06
sp|P62983|RS27A_MOUSE	80602.3	65179.4	67517.9	73888.5	82581.6	80820.6	80477.8	46732.5	61866.6	64781.3	72860.6	66341.5	69126.8	62181.8	71805.7	67864.6	95035.7
sp|P63002|AES_MOUSE	1.34446e+06	1.5527e+06	1.16011e+06	1.56444e+06	1.45915e+06	1.3317e+06	1.58114e+06	1.12002e+06	1.09324e+06	1.27504e+06	1.05873e+06	1.51898e+06	1.22136e+06	1.37961e+06	1.28168e+06	1.44489e+06	1.07783e+06
sp|P63005|LIS1_MOUSE	4.28979e+06	4.16245e+06	3.8781e+06	4.07501e+06	4.33859e+06	3.66425e+06	3.73007e+06	3.58694e+06	3.25463e+06	3.46727e+06	3.1705e+06	2.58365e+06	3.74655e+06	4.3412e+06	3.29878e+06	3.55478e+06	5.50351e+06
sp|P63011|RAB3A_MOUSE	2.96925e+07	2.5425e+07	3.17509e+07	2.55816e+07	2.81418e+07	2.65787e+07	2.88252e+07	2.66423e+07	2.7009e+07	2.65745e+07	2.7219e+07	2.60819e+07	2.73466e+07	2.6727e+07	3.07521e+07	2.95685e+07	4.45507e+07
sp|P63017|HSP7C_MOUSE	11159.5	23047.3	19103.6	4151.95	18837.3	56628.5	25171.4	60968.1	23326.1	5866.92	31446.3	22537.5	37991	40045.5	25870.5	24598	37303.9
sp|P63024|VAMP3_MOUSE	984947	1.20694e+06	1.62418e+06	1.40637e+06	872734	735636	512279	1.48982e+06	1.2552e+06	1.27535e+06	1.07525e+06	1.50488e+06	1.33751e+06	1.17857e+06	1.09655e+06	835081	582764
sp|P63028|TCTP_MOUSE	671133	562049	384367	531577	607013	719405	880991	468587	607150	628958	557114	647005	614851	584236	719496	749451	669282
sp|P63030|MPC1_MOUSE	516702	504434	461596	522584	588101	540768	387850	392120	472534	456687	390888	589039	420062	507003	422821	537708	563329
sp|P63037|DNJA1_MOUSE	1.42305e+07	1.28698e+07	1.32858e+07	1.25183e+07	1.436e+07	1.28578e+07	1.51908e+07	1.60956e+07	1.57013e+07	1.52343e+07	1.35583e+07	1.40026e+07	1.48131e+07	1.47847e+07	1.55883e+07	1.43814e+07	1.51824e+07
sp|P63038|CH60_MOUSE	68647.1	27398.5	277832	124445	4725.7	86172.6	32707	100198	25590.4	12266.4	33922	9708.7	18568.6	147613	36601	37365.8	25193
sp|P63040|CPLX1_MOUSE	124898	148521	60440	194814	140043	155849	72024.8	65065.9	47643.1	72812.3	52164.5	182317	81173.5	105135	78151.6	91270.2	87056.3
sp|P63046|ST4A1_MOUSE	126223	135747	99148.5	104524	160524	109754	141004	107189	111812	128788	173197	64982.5	134645	132019	112667	151461	63961.9
sp|P63080|GBRB3_MOUSE	2.75642e+06	2.22289e+06	1.50813e+06	2.10027e+06	2.36397e+06	1.55589e+06	2.68924e+06	2.10306e+06	2.74335e+06	2.97251e+06	2.02918e+06	2.52365e+06	2.76739e+06	2.30676e+06	2.84556e+06	2.71244e+06	2.85591e+06
sp|P63085|MK01_MOUSE	592488	475035	438736	609323	544934	471591	594124	342369	499228	540503	527494	436055	551244	297171	543861	375562	528194
sp|P63087-2|PP1G_MOUSE	1.20734e+07	11818417	1.66418e+07	1.47753e+07	1.25724e+07	1.40229e+07	1.19016e+07	1.081e+07	1.46848e+07	1.17728e+07	7.24656e+06	1.2606e+07	1.01952e+07	1.25678e+07	9.18725e+06	7.16396e+06	5.84298e+06
sp|P63101|1433Z_MOUSE	158847	177129	64174.1	243701	223899	220366	170911	116397	71707.4	145299	174312	120903	144119	152051	142427	171872	60751.3
sp|P63137|GBRB2_MOUSE	119939	81731.1	104364	92846.1	93134	123015	106849	104741	69196.8	91289.2	96753.9	60018.4	119472	98279.8	92428.4	98106.8	39662
sp|P63141|KCNA2_MOUSE	65690.9	140795	153162	49887.2	72703	59390.2	13018.1	98648.6	77796.7	67982.4	143349	134902	37396	115657	39704	131508	54408.7
sp|P63143|KCAB1_MOUSE	200057	198891	372707	133440	155206	110114	168267	500359	217178	217586	193273	281633	216180	202419	223871	165619	290026
sp|P63166|SUMO1_MOUSE	1.24025e+06	670334	1.08432e+06	1.74307e+06	672545	925538	662377	343609	780905	824308	643348	341136	646964	1.06391e+06	681490	683885	265291
sp|P63213|GBG2_MOUSE	649497	398624	557635	734057	459999	1.01807e+06	545783	381462	499025	532847	329935	234935	435729	452761	449701	439538	399543
sp|P63216|GBG3_MOUSE	766.518	29234.4	28629.7	6645.07	1283.1	863.664	2173.53	1979.52	10996.2	21691.8	26494.5	20994.3	30133.9	13774.1	12646.4	12121.1	4107.59
sp|P63239|NEC1_MOUSE	17827.5	44649.7	44670.7	57914.8	78040.1	109542	3399.76	87201.4	65423.3	61137.8	12315.2	47203.5	48033.9	81128.1	67886.3	21695.5	39402.3
sp|P63242|IF5A1_MOUSE	184381	164575	460125	183198	145269	114919	160731	418222	263180	169310	376500	373704	299463	188363	272649	218366	51707.9
sp|P63248|IPKA_MOUSE	94351.3	67368.7	32404.3	72442.6	74899.2	54481.2	83913.9	21305.5	87623	31929.9	74823.7	29425	106278	77715.5	28581	97411.4	89423.7
sp|P63250|KCNJ3_MOUSE	75403.2	50550.1	63808.5	90079.9	94729.5	60132.8	92836	73374.1	66632.1	62824.4	51975.5	82632.5	90357.3	56883	115634	70492.2	123448
sp|P63260|ACTG_MOUSE	156654	159961	207596	277823	288386	318391	174063	153329	147055	112026	217519	198736	153805	145476	119569	108166	106517
sp|P63276|RS17_MOUSE	3.2696e+06	2.85049e+06	1.83583e+06	3.43039e+06	3.44999e+06	3.13481e+06	3.0274e+06	1.43645e+06	2.36008e+06	2.16454e+06	3.08738e+06	1.77482e+06	2.51013e+06	2.78344e+06	3.05141e+06	2.47375e+06	2.97763e+06
sp|P63318|KPCG_MOUSE	207323	104793	48789.6	395774	158733	220285	136645	154078	138726	128061	104510	95780.5	125802	132023	120844	91972.8	99688.3
sp|P63321|RALA_MOUSE	139473	282900	185276	232655	199510	173779	116948	86521.2	134915	164135	252691	308306	222506	154964	156878	126983	61987.2
sp|P63325|RS10_MOUSE	307060	195789	338897	149199	226752	301672	282027	264619	318972	269076	186985	200712	230212	195073	260055	249581	277575
sp|P63328-2|PP2BA_MOUSE	1.44508e+06	818460	2.0251e+06	1.20378e+06	1.3289e+06	1.52463e+06	1.353e+06	2.89633e+06	1.43547e+06	1.01755e+06	688080	892533	1.06743e+06	1.16243e+06	1.08104e+06	899774	1.86006e+06
sp|P63328|PP2BA_MOUSE	4.26554e+06	4.19222e+06	3.89134e+06	4.14893e+06	4.70324e+06	5.2187e+06	5.01077e+06	3.98466e+06	4.04981e+06	4.06944e+06	4.22033e+06	4.36504e+06	3.93464e+06	3.63584e+06	4.41202e+06	4.64577e+06	5.51722e+06
sp|P67778|PHB_MOUSE	505389	433709	369917	488275	469047	401127	511170	533376	465481	416195	513556	560055	381745	291557	466466	399688	416008
sp|P67984|RL22_MOUSE	1.92963e+07	2.23576e+07	2.47021e+07	467996	1.13378e+07	8.00861e+06	1.09542e+07	2.88976e+06	2.73314e+07	2.52028e+07	3.37739e+07	2.95352e+07	3.03096e+07	1.11188e+07	2.52695e+07	1.50116e+07	9.57373e+06
sp|P68033|ACTC_MOUSE	34967.3	97824.3	68074.3	60899.7	41716.3	22209.7	35949	50867.1	35775.5	54870.2	79335.9	108364	84400.5	114216	66435.1	68048.7	4710.92
sp|P68037|UB2L3_MOUSE	1.29395e+06	1.61939e+06	822219	1.76972e+06	1.82688e+06	1.76765e+06	1.45539e+06	756273	960187	1.35509e+06	1.51554e+06	1.93485e+06	1.42349e+06	1.12437e+06	1.50556e+06	1.33533e+06	849607
sp|P68040|RACK1_MOUSE	109947	220353	65997.3	194784	159141	239294	103434	145899	118194	146510	153379	175683	173150	214421	134513	138715	60648.2
sp|P68181|KAPCB_MOUSE	4.45205e+06	3.85275e+06	4.84432e+06	4.07664e+06	3.82748e+06	3.86095e+06	4.47954e+06	5.19608e+06	4.95227e+06	4.14968e+06	3.13346e+06	4.1305e+06	3.89204e+06	4.05834e+06	4.0483e+06	3.61383e+06	3.28564e+06
sp|P68254|1433T_MOUSE	7.90662e+06	1.3358e+07	1.38622e+07	1.26687e+07	1.07436e+07	7.21734e+06	7.34449e+06	3.18282e+06	4.88859e+06	8.13071e+06	4.16258e+06	8.15883e+06	6.22307e+06	6.19888e+06	9.35878e+06	8.67041e+06	7.81398e+06
sp|P68369|TBA1A_MOUSE	9129.58	33403	165158	10636.3	24571.6	26501	7994.88	381872	42567.1	21024.1	378319	127857	66900.6	66590.1	113967	40390.1	68264.5
sp|P68372|TBB4B_MOUSE	1.55838e+06	1.69048e+06	1.0546e+06	1.76283e+06	2.02291e+06	1.76141e+06	1.13476e+06	1.45528e+06	1.20408e+06	1.26208e+06	1.33565e+06	901559	1.25168e+06	1.61868e+06	1.35471e+06	1.5203e+06	2.04672e+06
sp|P68404-2|KPCB_MOUSE	3.84186e+06	3.4572e+06	3.17761e+06	4.26789e+06	3.44675e+06	4.73296e+06	4.12342e+06	3.70963e+06	4.39071e+06	4.10416e+06	2.79814e+06	4.48488e+06	3.49569e+06	3.13427e+06	3.72815e+06	3.19323e+06	3.56238e+06
sp|P68510|1433F_MOUSE	50881.5	46304.1	191938	66655.1	65940.9	157438	65622.5	16621.4	136224	69280.9	39023.9	154350	123123	144025	59266	63431.6	247835
sp|P70122|SBDS_MOUSE	2.11405e+06	2.19891e+06	1.17913e+06	2.22167e+06	2.51737e+06	2.25816e+06	2.24851e+06	1.48196e+06	1.82002e+06	1.88014e+06	1.88869e+06	2.21716e+06	2.11755e+06	2.3761e+06	2.13501e+06	2.22105e+06	2.00149e+06
sp|P70168|IMB1_MOUSE	97802.7	142184	71085.4	139144	136464	93109.1	83842.1	65122.9	73202.1	86601.3	90283.7	132885	98152	108413	90055.8	99265.7	66842.7
sp|P70188|KIFA3_MOUSE	1.35321e+06	986767	1.65334e+06	1.12877e+06	1.06883e+06	1.35897e+06	1.50882e+06	2.25174e+06	1.46367e+06	1.35729e+06	889194	1.64409e+06	1.09032e+06	1.05334e+06	1.30264e+06	1.12251e+06	2.0701e+06
sp|P70195|PSB7_MOUSE	83454.1	170275	169796	221883	115130	149058	221052	134128	250973	221251	265080	207481	247714	194933	296489	198976	108039
sp|P70202|LXN_MOUSE	395089	326751	307966	421509	396674	500499	429847	314105	293116	367272	274643	242624	319827	370975	362080	396142	397640
sp|P70206|PLXA1_MOUSE	86955.3	75016.9	41107.4	55255.6	92144.9	80385.3	56173.7	37207.4	59951.3	64124.9	55361.4	33765.4	53672.8	85007.7	55149.3	61172	45517.7
sp|P70207|PLXA2_MOUSE	26840.5	20261.7	28108.3	29727.9	24457.3	31527.3	24074.9	26186.4	6463.57	28626.5	19676.4	14497.1	21225.6	25364.8	24380	21360.4	42517.5
sp|P70211|DCC_MOUSE	593468	502282	788145	564180	559322	601985	627328	841167	672083	574901	432818	535061	555958	647040	596348	474439	723065
sp|P70232|NCHL1_MOUSE	200040	93210.1	57062.7	150448	102048	145975	100133	107027	67828.7	91199.3	113064	45840.1	83988.4	95606.6	89444.8	26163.9	35319.7
sp|P70236|MP2K6_MOUSE	58650.7	57648.5	58709.3	50068	65415.6	51457.1	29283.6	5918.91	52771	51235.2	54979.9	43042.8	61990.3	66427	56004.4	44000.8	44033.4
sp|P70268|PKN1_MOUSE	69841.9	72969.9	41493.3	61851.7	79969	75244.6	99847.6	51601	65486.9	83388.3	76618.9	84042.8	72892.6	91698.1	84114.9	73377.7	73107
sp|P70280|VAMP7_MOUSE	512889	574700	580922	631260	570523	599214	552450	324764	465100	564769	579670	572841	593631	566238	595475	524303	635646
sp|P70290|EM55_MOUSE	4.8036e+06	5.64309e+06	7.88737e+06	7.2471e+06	5.55012e+06	6.56321e+06	5.32936e+06	8.96339e+06	7.68334e+06	6.66481e+06	4.62469e+06	7.22585e+06	5.70509e+06	7.00237e+06	5.78758e+06	5.28331e+06	2.38658e+06
sp|P70296|PEBP1_MOUSE	122121	126047	167015	103461	188135	196394	166416	149805	179636	90716.7	162023	212057	149349	113309	132548	136280	151693
sp|P70303|PYRG2_MOUSE	117609	610302	213448	298318	296092	328309	162823	149392	147862	101536	301187	636499	244868	219097	89334	159123	120771
sp|P70333|HNRH2_MOUSE	16527.6	14959.4	29088.4	17229	13257.8	58695.7	16642	13820.4	11874.4	12272.1	22996.4	20117.7	9441.14	19260.8	10869	16188.7	14546.9
sp|P70335|ROCK1_MOUSE	82817.7	88531.4	63619.9	79184.1	48637.3	25771.4	44329.9	58710.9	37772	77231.6	51715.5	106478	83299.2	106342	87107.8	100627	72937.2
sp|P70349|HINT1_MOUSE	304807	287131	242890	316216	338765	317814	295387	631998	341561	324413	284404	376093	289432	335664	330760	292350	354583
sp|P70362|UFD1_MOUSE	407954	349833	391378	385085	468244	480811	413709	289259	205090	358041	492757	544031	427980	293020	215715	386536	526075
sp|P70372|ELAV1_MOUSE	87520.9	105415	103067	113647	145483	116820	110006	99186.3	76669.4	61837.4	112547	98236.2	96495.5	114694	100174	96588.1	118403
sp|P70392|RGRF2_MOUSE	133483	114648	169697	115227	142540	80826.9	144297	227164	119765	111256	101110	73612	90102.4	146855	73912	125771	141449
sp|P70399|TP53B_MOUSE	976952	1.88756e+06	1.05819e+06	1.3978e+06	1.35765e+06	708342	710372	508673	757449	881685	1.25447e+06	1.5675e+06	1.0946e+06	1.42399e+06	934567	984121	474163
sp|P70404|IDHG1_MOUSE	48767.1	43812.5	88775	52029.6	42411.6	43644.4	50664.5	128036	54307.5	40906.5	80167.5	32382.8	38132.7	35919	44322.3	27710.9	71586.6
sp|P70408|CAD10_MOUSE	43233.4	49018.2	23229	49500.3	58296.5	47885	48259.7	28333.1	32577.7	13585.9	57506	48675.2	17209.2	39292.1	24072	41642	36427.9
sp|P70425|RIT2_MOUSE	106310	43038.7	85012.1	92690.3	70032.5	59793.1	43061.1	29831.9	78255.6	68501.6	70142.2	70949.4	78990.9	82211	41683.7	71185.3	71259.8
sp|P70429|EVL_MOUSE	1.31654e+06	1.06729e+06	1.21757e+06	1.05253e+06	1.17279e+06	1.1412e+06	1.54352e+06	3.19646e+06	2.01925e+06	1.7602e+06	1.06967e+06	963586	1.53078e+06	1.52239e+06	1.44891e+06	1.55775e+06	889412
sp|P70441|NHRF1_MOUSE	38612.2	27671.9	41046.9	39440.7	25154.2	43538.6	39778.4	42935.1	36487.9	36699.5	35688.9	35152.7	26899	49730.7	31401.8	54912.3	54735.3
sp|P70452|STX4_MOUSE	556306	493357	554326	225160	278015	144677	416811	883304	702650	662798	463959	720427	622039	575371	577866	509678	296080
sp|P70663|SPRL1_MOUSE	288125	304295	520900	328020	270857	318845	361871	227171	354724	312233	239644	542872	307325	371938	282566	322991	214761
sp|P70670|NACAM_MOUSE	72221.1	80079.4	52048.8	101478	83921.4	75139	81266.7	8400.5	89323.2	42406	55159.7	91903.2	58056.1	78857.9	104972	98501	47572.5
sp|P70671|IRF3_MOUSE	131562	158678	94667.7	134367	137793	163143	124852	128942	123726	156654	95586.7	153758	138567	171651	151762	157135	123684
sp|P70697|DCUP_MOUSE	118451	123422	94737	131033	138998	174872	123800	89959.6	98099.1	111685	195099	107147	99497	118504	125942	95231.9	175012
sp|P70698|PYRG1_MOUSE	650391	776515	514572	552407	594901	576741	700675	742778	661938	677184	697373	859172	791814	742076	654363	639031	586331
sp|P70699|LYAG_MOUSE	1.76682e+06	1.57279e+06	1.09159e+06	1.48097e+06	1.63267e+06	1.50905e+06	2.03786e+06	1.89379e+06	2.01466e+06	1.91709e+06	1.52091e+06	1.69841e+06	1.70851e+06	1.71087e+06	1.76877e+06	1.93105e+06	1.73225e+06
sp|P80313|TCPH_MOUSE	4.30651e+06	4.63163e+06	3.28775e+06	4.63762e+06	4.89603e+06	4.77249e+06	5.06105e+06	3.17699e+06	4.80717e+06	5.01324e+06	4.19821e+06	4.48758e+06	4.54285e+06	5.02374e+06	4.29475e+06	4.63946e+06	4.58162e+06
sp|P80314|TCPB_MOUSE	3.0505e+06	3.40155e+06	2.55183e+06	3.14755e+06	3.36388e+06	3.74556e+06	3.46888e+06	2.63929e+06	3.2321e+06	3.27735e+06	3.06222e+06	3.18987e+06	3.14637e+06	3.49731e+06	3.01999e+06	3.40763e+06	3.03356e+06
sp|P80315|TCPD_MOUSE	1.97536e+06	2.52463e+06	2.37614e+06	2.31303e+06	2.34746e+06	2.4109e+06	2.41776e+06	2.34946e+06	2.38467e+06	2.39373e+06	2.3127e+06	2.65431e+06	2.39132e+06	2.65165e+06	2.26079e+06	2.34102e+06	2.86756e+06
sp|P80316|TCPE_MOUSE	2.66419e+06	2.94614e+06	2.45188e+06	2.7517e+06	2.53848e+06	2.67917e+06	2.87419e+06	2.66047e+06	3.15759e+06	2.65929e+06	2.74537e+06	2.81563e+06	2.84174e+06	2.84221e+06	2.77916e+06	2.88611e+06	2.73628e+06
sp|P80317|TCPZ_MOUSE	5.78866e+06	5.90342e+06	4.67542e+06	5.31037e+06	5.67184e+06	5.07056e+06	6.62109e+06	5.42363e+06	6.07767e+06	5.88308e+06	5.44823e+06	6.29663e+06	5.9384e+06	5.69066e+06	5.8656e+06	6.06816e+06	7.17217e+06
sp|P80318|TCPG_MOUSE	45129.4	35362.5	42196.1	34962.5	38244.9	23422.8	45085.2	40812.1	36510.7	27472.8	18758.5	36997.7	36361.4	31964.9	38423.9	44265.3	66337.1
sp|P81122|IRS2_MOUSE	264928	193510	163426	123293	166180	119622	201848	245602	217689	137810	203707	195416	128036	154200	220473	202745	232185
sp|P83741|WNK1_MOUSE	41665.7	46748.5	35592.2	43128.5	1553.38	40695.7	53022.7	22862.4	50481.6	54062.7	53464.1	69013.5	54176.4	48025.6	37687.5	49339.1	54065
sp|P83870|PHF5A_MOUSE	354231	215997	334082	310853	193947	285379	142222	174337	279830	251383	310330	270542	327464	189542	171106	196077	106332
sp|P84075|HPCA_MOUSE	599998	616925	266733	1.6234e+06	635765	746746	566292	272627	422587	603318	275278	405890	439161	607104	386468	437328	155442
sp|P84078|ARF1_MOUSE	203413	134524	95812	318043	187261	203569	120701	31523.5	97777.8	117521	77580.3	95018.9	109966	155575	140358	125531	88265
sp|P84084|ARF5_MOUSE	160204	175108	1.2367e+06	494258	150550	295910	203843	951346	303178	136829	656620	321875	292670	779415	521968	397775	50078.4
sp|P84086|CPLX2_MOUSE	19648.3	14005.1	33852.9	36179.1	23308.3	25173.4	22368	13920.7	15364.1	16726.5	13095.8	24510.2	15035.2	5140.15	10765	10314.7	19246.9
sp|P84089|ERH_MOUSE	1.26266e+06	831177	1.00771e+06	1.12629e+06	885768	928571	1.09057e+06	418015	835894	938162	1.01855e+06	620114	971708	1.00936e+06	1.0149e+06	1.16534e+06	1.0845e+06
sp|P84096|RHOG_MOUSE	248565	438573	290474	396356	370180	364498	153346	699518	312750	536287	846686	732932	563249	333308	303320	457827	590133
sp|P84104|SRSF3_MOUSE	203304	155438	256218	231967	156233	212895	161033	300090	188235	187282	180757	122232	148133	139753	191197	281113	250226
sp|P84309-2|ADCY5_MOUSE	379790	511923	329731	490371	526891	622805	472615	666317	565378	566138	437963	513500	477451	596557	549044	466413	285042
sp|P85094|ISC2A_MOUSE	1.08454e+06	922083	1690991	1.12921e+06	1.04753e+06	1.24728e+06	1.24518e+06	1.53033e+06	1.08227e+06	1.14064e+06	872804	542487	950849	1.14248e+06	893692	1.17342e+06	2.16775e+06
sp|P97300|NPTN_MOUSE	1.32735e+06	1.62303e+06	1.83719e+06	1.49423e+06	1.30214e+06	1.52909e+06	1.06682e+06	1.07158e+06	1.24911e+06	1134165	1.25852e+06	1.78109e+06	1.07294e+06	1.21565e+06	1.2233e+06	1.27443e+06	1.50536e+06
sp|P97315|CSRP1_MOUSE	37826.9	20876	45926.9	55069.4	65067.9	95827.1	22551.4	58373.3	21729.7	16383.8	32979.1	19755.2	20052.6	33427	36034.3	15647.9	32792.8
sp|P97326|CADH6_MOUSE	52764.9	69719.4	21551.2	49256.7	57804.9	40932.1	53249.7	36131.3	56611	63224.2	37864.5	67585.4	55670.1	64183.6	58771.9	62814.4	34145.4
sp|P97346|NXN_MOUSE	1.94448e+06	1.85095e+06	1.97578e+06	1.98214e+06	1.98911e+06	1.62867e+06	1.7827e+06	1.19721e+06	1.82227e+06	1.6504e+06	2.61645e+06	2.49352e+06	1.59887e+06	985814	2.33982e+06	1.8442e+06	2.13378e+06
sp|P97351|RS3A_MOUSE	75390.2	179990	83927.8	177248	197712	146525	165668	97364	125494	114310	137792	164537	101233	162821	142434	163426	98228.6
sp|P97355|SPSY_MOUSE	688598	378933	441212	1.06901e+06	467008	942285	368297	63526.5	401148	493984	366784	271159	456313	779072	469822	492220	303457
sp|P97370|AT1B3_MOUSE	64493.4	71408.7	64701.1	55786	54760.6	53101	80153	150187	68276.6	72487.2	55934	89164.9	61420	51803.1	62912.1	35852.9	71542.3
sp|P97372|PSME2_MOUSE	226112	314765	262611	180774	254975	134207	202959	259903	262877	263615	359025	383010	265722	165640	292993	239975	267201
sp|P97379|G3BP2_MOUSE	422412	334965	199826	492997	496503	483760	264001	125998	248701	317629	292846	379834	333396	447344	269573	368703	209739
sp|P97384|ANX11_MOUSE	325097	357665	263789	383180	344050	380960	348177	185820	282086	304470	297378	330237	311927	319524	333593	343722	442649
sp|P97390|VPS45_MOUSE	367575	280621	257886	82453.1	225834	46040.2	259824	576092	356004	332113	246113	315360	271829	271791	325882	301834	362168
sp|P97427|DPYL1_MOUSE	99171.6	77268.7	53018.5	100420	116755	125170	145488	52451.5	93570.3	95751.8	111889	127104	129881	144498	113972	137022	88339.7
sp|P97429|ANXA4_MOUSE	83579.3	49677.5	22548.5	127486	57483.6	77845.2	50637.7	28259.2	30066.8	50019.9	2774.2	18467.5	37828.5	34700.3	45688.5	48869.1	6571.54
sp|P97441|ZNT3_MOUSE	570934	400572	996193	659383	270675	508308	459280	569849	563153	518777	496097	572220	390267	531336	568131	380050	286569
sp|P97450|ATP5J_MOUSE	17569.9	51889.6	61033.5	56578.5	46715.3	51472.1	34849.5	8616.91	16434.5	49688.6	8356.24	38258.7	57174.2	24199.7	41799.1	20671.8	39482.6
sp|P97470|PP4C_MOUSE	988.215	1316.02	3311.34	4750.33	4528.5	5068.77	1623.58	1015.03	2113.07	4575.7	2036.79	2628.19	3408.33	5720.25	1250.71	531.029	844.594
sp|P97471|SMAD4_MOUSE	165180	111354	79114.3	135517	167542	176676	167589	101026	119579	133879	85147.2	117173	159852	139695	142670	93427.5	170987
sp|P97492|RGS14_MOUSE	405765	397551	300791	433083	407047	376024	448831	224401	299972	363040	278957	362435	406062	328312	425512	364629	560841
sp|P97494|GSH1_MOUSE	528547	571596	645990	597913	508184	434631	508843	511615	590826	599748	463994	700174	534120	556899	545078	448738	396812
sp|P97765|WBP2_MOUSE	229153	162299	251419	252957	221797	247319	283624	158860	151122	249867	435110	150015	178033	206591	248506	215257	251215
sp|P97772|GRM1_MOUSE	3.20986e+06	4.52946e+06	2.65047e+06	3.6922e+06	3.82658e+06	2.82824e+06	3.29775e+06	1.50393e+06	2.88839e+06	3.32034e+06	3.43688e+06	3.89897e+06	3.77334e+06	4.20109e+06	3.43283e+06	1.65536e+06	2.07159e+06
sp|P97807|FUMH_MOUSE	126170	244668	515483	182700	184808	213481	162578	239855	176540	149740	263498	295851	137121	222301	107142	142187	128608
sp|P97822|AN32E_MOUSE	232266	221677	188625	172456	29030.1	245339	226598	133268	193604	218593	181753	179750	187060	60111.1	211390	218208	225547
sp|P97823|LYPA1_MOUSE	56166	30232	68914.7	65759.6	61789.1	57556.4	12208.8	157221	48852.4	38386.8	21132.4	48875.8	40688.2	66016.6	42299.7	42912	56851.3
sp|P97825|JUPI1_MOUSE	95567.8	80941.7	61840.2	87672.2	108300	107855	88709.4	94806.5	79085.7	86809.3	85393.8	91617.6	87059.5	72498.9	84261.9	85606.1	79122.4
sp|P97855|G3BP1_MOUSE	26219.9	36027.7	8852.69	42975.7	40417.9	31600.3	34795.5	4255.65	25037.2	32706.4	31277.5	19780.4	32151.9	38480.2	21879	33206.2	8794.96
sp|P97930|KTHY_MOUSE	106250	81641.3	61730.8	112089	102283	109431	132309	79053.1	83957	100224	86234.2	71461.1	101359	123076	47046.1	130642	93058.2
sp|P97950|RB33A_MOUSE	130873	124412	106361	113309	138812	128917	97234.7	95009.3	100189	107531	61614.1	96273.5	87504.4	78876.7	73067.7	103485	84052.4
sp|P97952|SCN1B_MOUSE	74339.8	82495.4	80073.7	67289.7	102809	98151.1	112889	120685	136641	87553.2	107412	135800	89708.9	80504.5	124791	94410.4	113769
sp|P98086|C1QA_MOUSE	129872	75731.8	105080	120361	127854	141969	127700	71748.7	119693	138110	119248	99680.7	116453	114280	118471	131001	142351
sp|P98200|AT8A2_MOUSE	8211.49	65124.2	90355.7	7937.63	10268.2	113910	109724	15129.6	76851.3	8092.82	94384.2	11487.4	6441.17	10155.4	7228.26	5923.07	16024.7
sp|P98203|ARVC_MOUSE	160366	292087	221977	330218	301017	337229	144709	282176	191585	191543	448853	344616	247401	243475	218572	197600	130111
sp|P99024|TBB5_MOUSE	395422	452952	461959	309992	351888	402744	476061	470229	428433	383306	363978	471371	421072	572324	301257	348825	242835
sp|P99026|PSB4_MOUSE	1.0723e+06	578406	1.89539e+06	724263	673837	558649	815572	1.09025e+06	853441	710137	726170	1.17188e+06	821567	597349	909560	645088	725977
sp|P99027|RLA2_MOUSE	5.01637e+06	4.34485e+06	1.09715e+07	4.15973e+06	4.3864e+06	5.02314e+06	4.29558e+06	1.46437e+07	5.4829e+06	4.92142e+06	3.37501e+06	5.88381e+06	4.49583e+06	4.62571e+06	3.99108e+06	3.39824e+06	5.53258e+06
sp|P99028|QCR6_MOUSE	3.01799e+06	3.01794e+06	3.93879e+06	3.5094e+06	3.24961e+06	3.94338e+06	3.536e+06	5.48839e+06	3.80581e+06	3.64631e+06	5.30613e+06	4.31554e+06	3.09868e+06	4.85559e+06	4.24141e+06	3.44437e+06	3.20316e+06
sp|P99029|PRDX5_MOUSE	1.50546e+06	1.22173e+06	908899	721249	704428	678894	1.04168e+06	841743	749487	1.36708e+06	767228	830729	1.13664e+06	1.23769e+06	1.29649e+06	963406	825079
sp|Q00493|CBPE_MOUSE	17003.3	18005.5	30334.7	22517.3	20282.3	8053.44	15030.6	20212.2	16000.3	19426.2	11367	19423.6	11495.8	23496.6	10147.7	4874.25	5610.8
sp|Q00519|XDH_MOUSE	971543	1.15012e+06	561100	1.05472e+06	1.00869e+06	1.01306e+06	1.00406e+06	506003	798650	1.17286e+06	898245	1.12688e+06	934352	1.0515e+06	991855	1.11649e+06	1.0781e+06
sp|Q00612|G6PD1_MOUSE	215274	551210	325013	215954	145948	595807	1.09724e+06	658045	1.31004e+06	500179	508842	1.55784e+06	313464	1.02434e+06	1.92902e+06	610872	1.14976e+06
sp|Q00623|APOA1_MOUSE	48066.6	126920	77019.1	38490.7	56182.5	96919.8	146988	72984.8	219083	120229	54823.3	276962	50339.7	147285	244424	100716	114782
sp|Q00897|A1AT4_MOUSE	315178	306726	358756	317955	285134	267328	245124	398120	435845	342676	184169	419360	357258	330491	261180	244618	430698
sp|Q00915|RET1_MOUSE	336887	432423	345107	459942	386693	413726	440900	142957	285465	338402	483834	527084	432025	321087	197440	279406	381666
sp|Q00PI9|HNRL2_MOUSE	979755	971344	793218	910070	891758	1.15099e+06	840010	1.28543e+06	775162	800786	656726	901328	877762	878681	790652	938372	902730
sp|Q01065|PDE1B_MOUSE	26723.3	20736.5	12692.1	16639.1	22527.6	21924.6	25342.2	20835.5	15690	22517.7	16111.9	3198.49	20306.5	33721.3	22933.8	14751.8	7471.48
sp|Q01279|EGFR_MOUSE	6.51984e+06	8.02237e+06	8.03928e+06	8.47583e+06	8.51162e+06	8.03341e+06	8.96633e+06	1.33661e+07	1.0018e+07	8.68658e+06	7.46318e+06	9.18729e+06	8.66058e+06	9.57921e+06	7.96814e+06	7.58022e+06	5.33576e+06
sp|Q01853|TERA_MOUSE	7.36495e+06	7.92407e+06	6.04424e+06	8.02586e+06	7.92685e+06	7.62824e+06	6.36527e+06	5.92549e+06	5.44069e+06	6.64801e+06	7.86872e+06	7.01787e+06	7.61148e+06	8.59368e+06	7.28228e+06	8.02725e+06	7.85996e+06
sp|Q02053|UBA1_MOUSE	152915	186693	147329	146332	217159	133190	198536	314870	338301	274135	286470	491036	202600	135395	330072	278289	188366
sp|Q02105|C1QC_MOUSE	962167	898892	906499	1.09229e+06	1.1689e+06	496671	973298	1.04674e+06	1.04554e+06	973449	1.65865e+06	536907	1.2828e+06	769623	1.20418e+06	826952	696081
sp|Q02248|CTNB1_MOUSE	52183.3	34539.7	21101.7	42216.1	45365.8	10106.3	4027.78	51083.3	2255.89	13763.2	80949	2928.98	46997.5	33340.8	41863.3	2735.8	58800.7
sp|Q02257|PLAK_MOUSE	670148	610269	1.39915e+06	535319	646937	614829	762386	2.11893e+06	1.10862e+06	774718	1.13626e+06	1.07326e+06	756336	686824	791120	681940	865361
sp|Q02819|NUCB1_MOUSE	10302.2	30708.8	13022.1	4862.78	4107.74	2772.34	8230.76	12640.4	3345.9	12989	8024.96	24213	26635.7	3718.13	8944.14	2311.61	7949.79
sp|Q02956|KPCZ_MOUSE	308591	232527	213080	357534	395633	211037	311716	383332	256359	264631	153523	164036	267485	326034	304392	279937	474395
sp|Q03137|EPHA4_MOUSE	6.89901e+06	1.34455e+07	1.23593e+07	1.58612e+07	1.33851e+07	1.21634e+07	8.91489e+06	1.14755e+07	9.26231e+06	8.41343e+06	2.45036e+07	1.48223e+07	1.27071e+07	1.8859e+07	1.35756e+07	1.24095e+07	4.3666e+06
sp|Q03265|ATPA_MOUSE	2.17084e+06	1.5624e+06	3.81816e+06	1.99221e+06	1.50722e+06	1.57084e+06	2.37267e+06	3.63346e+06	2.0063e+06	2.1863e+06	1.28118e+06	1.4376e+06	1.72916e+06	1.50305e+06	1.85568e+06	1.77354e+06	2.6142e+06
sp|Q03517|SCG2_MOUSE	47716.9	33197.7	41502.2	55027.6	51307.7	53145.6	44055.6	67538.4	35297.7	28918.7	37501.1	34293.6	41791.9	30848.6	40100.4	48051.5	74324.7
sp|Q03717|KCNB1_MOUSE	374296	364427	1.35278e+06	478107	452255	438022	272091	1.12975e+06	621721	625372	254911	276599	512416	504326	483729	871570	166507
sp|Q03958|PFD6_MOUSE	7.52883e+06	1.17526e+07	5.79621e+06	9.28388e+06	1.17395e+07	9.76746e+06	9.33653e+06	8.9746e+06	8.34309e+06	9.97358e+06	7.77508e+06	1.13483e+07	9.37748e+06	1.21418e+07	8.06477e+06	9.00452e+06	6.76895e+06
sp|Q04447|KCRB_MOUSE	11868.4	80910.2	6207.58	1816.79	5506.43	9173.41	97090.6	37530.6	92363.2	104377	57929.3	88945.3	82861.9	7601.11	83164.7	89042.4	19791.7
sp|Q04519|ASM_MOUSE	463470	512159	360379	529611	507430	582748	648365	625756	341655	426692	508898	449406	426712	557732	478538	606233	538641
sp|Q04690|NF1_MOUSE	8760.04	47306.7	138743	20277.7	15213.8	36164.2	6856.12	9505.07	16337.9	18130	45691.5	6976.31	15018	12341.2	26830.9	28014.1	37034
sp|Q04736|YES_MOUSE	45759.7	58492.5	53595.3	41899.8	50779	20413.8	100153	31533.4	26622.8	38667.4	50330.2	47783.1	47048.4	45692.3	49499.6	59046.1	40462.5
sp|Q04899|CDK18_MOUSE	135025	93890.7	312040	160804	113920	185539	106622	240293	123219	119129	109985	111881	118699	88543.1	96892.8	79978.3	167276
sp|Q05186|RCN1_MOUSE	640086	849106	1.27484e+06	1.03196e+06	634539	831887	898382	878129	1.03884e+06	1.12077e+06	762385	1.03103e+06	818144	1.21317e+06	841786	1.11628e+06	441117
sp|Q05816|FABP5_MOUSE	147629	112199	108547	312156	159643	196405	152906	120446	139188	143636	94811.9	127490	138808	136041	148765	129161	186495
sp|Q05A62|DNAL1_MOUSE	441031	485105	367212	430909	481316	461212	451628	279295	433619	484107	422884	470827	422982	399689	559989	480220	580411
sp|Q05BC3|EMAL1_MOUSE	10716.4	3199.97	13239.4	13084.7	16480.8	15009.5	1406.26	19088.7	9821.24	7788.44	7119.21	9113.43	8573.83	10851.8	9284.86	8065.62	24617.6
sp|Q05D44|IF2P_MOUSE	270837	270230	203351	298987	350686	330760	266182	118589	225677	288439	184974	222085	234349	270538	237124	276431	162991
sp|Q06138|CAB39_MOUSE	716676	710248	671093	555006	732132	532376	1.08973e+06	1.24944e+06	786874	873010	648082	842039	799870	691371	802552	755439	567369
sp|Q06185|ATP5I_MOUSE	1.343e+06	964631	2.25545e+06	1.07403e+06	1.27051e+06	1.26339e+06	3.35669e+06	1.4784e+07	6.41667e+06	4.12419e+06	5.78458e+06	3.39956e+06	9.91313e+06	2.78842e+06	3.5164e+06	3.03752e+06	3.5804e+06
sp|Q06890|CLUS_MOUSE	155840	75158.3	213186	116415	48902.8	94726.5	59001.7	85586	77933.9	54634.7	22797.8	108791	42487.1	116565	62196.9	64534.9	159703
sp|Q07113|MPRI_MOUSE	50518.2	52034.3	31126.5	52978.7	48597.6	56219.6	66398.8	27241.4	57823.7	57046.3	44687.5	67983.9	57358.3	55423.8	63497.8	66999.8	38388.5
sp|Q07235|GDN_MOUSE	141584	136462	114379	133936	170407	168218	68040.3	227994	160556	133913	116908	166022	140115	160837	173492	142939	116446
sp|Q07409|CNTN3_MOUSE	296264	315095	194897	276631	280240	273187	400380	146911	373824	296251	366743	262202	386587	317954	267218	242570	283212
sp|Q07417|ACADS_MOUSE	24100.1	22298.4	44479.9	20390.3	29767.4	26698.2	35644.6	56820.7	46285.8	27864.5	22263	49102.4	39119	27779.2	20271.4	28029	32710.6
sp|Q07797|LG3BP_MOUSE	47611.6	20253.5	74841.1	33858.7	75672	15746.5	119463	105881	104519	75838.3	105603	105447	68982	13033.3	87643	95592.2	121929
sp|Q08091|CNN1_MOUSE	117206	167377	99680.2	110304	101711	96792.6	123378	106691	134838	86715.1	180864	77614.2	119702	97568.3	84642.4	106771	154347
sp|Q08274|DMWD_MOUSE	2.05634e+06	2.13237e+06	3.03852e+06	3.21556e+06	2.30986e+06	2.49974e+06	2.72556e+06	939368	2.4822e+06	3.25402e+06	3.57433e+06	1.92085e+06	2.42831e+06	3.49192e+06	1.60003e+06	2.4633e+06	748038
sp|Q08331|CALB2_MOUSE	451133	814380	384330	909023	634340	615290	586824	337920	828954	806202	739640	856032	597048	746536	713539	761266	371360
sp|Q08642|PADI2_MOUSE	49546.6	72370.8	42008.3	58020.6	79095.9	56946.2	89705.1	101286	99578.8	105175	48493.4	91933.4	78980.6	59601.7	77399	98073.9	40263.8
sp|Q08890|IDS_MOUSE	21475.8	16198.4	14990.1	17659.3	26888.6	28968.1	23251.8	19978.8	16911.2	21601	28986.6	24405.3	19799.9	14650.9	21164.4	15740.4	27784.6
sp|Q08943|SSRP1_MOUSE	24017.8	21908.6	43413.9	19607.2	13975.6	9765.39	14534.8	37164	15198.4	20778.6	28816.2	20888.1	21255.4	6945.69	14038.3	17598.7	15197.7
sp|Q0KK55|KNDC1_MOUSE	716120	604267	536409	652184	686311	608915	549305	334614	507780	514672	552138	516062	351707	529845	625208	530282	682444
sp|Q0KL02|TRIO_MOUSE	197643	136113	133944	167858	146990	154689	133279	71805.6	99327.5	132704	361742	94535.9	143246	159904	133075	135256	160296
sp|Q0VE82|CPNE7_MOUSE	2.9596e+06	3.38027e+06	2.06838e+06	2.7623e+06	3.16675e+06	2.64075e+06	3.18182e+06	1.91196e+06	2.72692e+06	2.91596e+06	3.01414e+06	3.67612e+06	3.13847e+06	3.26738e+06	3.15088e+06	3.44808e+06	2.79312e+06
sp|Q11011|PSA_MOUSE	726603	781490	787335	822396	921255	861428	916931	1.34691e+06	1.27918e+06	1.18313e+06	894082	979131	929281	858129	999685	933627	892842
sp|Q11136|PEPD_MOUSE	116325	85653.9	39133.8	94065.6	112991	80484.9	107537	49083.8	47262.6	98720	102347	132213	99324.2	100378	98480.5	102541	145975
sp|Q149L6|DJB14_MOUSE	220868	217126	287693	216744	236291	204807	170713	279570	227377	185934	338918	244435	201578	202917	280049	244139	167530
sp|Q14BB9|MA6D1_MOUSE	329183	219373	185319	318096	374506	274561	230529	276195	196210	224704	276009	112505	241283	250584	215924	253015	251028
sp|Q14BI2|GRM2_MOUSE	25490.7	34396.8	43899.1	21584.3	25222.3	37869	28745.6	5827.6	37250.6	29123.6	61138.5	166309	34633.1	24017.6	29094.2	26044.2	21742.4
sp|Q14C51|PTCD3_MOUSE	119606	88036.6	123296	124375	79755.2	91396.9	169832	149151	122509	71323.2	80798.9	110185	52731.2	76604.9	69463.4	100658	121451
sp|Q14CH0-2|F171B_MOUSE	14515.9	18446	3179.68	21802.4	10811.1	19334.9	17485.6	3144.21	16709.3	14065.2	3564.78	21330.9	17141	13132.7	11636.6	11031.7	3890.09
sp|Q14CH7|SYAM_MOUSE	32498.6	482189	144089	70071.2	204313	31109.9	56052.9	24607	202377	98766.7	119007	238949	54005.8	20451.1	152593	55057.1	33232.1
sp|Q19LI2|A1BG_MOUSE	618364	650033	600411	595828	706453	636462	512769	807026	599728	568418	631395	759304	531229	517198	756802	627351	1.01977e+06
sp|Q2M3X8|PHAR1_MOUSE	647226	585054	414345	460029	610102	595417	561621	305193	500010	463589	422517	520760	460544	467962	541673	541980	295246
sp|Q2NL51|GSK3A_MOUSE	51654.4	48936.5	34244.4	67460.8	38468.6	31058.9	52282.9	24013.5	39329.9	50394.7	40641.6	58654.8	35981.2	42795.7	46840	53385.6	38992.3
sp|Q2TBE6|P4K2A_MOUSE	203641	192001	192012	174529	196830	216446	190782	227981	183951	183404	214775	196859	169744	203049	200446	211651	278859
sp|Q2TPA8|HSDL2_MOUSE	10203.2	12861.2	3052.63	6278.04	8041.26	13172.7	19376.7	12052	14812	5615.61	12445.8	9322.1	10318	10799.4	11223.3	14837.7	17059.7
sp|Q32NY4|CNNM3_MOUSE	283972	494553	332724	355457	488103	408198	493555	267491	514673	570154	408725	567264	776943	662607	442580	560696	528869
sp|Q3B7Z2|OSBP1_MOUSE	48565.8	50378.5	27040.8	43113.8	49846.6	60828	65080.6	52900	65578.2	67201	38463	57326.6	47457.9	50780.5	50906.1	64188.1	37893.3
sp|Q3SXD3|HDDC2_MOUSE	18345	18416.3	24498.3	27576.5	19394.3	23417.5	14421.4	8450.53	16266.6	14769	8818.14	13888.6	7693.99	32533.1	11103.3	8670.9	2878.76
sp|Q3TBL6|TP8L3_MOUSE	11425.3	21410.4	2127.08	23746.3	23708.4	14905.3	2840.11	11268.3	10102.2	9178.83	11276.3	12569	13755	28033.9	17497.6	13890.2	833.414
sp|Q3TBW2|RM10_MOUSE	1194.78	3987.54	934.457	3460.32	712.505	608.23	805.558	654.363	1594.12	923.097	1831.38	807.81	789.847	1999.6	525.201	1653.93	1975.88
sp|Q3TC46|PATL1_MOUSE	26728.6	22903.3	39629.4	27627	30377.2	44927.4	34402.2	36577.2	19508	28311.3	36102.4	12458.8	30400.9	26579.7	29875.5	24521.2	9431.51
sp|Q3TCH7|CUL4A_MOUSE	242110	322974	391595	243981	300479	278888	428880	515788	505529	442138	239999	504502	353346	350645	371801	320803	265591
sp|Q3TCN2|PLBL2_MOUSE	583606	443721	493810	524019	515880	502845	584648	438606	434963	451652	430929	473492	502734	553276	579145	583393	894727
sp|Q3TDD9|PPR21_MOUSE	342249	400309	250500	455727	452466	496363	354547	179023	263429	330307	307189	263836	280392	377579	330874	283605	312720
sp|Q3TDK6|ROGDI_MOUSE	138901	226668	168190	215174	194615	193707	104052	47001.2	110547	145546	140037	181001	78513.7	169391	166756	160888	109313
sp|Q3TDN2|FAF2_MOUSE	151638	175433	177154	215313	254217	172800	134221	122706	145228	169240	257697	170771	157684	139714	165655	169100	218570
sp|Q3TES0|IQEC3_MOUSE	42890.5	67768.6	16970.8	56911.4	55388.5	37384.2	24194.6	75396.8	73492.6	61839.1	48603.5	53833.9	83160	70224.3	51074.8	51285.4	15656.5
sp|Q3TFD2|PCAT1_MOUSE	52058.8	47576.7	54953.7	42565.4	45214.2	40206.5	49637.1	47223.7	55087.5	53326	51727	35678.9	44734.7	54794.9	54466.6	62873.4	88794.5
sp|Q3TH73|TTYH2_MOUSE	414098	364679	438283	438428	460407	380784	460720	438542	500564	474989	392771	382336	443989	410294	452347	377942	280978
sp|Q3THE2|ML12B_MOUSE	88940	93864.7	42551.3	115797	136061	144585	96301.4	75543.2	76795.8	77679.6	75004.3	81602	88090.3	129962	85155.7	108961	69958
sp|Q3THG9|AASD1_MOUSE	720816	777957	499917	786048	767308	859710	652475	299695	548555	625043	581066	728449	715867	748546	615995	731663	572940
sp|Q3THK7|GUAA_MOUSE	406662	431636	318508	446717	496000	413234	401437	418239	431986	367077	417169	405425	417027	463710	358684	374507	339225
sp|Q3THS6|METK2_MOUSE	30890.4	35714.9	16561.1	35967.1	44093.4	618.097	37967.5	2428.72	5303.79	29323	26697.7	28979.7	26642	27765.4	46274.1	51426.2	37753.3
sp|Q3TIR3|RIC8A_MOUSE	84376.6	58660.2	40877.3	114283	73835.6	67808	105999	142612	72685	118581	79662.4	62050.2	36797.5	98036.2	100115	84795.3	98239.8
sp|Q3TIU4|PDE12_MOUSE	35035.6	30855.8	114912	23984.2	32133.3	141136	96333.5	197928	103763	47220.4	73725.7	81897.5	90183.6	58027.6	39988.2	171903	52158.7
sp|Q3TIV5|ZC3HF_MOUSE	33897.6	48574.7	35606.7	69865	16405.7	52058	12727.4	27174.3	23715.2	30783.9	26119.5	41515.9	29052.5	43649.9	30883	29921.5	9564.95
sp|Q3TJZ6|FA98A_MOUSE	23046.4	31869.5	23349.8	18052.4	18466.5	20453.5	25786.4	10408.6	16421.4	24832.5	24531.3	12165.1	15832.4	17822.5	17067.4	37570.7	22278.8
sp|Q3TL44|NLRX1_MOUSE	3669.4	13477.2	13110	4275.81	12313.1	24230.3	10161.6	33821.4	11644.5	3915.02	8993.58	12609.3	12672.7	17715.1	12307.9	10178.2	11306.7
sp|Q3TLS3|GDPP1_MOUSE	260592	381357	360290	428658	340556	317552	275556	454222	391460	399082	298619	452046	278783	389251	322237	293932	299723
sp|Q3TMH2|SCRN3_MOUSE	22936.4	19444	14148	15611.2	17000.8	2852.39	29771	18062.7	18360.1	20900.6	25563.4	20070.2	19888.5	18122.7	20563.2	32349.1	28451.8
sp|Q3TNA1|XYLB_MOUSE	149632	138701	111512	146218	151135	133734	135972	53111.7	119453	125667	152398	108592	150121	164305	150681	125201	152758
sp|Q3TPE9|ANKY2_MOUSE	330616	248743	152731	226592	219901	213388	240155	146352	262766	236163	259625	264675	179448	257121	252302	240868	288528
sp|Q3TPX4|EXOC5_MOUSE	87120.3	47056.8	123226	25802	70837.3	62929.3	36586.7	58564.3	35515.1	90758.7	185668	42295.5	57372.9	48467.8	188110	37468.6	78962.7
sp|Q3TTY5|K22E_MOUSE	413636	532686	374646	412397	481248	460530	534516	532018	523852	569443	471646	604606	526907	475137	526997	451930	748539
sp|Q3TW96|UAP1L_MOUSE	33724.9	39022.5	48646.1	55282.1	35624.8	48854.7	34669.6	167889	50286.9	56378.3	57295.5	310997	45030.4	306522	54733.4	31592.5	263433
sp|Q3TWI9|CSCL2_MOUSE	12665.4	12426.6	1916.29	5170.1	11782.8	52814.1	17962.4	9525.41	7021.35	8405.86	28197.4	20583.8	71060.8	7596.07	16964.7	13696.8	3621.63
sp|Q3TWN3|CNNM2_MOUSE	875331	1.07278e+06	693328	965634	1.07391e+06	954010	1.10083e+06	794113	947655	1.04059e+06	926839	1.0638e+06	1.11767e+06	1.00299e+06	929519	1.1158e+06	1.34601e+06
sp|Q3TXS7|PSMD1_MOUSE	237025	196134	178293	195053	211681	146278	226959	112813	190586	233312	178312	91830.9	192450	166141	218262	202316	135787
sp|Q3TY86|AIFM3_MOUSE	25594.7	93470.6	64416.2	34929.9	82506.8	43216.6	52164.4	30378.5	19763	50183.5	91353.3	44420.8	80256.4	84482	28386.4	88592.9	22333.6
sp|Q3TYD6|LMTK2_MOUSE	99897.7	100384	83048.3	121038	117247	156947	106215	104534	116283	55206.1	110326	84295.9	129503	128966	83489.8	134763	115872
sp|Q3TZZ7|ESYT2_MOUSE	138447	131656	207786	249144	154117	232183	139999	119110	137071	94988.7	131263	1.15071e+06	80072	148782	105062	127820	142064
sp|Q3U0M1|TPPC9_MOUSE	1.1531e+06	1.00882e+06	1.80674e+06	1.02589e+06	1.01428e+06	1.14261e+06	1.22333e+06	2.54482e+06	1.2464e+06	996367	885858	1.27936e+06	919062	1.27666e+06	1.13284e+06	1.03773e+06	1.50274e+06
sp|Q3U0V1|FUBP2_MOUSE	44895.9	39360.5	48712.4	36843.8	35709	37295.8	39860.8	54410.4	60484.9	5912.39	35766.6	46288	30106.2	38901.9	5551.69	35025.6	40710.3
sp|Q3U1F9|PHAG1_MOUSE	1.36964e+06	1.47978e+06	1.29415e+06	1.62892e+06	1.38002e+06	1.61439e+06	1.55536e+06	1.77825e+06	1.70187e+06	1.53611e+06	1.14619e+06	1.86625e+06	1.4609e+06	1.49275e+06	1.26934e+06	1.20784e+06	1.29415e+06
sp|Q3U1J4|DDB1_MOUSE	28049.9	25075.2	29683.6	24135.4	27473.1	32685.3	30371.2	25117.8	14140.8	31001.1	11621.9	32645.6	31042.3	23353	24990.6	28192.7	12417.8
sp|Q3U1V6|UEVLD_MOUSE	26068.9	34591	32706.9	26435.2	13495.8	8482.04	54431.2	20840.3	34575.1	30287.1	27161.5	47391.5	21938.9	21387	16359.5	55226.6	39348.7
sp|Q3U2A8|SYVM_MOUSE	43577	30852.9	31272.2	43901.4	33145.8	36592.4	50609.1	60154.4	39020.1	43255.3	11438.4	40108.9	29777.1	33107.7	40740.3	41306.3	42434.8
sp|Q3U2V3|NUD18_MOUSE	29105.5	23466.5	23272.8	19252.2	24451.1	21300.7	28831.3	33330	23476.6	19748.3	18192.6	18902.4	19810.5	27869.2	20843.9	30462.5	38548.8
sp|Q3U308|CTU2_MOUSE	21819	43419.4	14537.9	34609.3	17909.3	11940.9	40877.7	13688.1	30558.1	18523.4	47969	24753	14121.6	28214.7	21981.1	41672.5	21909.9
sp|Q3U319|BRE1B_MOUSE	38924.2	43882.5	51416	25299.2	29029	15577.3	50593.6	64474.2	47300.1	32925.9	36150.5	43654	29680.8	30645.1	53763.4	45678.9	48413.2
sp|Q3U3E2|F117B_MOUSE	36802	4843.88	15371.7	24688.1	33595.8	25467.2	3657.7	30590.9	25868.2	26978.4	19902.2	30883.2	24235.1	24462.9	21373.1	21670.4	35081.9
sp|Q3U3Q1|ULK3_MOUSE	52234.1	42799.4	27879.9	70453.4	74973.1	63032.2	6095.32	59282.1	56638.2	57697.6	67349.5	78411.7	75596	84108	76648.5	52582.5	26354.1
sp|Q3U487|HECD3_MOUSE	672041	640347	578292	565818	626770	622533	732942	762587	653578	607071	554910	768081	583455	589566	688568	707040	906928
sp|Q3U5Q7|CMPK2_MOUSE	116790	125199	127647	142664	158807	143305	146345	74842.3	99738.8	129573	156187	86214.4	132958	203360	140759	174433	83765.6
sp|Q3U7R1|ESYT1_MOUSE	19087.8	27640.1	20648.2	35227.1	15602.2	17416.8	15549.5	4340.73	39719.8	20232.7	14397	17614.9	5999.8	25227.4	19963.2	15886.8	20350.7
sp|Q3U7U3|FBX7_MOUSE	156781	175375	118300	148346	131328	179446	129148	78439	97424.9	73923.6	158742	176982	171493	107911	138140	129682	80542.3
sp|Q3UDE2|TTL12_MOUSE	64430.7	49644.1	41030.3	56017.4	53404.4	57655.2	64935	56052.1	45921.9	51347.3	45534.9	39795	48255	43267.7	54199.9	62721.4	49389.4
sp|Q3UDP0|WDR41_MOUSE	47098.5	34784.7	59329.1	36488.9	40625.9	31309.3	58275.9	63207	45769.3	45098.9	35075.3	51123.2	36714	37135.7	53459.2	49871	74950.6
sp|Q3UDR8|YIPF3_MOUSE	144068	128950	103588	134472	138204	175058	161392	102232	115949	118046	117630	141661	127519	146693	166925	173314	153533
sp|Q3UE37|UBE2Z_MOUSE	384334	423959	260933	447287	467456	430651	367001	229116	327630	369593	395752	424743	411076	411018	448474	400218	481894
sp|Q3UEB3|PUF60_MOUSE	35310	27188.1	11363.9	27929	33997.8	31115.4	35191.1	5780.05	20557.2	35818.7	16642.6	20780.9	22223.1	34557.7	27531.3	35332.8	24913.3
sp|Q3UFS0|ZY11B_MOUSE	17118.9	17761.9	193515	78300.9	40825.5	40255.1	6533.23	70718.4	66706.7	34980.7	34541	37508	57162.1	19960	16624.1	30923.4	11025.3
sp|Q3UFT3|GARE1_MOUSE	27988.7	35099.2	17144.8	20705.7	29895.3	9767.22	54196.4	28921.2	18573.8	14814.9	25138.5	62744	29899.4	39698.4	51504.7	50382.4	46621.8
sp|Q3UFY7|5NT3B_MOUSE	7835.46	26650	19231.2	20814.8	19223.3	20890.1	9527.43	19499.8	24015.6	10327.1	32873	25263.3	10682	14652	13081.6	13108.5	21240.9
sp|Q3UFY8|TM10C_MOUSE	362079	766682	443629	153446	537564	201059	236188	124419	481964	564825	557627	699380	554109	660422	509609	487467	24763.9
sp|Q3UGR5|HDHD2_MOUSE	58336.7	53577.5	79535.3	49479.3	48434.7	46967	17665.5	128401	78278.3	58300	46189.7	61758.7	58952.1	78774.4	69658.8	80488	63743
sp|Q3UGS4|MCRI1_MOUSE	460281	353877	313186	471611	394062	468552	434460	349542	348415	333456	374364	442529	457013	498454	459498	450802	370646
sp|Q3UGY8|BIG3_MOUSE	470269	441641	401311	418934	493808	421213	600396	459675	513478	499826	482642	497738	416239	448511	498583	561823	540005
sp|Q3UH60|DIP2B_MOUSE	100867	272156	417779	2100.23	346576	18795.1	8887.75	15013.1	31569.7	2150.92	3373.15	255222	38139.8	646078	342939	46106.7	10551.4
sp|Q3UH93|PLXD1_MOUSE	973092	1.00768e+06	654567	848450	904127	830288	1.11693e+06	504477	938131	1.02529e+06	866122	1.12588e+06	974458	981946	915385	993987	1.35907e+07
sp|Q3UHB1|NT5D3_MOUSE	150156	130803	170310	181797	180197	104615	175700	329405	132333	111017	214634	103388	137404	68410.1	153708	118784	227864
sp|Q3UHB8|CC177_MOUSE	190942	203970	215684	385928	418374	231704	249906	192697	210534	167086	171943	154676	187989	210771	263679	234628	204377
sp|Q3UHD1|AGRB1_MOUSE	85267.3	89973.6	63259.9	89315.6	90723.7	105854	91478.4	56152.1	92165.5	70180.7	81748.8	84281.9	96120.9	84332.7	108742	103420	138819
sp|Q3UHD2|GFOD1_MOUSE	16366.9	9369.62	31943.8	9920.31	11828.1	41409.7	16552.1	32665.9	22276.7	17914.3	22528.5	6650.89	16329.7	9548.22	7904.4	18201.9	29757.6
sp|Q3UHD3|MTUS2_MOUSE	770835	831671	556695	775475	861561	699352	849681	577145	681322	686115	867063	776930	780505	762736	790906	817913	786688
sp|Q3UHD6|SNX27_MOUSE	480491	365354	420804	732015	716350	586262	488147	489020	449115	387314	647913	351162	380300	365113	536384	399068	592007
sp|Q3UHD9|AGAP2_MOUSE	22758.1	17779.7	18447.3	17075.4	16463.2	20196	7505.89	12847.5	10688.1	3215.57	11137.8	15900.6	17908.3	13956.9	10535.4	17201.9	6377.52
sp|Q3UHE1-2|PITM3_MOUSE	68240.5	44374.9	72883.5	73311	59054.4	76112.9	76525.8	48105.8	61246.1	59401.8	49817	37707	60865.8	63054.3	66645.1	71027.8	82649.4
sp|Q3UHH2|S22AN_MOUSE	71544.9	65008.1	56805.6	89515.7	97316.5	74002.5	97513.3	129585	51827.1	96475.5	66198.2	85200.7	78827.3	79987.7	103146	44864	102728
sp|Q3UHI4|TMED8_MOUSE	2.63169e+06	1.88704e+06	2.84217e+06	2.41337e+06	2.2475e+06	2.53222e+06	2.14169e+06	1.76599e+06	2.11166e+06	1.78941e+06	2.18587e+06	1.8141e+06	1.98278e+06	2.16466e+06	2.33516e+06	1.92172e+06	1.60463e+06
sp|Q3UHJ0|AAK1_MOUSE	273530	323174	280046	341789	330735	550046	486562	463451	361004	384981	344787	311410	356221	224510	375060	228167	406725
sp|Q3UHK1|MYCT_MOUSE	60334.8	31295.8	54542.2	49892.7	59642.2	69960.3	62134	44085.2	25390	42362.6	28106.3	44494.9	42066.6	31801.7	44660.2	49578	57994.7
sp|Q3UHK6-4|TEN4_MOUSE	2.08389e+06	1.87499e+06	1.74178e+06	2.51717e+06	1.98836e+06	2.12203e+06	1.45601e+06	1.70931e+06	1.63038e+06	1.57369e+06	1.64625e+06	1.68071e+06	2.01373e+06	2.34095e+06	1.91522e+06	1.77596e+06	1.57529e+06
sp|Q3UHL1|CAMKV_MOUSE	406220	363207	444727	371478	466174	414825	408776	657268	545305	455786	299632	444243	397866	393484	436437	340592	276735
sp|Q3UHX2|HAP28_MOUSE	115138	104047	153149	147569	59716.4	184212	109618	233863	101614	127182	104021	118282	85364.8	135837	99401.2	90608.6	103970
sp|Q3UI43|BABA1_MOUSE	159352	135582	200344	175164	105696	180017	88296.8	112600	103639	113195	99643.6	141576	138612	176179	122212	109253	111958
sp|Q3UJP5|CH037_MOUSE	273000	265991	354120	250665	322294	322547	315536	246251	307830	207591	371269	246532	268295	191742	336971	296146	354960
sp|Q3UJU9|RMD3_MOUSE	16459.6	6634.17	16961.6	13078.6	10424.6	16534.3	6589.65	1624	10677.3	11519.1	9987.08	6288.53	5026.87	13194.2	10259.3	1840.75	8139.27
sp|Q3UKC1|TAXB1_MOUSE	590287	639153	549919	631491	719379	715100	592708	767321	634384	664395	644880	765633	619962	747569	654036	703025	577192
sp|Q3ULD5|MCCB_MOUSE	2.05531e+06	1.41383e+06	1.5198e+06	2.41151e+06	2.0215e+06	2.83604e+06	2.93245e+06	1.48765e+06	2.35319e+06	1.67315e+06	2.37518e+06	1.88627e+06	1.84045e+06	1.549e+06	2.33315e+06	2.77403e+06	2.67678e+06
sp|Q3ULJ0|GPD1L_MOUSE	3.42716e+06	3.77401e+06	3.94752e+06	3.56652e+06	3.42804e+06	4.09393e+06	4.28204e+06	5.46702e+06	4.2715e+06	3.97766e+06	3.02296e+06	4.02084e+06	3.39101e+06	3.32244e+06	3.8078e+06	3.86158e+06	4.05558e+06
sp|Q3UM45|PP1R7_MOUSE	167337	61856.9	144036	145874	159560	89245.3	61340.2	100963	139436	141475	133204	56782.5	151647	139452	72541.8	81893.5	219427
sp|Q3UMB5|SMCR8_MOUSE	116882	137591	55755.7	116370	116875	124195	133712	35766.4	94351.5	120702	93536.8	144336	108560	111110	111556	96805.8	94527.6
sp|Q3UMB9|WASC4_MOUSE	584708	717077	330569	638855	715548	686019	727020	443038	540541	584119	573536	569574	599570	497006	737372	785683	470189
sp|Q3UMR5|MCU_MOUSE	34692.7	28174.5	33454.3	34350.2	31966.9	33535.9	5940.77	33598.8	5514.61	41017.1	20563.8	50099.3	39834.9	24127.6	35755.7	22230.6	54189
sp|Q3UMU9|HDGR2_MOUSE	66376.7	83346.2	64521.8	76491.5	85090.3	73620.4	83864	35223.3	54619.6	78936.8	72678.8	70002.6	76024.2	69275.6	78780.3	69635.3	71281.5
sp|Q3UN02|LCLT1_MOUSE	1.6153e+06	834006	2.04334e+06	1.67442e+06	1.30118e+06	1.65445e+06	1.34604e+06	1.94189e+06	1.59953e+06	1.21029e+06	1.27012e+06	635691	1.15951e+06	1.3892e+06	1.42313e+06	1.21615e+06	954328
sp|Q3UNH4|GRIN1_MOUSE	58210.3	152995	53499	45159.2	73055.4	13663.4	31830.9	40434.1	68635	87591.8	132901	155976	140898	136834	91796.5	94829.9	15308.8
sp|Q3UNZ8|QORL2_MOUSE	51012.8	49808	96034.8	47923	41209.7	61088.5	12276.9	143913	69234.6	59418.1	57668.9	53131.3	51152.1	77480.4	46048.2	54650.9	22309.1
sp|Q3UPH1|PRRC1_MOUSE	584078	520885	468608	628380	645452	786942	640454	543375	467435	584555	529046	645762	544775	596236	488574	628216	676490
sp|Q3UPL0|SC31A_MOUSE	22513.9	43699.9	40438.5	46141.8	49234.2	34482.9	23893.1	32727.4	26527.6	28191.7	22331.5	21795.8	39720.9	61111.7	37391.7	45857.5	32826.3
sp|Q3UR70|TGFA1_MOUSE	316322	271311	271780	286035	369618	303160	255031	255629	230536	266685	297723	301373	248218	301042	269823	267393	432206
sp|Q3URE1|ACSF3_MOUSE	499958	519104	372821	472013	598780	583171	369607	236138	393301	465033	433555	439639	483606	587858	500919	517176	434759
sp|Q3USB7|PLCL1_MOUSE	94269.5	655948	54384.1	86659	108946	106984	976479	1.08941e+06	933411	73552.3	440411	761871	657202	79341.9	758104	812002	75479.6
sp|Q3USJ8|FCSD2_MOUSE	187697	223583	257704	230503	246946	160958	215825	235330	216154	132537	427976	181581	213803	131261	319715	155850	181794
sp|Q3UTJ2-2|SRBS2_MOUSE	394419	270328	444268	429872	293043	494867	320466	215191	346871	364265	325032	307249	366877	376776	284780	406734	435942
sp|Q3UUG6|TBC24_MOUSE	399192	369561	238630	399281	364990	403973	453574	366117	447749	548747	360100	427100	436283	424868	486346	342416	369006
sp|Q3UUI3|THEM4_MOUSE	176602	81987.1	225711	118359	135692	122119	124148	38821.7	110557	99740.7	136196	119996	49006.7	118110	120674	109230	118419
sp|Q3UVG3|F91A1_MOUSE	204524	234835	116207	165881	134672	199500	334467	119713	230297	183958	113476	184828	238089	190790	144850	283037	237123
sp|Q3UVK0|ERMP1_MOUSE	561969	558379	288819	507003	595174	620811	635014	415306	490344	570260	470641	537394	613088	586317	571957	634771	466269
sp|Q3UVL4|VPS51_MOUSE	777096	495464	525648	729385	708999	772602	710856	553046	597780	599012	568203	377764	617131	712032	649862	717920	692008
sp|Q3UVX5|GRM5_MOUSE	509197	438851	311654	618330	443031	539101	411194	413288	428403	492942	310135	333430	372547	456744	410890	373570	436349
sp|Q3UYC0|PPM1H_MOUSE	42837.3	40924.8	26380.3	36335.8	35242.7	36308	7653.47	15176.7	30510.5	52692.7	11526.8	46029.5	46187.2	29956.2	35389.5	38259.2	60967.4
sp|Q3UYH7|ARBK2_MOUSE	31143.7	22531.1	16195.3	32887.5	29148.2	12456	31213.8	16095.3	7507.79	20373.2	22659.2	24348.4	26627.1	28870.8	14872.1	22021.2	23595
sp|Q3UYV9|NCBP1_MOUSE	6424.44	8441.66	20317.5	4493.96	2808.2	19280.9	14797.5	13947.5	13440.6	10675.6	24919.5	15018.8	10437.8	8279.66	9715.03	5452.46	17744.2
sp|Q3UZA1|CPZIP_MOUSE	22613.1	17759.2	56997.6	51067.5	20715.1	35679.2	33471.5	72843.3	29529.9	21966.8	65947.1	15203.1	34106.5	55927.6	54110	43898.4	11534.1
sp|Q3UZP4|SVIP_MOUSE	28070	22390.1	6944.84	28768.3	27189.4	30451.7	21937	35912.4	12311.3	26359.1	12016.2	23182.8	11670.5	33898.2	16734	22081.6	34342.5
sp|Q3UZV7|K132L_MOUSE	26237.2	31246.8	9048.45	27566.3	34017.3	27981.9	33988.6	29124.4	26867.6	33627.3	24048.7	26837.5	29350.1	36056.2	22052	37208.1	12872.9
sp|Q3V038|TTC9A_MOUSE	360274	295895	235030	329114	255289	329858	370236	472316	343893	278866	277984	226979	340292	374200	250523	410733	230416
sp|Q3V0K9|PLSI_MOUSE	86202	49490.6	37801.9	58642.6	82283.5	74503	35629.5	25685.7	29899.4	51636.7	57010.3	69150.7	56196.2	72406.1	41655.2	56977.8	24968.1
sp|Q3V384|AFG1L_MOUSE	677414	639564	442036	685458	701802	805309	776436	409620	531142	591572	550910	635026	677599	693861	679145	837728	696956
sp|Q3V3R1|C1TM_MOUSE	44392.6	58813.9	69061.1	42470.7	71113.7	46367	49422.8	82798	55795.5	40649.5	44924.4	58978	55130	36807.5	47826	41191.3	59372.2
sp|Q3V4B5|COMD6_MOUSE	169702	157553	208795	176867	140337	255451	113393	200199	74060	166107	127949	168094	134387	169263	147944	134952	157964
sp|Q499X9|SYMM_MOUSE	2.49727e+06	2.07179e+06	2.45177e+06	2.67075e+06	2.31393e+06	2.84908e+06	2.31298e+06	2.36972e+06	2.50134e+06	2.36692e+06	1.70234e+06	1.76363e+06	2.19573e+06	2.44682e+06	2.17008e+06	2.00651e+06	2.21133e+06
sp|Q4KMM3|OXR1_MOUSE	368310	359853	388976	316466	417381	374534	337863	793752	472684	376315	311285	331822	347914	459092	412515	454113	444514
sp|Q4V9Z5-3|SE6L2_MOUSE	265259	233248	243024	206173	201757	246961	319679	419542	389160	332595	190390	290574	250606	182217	297421	244136	150274
sp|Q4VAA2|CDV3_MOUSE	203392	200291	98545.8	158738	175218	192077	81504.5	143035	126820	147780	179387	183849	165997	198293	152928	209719	173661
sp|Q4VAE3|TMM65_MOUSE	43278.7	25613.1	19071.4	25148.2	25912.5	6219	12022.8	27544	3551	3673.99	5288.25	6094.22	3859.86	30085.3	2934.08	22508.3	8204.77
sp|Q4VBD2|TAPT1_MOUSE	43100.9	45091.6	18744.8	43176.8	53301.3	50081.5	41184.6	37545.9	43775.9	49732.5	35401.7	66861	30196.4	28680.8	40520.2	41745.5	52121.7
sp|Q4VBE8|WDR18_MOUSE	67251.6	62949.1	58725.4	41232.3	46323.8	48401.6	80973.2	34087.1	48219.1	34879.4	71603.8	56154.2	33972.1	52140.5	28962.4	49111.3	85465.9
sp|Q501J2|F173A_MOUSE	211276	189141	87257.8	196179	232022	261360	227319	149569	171837	195110	181610	177037	181543	223959	207943	255008	137857
sp|Q505D7|OPA3_MOUSE	21037.7	25802.6	16600.2	32281.5	35223.4	33780.8	19269.2	3961.79	22722.2	19745.7	28780	24708.4	5457.7	53624.2	26383.1	27234.2	27024.4
sp|Q50H33|KCTD8_MOUSE	83891.3	72203.3	56602.8	80989.8	85000.4	96833.8	100963	55703.3	48762.4	85462.9	96149.6	104983	57739.9	57188.3	63310.5	83084.8	64333.8
sp|Q569Z5|DDX46_MOUSE	274630	221375	450245	370498	201518	241896	246449	133255	274265	246351	209940	117067	184830	220340	180409	182642	139097
sp|Q56A07|SCN2B_MOUSE	17123.6	25509.7	15007.9	9708.77	130531	11194.3	20355.8	20960.7	53394.1	5767.25	6503.27	43088.8	31112.8	141087	2806.16	17994.3	11563.6
sp|Q571F8|GLSL_MOUSE	320056	187841	434537	257412	248516	343276	337888	446483	311815	315644	151490	311349	230216	303389	256487	269784	427127
sp|Q58A65-2|JIP4_MOUSE	108219	82475.5	135413	115664	123047	99422.2	93339.7	28277.8	100353	81286.9	87459.1	88102.5	69505.1	122763	117461	121131	93680.3
sp|Q59J78|NDUF2_MOUSE	24425.6	23393.8	13203.5	43985.1	31760.3	35223.7	14630.9	36396.9	20598.3	16888.5	19403	6462.86	21921.8	50979.2	20726.1	15077.2	11032.3
sp|Q5DQR4-4|STB5L_MOUSE	33463.3	32332.4	19548.3	40094.3	41976.6	48022.2	16932.6	59309.6	45822.4	35372.8	32770.2	43390.6	38372.6	43990	41013.6	45205.6	47502.9
sp|Q5DQR4|STB5L_MOUSE	291423	236500	314946	338345	408219	104225	149514	303313	186977	228570	317439	244997	326600	343768	190338	245651	196750
sp|Q5DTL9|S4A10_MOUSE	70183.6	68416	80420.1	102766	101499	71532.8	55483.2	73474.5	67543.1	57918.9	65969.4	63366.4	58964.2	48451.7	90106.5	64263.9	79295.4
sp|Q5DTY9|KCD16_MOUSE	56332.2	75278.2	61656.1	48507.2	84758.5	67043.5	101141	116801	78290.5	100447	49696.8	58661.6	73445.1	76919.1	77991.1	107972	31799.1
sp|Q5DU31-2|ICEF1_MOUSE	15094.4	40184.1	34830.1	12270.7	39055.2	48931.3	17803.5	59438.5	36995.2	15639.5	44437.2	21363.7	10126.2	10924.9	19419.5	16395.7	35112.5
sp|Q5DU41|LRC8B_MOUSE	10663.5	9168.01	12134.5	9003.76	9265.55	3913.26	8237.35	11900.1	8153.13	11273.1	6480.39	12184.6	6485.4	12001.3	9125.73	3414.65	4234.25
sp|Q5EBG8|CA050_MOUSE	1.74198e+06	1.71155e+06	3.86181e+06	1.69786e+06	1.54541e+06	1.51366e+06	1.6627e+06	875911	2.72721e+06	2.07595e+06	1.52829e+06	1.70412e+06	1.89436e+06	1.86397e+06	1.65001e+06	1.46882e+06	993394
sp|Q5EBJ4|ERMIN_MOUSE	28663.9	23218.4	43244.5	20299.9	26304.4	17451.6	33179.4	68194.9	33935.5	28711.4	22231.2	33846.2	21570.5	17854.2	28466.8	29568.7	52045.9
sp|Q5F2E7|NUFP2_MOUSE	221934	182780	113263	129747	201777	178652	244762	131646	117122	185136	203961	113396	183903	197444	211658	228477	232678
sp|Q5FWH7|S39AC_MOUSE	18468.5	8278.04	29082.4	10298.2	1904.81	9346.97	15289.9	30017.4	28878.7	8130.56	14267.1	6186.71	40768.8	6740.5	15579.3	22624.6	14072.4
sp|Q5GH64|XKR7_MOUSE	39889.7	15937.8	41822.2	34691.8	44690.5	12236.3	26011.3	34121.5	27730.7	9056.07	48143.9	36387.3	28260.9	36276.4	22969.2	35901.4	8381.53
sp|Q5GH67|XKR4_MOUSE	42073.1	37393.2	33955.2	52604	50285.2	58752.4	27665.1	25148.8	42334.9	34127.4	45819.1	34490	45901.5	45906.1	52064.3	56979.5	34024.7
sp|Q5H8C4|VP13A_MOUSE	58284.3	61511.5	20786.2	13300.9	76235.3	44033.8	44134.8	7647.06	35487.3	81535.8	60915.2	14674.2	8148.99	56191.8	16894.6	58285.4	61485
sp|Q5HZI2|C2C4C_MOUSE	298507	356346	282229	315655	282630	428563	423453	340412	374058	229985	366465	363286	239909	341707	427858	443847	412219
sp|Q5IRJ6-2|ZNT9_MOUSE	20850.1	32625.3	17191.6	26351	26856.8	20886.9	12577.9	3924.24	11602.7	8976.33	18757.8	3477	13320.5	22707.2	14477	9191.67	3302.26
sp|Q5KU39|VPS41_MOUSE	765966	599778	558960	915595	730145	641840	694731	716981	686080	908962	624118	975686	1.01073e+06	595879	663320	604202	537710
sp|Q5M8N0|CNRP1_MOUSE	263295	273460	165125	275486	287522	238356	300280	181726	202014	258682	310187	269518	255812	288738	271436	342736	294138
sp|Q5M8N4|D39U1_MOUSE	44255.2	6538.18	65505.8	49745.6	77307.7	83378	77205.8	30152.9	65911.2	76071.6	83440.6	71454.5	63092.4	58618.9	67260.8	71467	75229.7
sp|Q5NCE8|MRS2_MOUSE	49571.4	69321.9	89728.4	78473.9	72280.4	73069.2	56208.4	90603.4	81420	78436	133569	90595.5	78476.2	74536.7	110561	87194.6	41154.2
sp|Q5NCF2|TPPC1_MOUSE	779213	854326	544713	846055	880310	914203	809495	616922	662765	698994	639365	674479	685484	827113	724917	730769	492538
sp|Q5PR73|DIRA2_MOUSE	56217.5	27759.9	23565.2	53374.6	51935.9	49592.7	34286.5	19868.1	15876.3	39773.6	24884.5	4313.97	33530.1	49563	33161.6	46111.1	15687.7
sp|Q5QNQ6|OSBP2_MOUSE	4567.63	16232	43683.2	9455.12	23255	15244.6	15298.3	72815.7	3677.51	11675.8	11851.2	9278.72	4689.65	22056	29529.4	5884.79	5591.08
sp|Q5RJH6|SMG7_MOUSE	42198.5	40363.9	37528.3	49547.5	68669.3	56296.5	33954.4	5873.79	36338.7	35174.1	42334	32388.1	29189.6	55122.3	37363.6	34906.8	33906
sp|Q5RJI5|BRSK1_MOUSE	49186.8	76301.6	12214.9	42135	6229.9	16239.7	26925.1	58664.2	29019.5	44343.4	72151.3	5172.93	13829.3	48406	34690.9	53952.1	24210.7
sp|Q5SNZ0|GRDN_MOUSE	1.09023e+06	928737	664802	983056	1.08701e+06	1.09134e+06	1.15002e+06	764882	901791	901815	788935	766570	884070	1.00095e+06	901223	1.09105e+06	1.13751e+06
sp|Q5SQX6|CYFP2_MOUSE	1.70217e+06	1.51251e+06	2.35413e+06	1.7358e+06	1.63923e+06	1.58267e+06	1.67457e+06	2.25581e+06	1.50888e+06	1.37056e+06	1.52195e+06	1.56022e+06	1.66981e+06	1.98252e+06	1.74917e+06	1.59858e+06	2.01312e+06
sp|Q5SRX1|TM1L2_MOUSE	683933	541705	425183	661778	665894	609095	641012	453798	476049	468108	469279	536574	552794	570412	618048	481956	752208
sp|Q5SSM3|RHG44_MOUSE	49196.3	35516.2	29059.5	37800.2	46267	42291.7	36996.6	36770.3	35563.2	28568.7	32499.5	34780.3	36098.1	38673.5	39068.2	41631.2	45822.6
sp|Q5SSZ5|TENS3_MOUSE	569485	580938	376756	490422	520537	451927	562955	328775	375523	566499	549684	649425	610704	636139	583698	553238	643385
sp|Q5SUR0|PUR4_MOUSE	362304	241594	389692	420021	283117	351360	215268	408967	345329	306760	224166	281273	277373	267735	320231	267188	318493
sp|Q5SV85-2|SYNRG_MOUSE	610348	610272	418920	636451	604111	333961	609672	415380	513891	627144	449871	470213	579516	558468	558186	556820	357157
sp|Q5SVL6|RPGP2_MOUSE	68278.2	44660.6	21887.9	51088.7	55826.2	48560.9	46920.6	27780.5	28156.7	52898.2	55960.6	49007.4	38331	42666.6	49157.3	47063.9	37458.6
sp|Q5SVR0|TBC9B_MOUSE	39235.1	37806.9	32317.5	35058.1	42357.6	37271.8	38874	73592.9	19586.3	33599.8	30442.2	37221.3	40214.9	43465.3	38936.3	32093.9	23332.5
sp|Q5SWP3|NACAD_MOUSE	481526	554534	294086	579176	563810	634703	538692	268568	486302	441906	527196	517402	493685	583383	529239	576339	407610
sp|Q5SWU9|ACACA_MOUSE	525378	275449	410466	402027	399418	339704	403261	363075	314267	455148	803003	344575	576406	330599	494934	499247	543583
sp|Q5SYD0|MYO1D_MOUSE	253645	241263	263264	281714	262686	195686	218271	478937	282522	272601	342450	170006	278844	314439	255201	209381	299904
sp|Q5U3K5|RABL6_MOUSE	578928	734333	487302	706516	691999	632289	877587	208512	709372	480386	676450	398958	624510	595906	826314	915390	796418
sp|Q5U458|DJC11_MOUSE	122101	91037.9	142051	104156	131533	166565	125260	164067	102670	98777	86928	148645	107940	102024	114470	113005	213073
sp|Q5XG69|F169A_MOUSE	106052	142742	93455.9	167529	203771	195573	146172	76688.6	98793.7	107222	141671	144038	123638	105975	133024	139965	154229
sp|Q5XJV6|LMTK3_MOUSE	426418	571471	501242	647677	568860	603665	519538	273436	389001	496884	452791	575216	505538	531697	536432	424467	766453
sp|Q5XJY5|COPD_MOUSE	19222.6	7143.66	4511.64	116329	111101	102779	29096.4	22144.1	70278.2	26195.5	127484	3999.91	22153.6	95730.4	69033.3	72417.2	6743.2
sp|Q5XKN4|JAGN1_MOUSE	50561.5	40265.6	51712.5	41033.8	44864.8	48031.1	49292.7	44989.2	38488.5	46284.3	50367.7	57575.1	58032.8	40746	54047.1	57639.1	77327.3
sp|Q5XPI3|RN123_MOUSE	41660.2	10888.3	55246.7	59706.7	52754.8	40781.9	61590	42850.4	52394.2	47285.1	51088.2	48590	43297	49386.4	41379.5	57818.1	61187
sp|Q5Y5T1|ZDH20_MOUSE	70198.8	80541.9	51108.9	114058	59582	35884.2	18130.4	13717.8	22570.9	38823.3	34188.9	56658.9	56691.8	28357	51667.3	27285.2	50594.8
sp|Q60597|ODO1_MOUSE	828845	657251	1.40233e+06	612692	842883	670510	991234	1.76835e+06	1.31101e+06	869220	701805	954010	980718	529521	774653	701437	1.05605e+06
sp|Q60598|SRC8_MOUSE	1.47904e+06	1.76727e+06	2.03249e+06	1.83447e+06	1.83343e+06	1.73755e+06	1.328e+06	3.29241e+06	2.11069e+06	1.72887e+06	1.76285e+06	1.41079e+06	2.16995e+06	2.11051e+06	1.97519e+06	1.66721e+06	1.74694e+06
sp|Q60625|ICAM5_MOUSE	487981	556705	483623	525190	472661	460342	459889	451271	451200	493835	354604	528336	448872	437937	369914	376153	446220
sp|Q60631|GRB2_MOUSE	484555	141572	481899	155157	244631	701384	442129	654257	572509	233280	221381	490043	218017	214360	422860	374910	779404
sp|Q60648|SAP3_MOUSE	198265	247792	262916	203417	220509	139304	204103	200488	163239	216437	338843	379204	251599	243078	161532	232943	191314
sp|Q60668|HNRPD_MOUSE	1.14094e+06	1.05462e+06	862653	1.2218e+06	1.1877e+06	1.15264e+06	778338	1.10672e+06	921008	1.10645e+06	910797	1.17856e+06	823775	1.08355e+06	1.05284e+06	739210	1.05168e+06
sp|Q60676|PPP5_MOUSE	37555.1	54131.3	70413.9	36217.4	46547.1	28831.3	69563.5	163383	46885.1	42718.2	33226.9	62844.3	55294.1	44396.5	42556	61884.4	97335.2
sp|Q60692|PSB6_MOUSE	65131.5	84135.5	49190.3	79904.2	61974.2	101303	63137.3	49465.3	83292.6	61199.6	71671.4	107692	61206.5	70960.4	72833.1	75270.9	63074.6
sp|Q60710|SAMH1_MOUSE	264409	354637	267306	336601	368862	383984	303043	207469	264578	261725	350137	288754	322522	309635	324669	348290	331551
sp|Q60714|S27A1_MOUSE	357094	601266	600191	531014	255313	244151	188188	161020	269217	388192	506425	445882	413221	293996	276752	214632	240653
sp|Q60737|CSK21_MOUSE	162625	116657	145359	132885	158434	177697	157898	62966.4	136431	126246	124555	64466.1	141618	158033	138363	153607	208281
sp|Q60738|ZNT1_MOUSE	237357	241557	351919	181208	282772	168407	226004	178652	198751	220370	283574	310172	222825	179061	191563	238452	222665
sp|Q60749|KHDR1_MOUSE	223508	233715	148138	271919	288868	341956	400365	250698	273972	214348	307855	190077	265468	316793	261740	387279	339712
sp|Q60770|STXB3_MOUSE	233576	139512	14296.5	208077	212172	39570.4	98941.6	13144.7	102784	338712	26672.8	7676.9	246296	314062	233082	349276	154315
sp|Q60771|CLD11_MOUSE	20557.9	13083.6	15533.2	18133.4	15159.5	2257.06	10488.2	2585.43	7097.11	10914.4	15373.1	8248.71	16033.1	8024.73	10862.5	8148.73	1823.8
sp|Q60790|RASA3_MOUSE	32555.9	13481.4	26549.2	14765.7	24769.6	33334.4	18156.7	21981.9	5982.64	13587.3	8307.33	14261	6904.45	28503.7	36421.9	7763.84	19203.2
sp|Q60805|MERTK_MOUSE	25761.5	16315.2	29677.1	10059	35396.8	11813.8	17556.8	10770	6509.21	10607.2	17549.1	9965.82	12067.4	31412.3	17100.3	22433.7	9345.71
sp|Q60809|CNOT7_MOUSE	23637.7	5352.79	30132.7	24780.7	28006.1	20589.8	33753.9	40513.4	54808.5	42247	36975.8	16092	43315.2	9533.47	15140	52471.7	39474.5
sp|Q60823|AKT2_MOUSE	384561	192214	965005	336315	9465.31	403418	43368	3.07327e+06	475863	284885	178275	392914	255784	248057	283045	259655	588228
sp|Q60829|PPR1B_MOUSE	43042.4	26641.8	27575.9	43032.4	52584.9	56605.9	36123.6	26841.8	21768.6	25919.6	20685.5	12187.4	22421.2	36483.7	27010.4	34994.3	50950.3
sp|Q60857|SC6A4_MOUSE	5.61012e+06	5.19702e+06	8.27099e+06	6.03427e+06	4.9361e+06	4.88868e+06	4.74721e+06	3.62249e+06	6.87202e+06	6.66403e+06	4.34901e+06	5.7941e+06	4.67727e+06	6.3965e+06	5.28076e+06	5.07275e+06	3.27354e+06
sp|Q60864|STIP1_MOUSE	549693	429727	876593	464550	432615	335311	455421	828675	694745	558827	437543	673293	423659	316306	515298	445439	418301
sp|Q60865|CAPR1_MOUSE	30511.7	21733.3	33362.9	93422.7	24774.7	63122	36656.1	48990.8	30822.3	26039.5	31173.8	14127.1	17501.6	20673	31547.7	34250.1	30015.7
sp|Q60866|PTER_MOUSE	21288.2	73361.5	66920.8	60093.2	27876.8	48504.1	28159.2	36076.7	40846	43461.7	60107.2	77239.7	29278.2	35272.8	40993.6	33068.6	81208.7
sp|Q60872|IF1A_MOUSE	239927	358739	213959	246051	283052	229625	214211	88546.7	263420	307089	389854	369678	195781	144397	310196	322518	274202
sp|Q60900-2|ELAV3_MOUSE	1.76277e+06	1.30694e+06	1.91391e+06	1.77648e+06	1.63837e+06	1.65507e+06	1.80837e+06	1.79374e+06	1.72249e+06	1.69477e+06	1.30642e+06	1.44884e+06	1.42886e+06	1.66727e+06	1.56453e+06	1.52023e+06	1.92823e+06
sp|Q60902|EP15R_MOUSE	23448.4	34902.1	171982	162499	148668	151330	8091.03	187779	140773	142568	30932.3	4828.08	148128	153379	6910.15	177819	40413.6
sp|Q60928|GGT1_MOUSE	6.19055e+06	7.89179e+06	5.74072e+06	7.38451e+06	7.85761e+06	7.35617e+06	7.92514e+06	5.58163e+06	6.07372e+06	6.01175e+06	8.26607e+06	6.9006e+06	6.16549e+06	6.4095e+06	6.93701e+06	7.64315e+06	6.36766e+06
sp|Q60930|VDAC2_MOUSE	9.04815e+06	1.10389e+07	7.99374e+06	1.07329e+07	1.16203e+07	8.95524e+06	1.04575e+07	8.87139e+06	9.94445e+06	1.05043e+07	1.30227e+07	1.28932e+07	9.85501e+06	8.16456e+06	1.08127e+07	1.0438e+07	8.49044e+06
sp|Q60932-2|VDAC1_MOUSE	35341.9	33652.1	27991.9	39056.7	48870.7	43851.4	32142.7	23490.8	27450.1	18764.2	25530.4	31048.7	25436.8	36763.1	13940.1	21877.4	31254.7
sp|Q60936|COQ8A_MOUSE	175523	11964.6	154877	135055	36386.8	97486.6	136624	71759.9	20008.5	175370	141548	78047.4	195131	116519	133660	17388.6	187448
sp|Q60960|IMA5_MOUSE	131768	201456	190309	117368	126867	238648	268097	341684	280723	238913	211237	179303	212571	200110	212768	179336	238563
sp|Q60963|PAFA_MOUSE	600013	550415	775914	705785	681813	662160	665560	1.33249e+06	716156	673192	544701	855130	649313	612780	374337	588434	744517
sp|Q60972|RBBP4_MOUSE	254969	320844	174223	329524	267000	315565	225382	192209	211855	270167	230917	234736	279839	271846	281173	242854	188292
sp|Q60996|2A5G_MOUSE	831932	411803	997860	1.14205e+06	569937	1.07851e+06	476802	1.00735e+06	574976	516753	472930	254614	470717	550528	507941	428731	602068
sp|Q61016|GBG7_MOUSE	800213	863630	491679	780529	895234	704450	658323	434667	647371	787553	619253	946979	761880	684722	728452	763932	925885
sp|Q61024|ASNS_MOUSE	209501	158928	216356	138960	184522	278204	187842	157846	133419	165869	216359	164120	162802	292432	87871	256047	83650.2
sp|Q61029|LAP2B_MOUSE	454456	576089	337928	466325	509126	420655	648449	309587	508916	571050	400113	558888	510906	511842	579890	591492	589119
sp|Q61035|SYHC_MOUSE	479475	405754	544832	212352	398659	443621	414131	384780	414893	474852	318456	444299	322251	207591	457581	446427	545445
sp|Q61036|PAK3_MOUSE	900877	636176	912936	921270	931476	1.00991e+06	808567	736517	778085	720071	576996	647675	736800	908446	721566	725240	828891
sp|Q61081|CDC37_MOUSE	145710	163294	159584	106424	158776	140238	140775	70697.8	101435	182124	238656	156937	133929	113260	228086	190018	133242
sp|Q61097|KSR1_MOUSE	145568	190425	171840	137519	184858	185065	201238	100744	158526	217774	137721	155673	191875	169123	148531	152710	154788
sp|Q61102|ABCB7_MOUSE	5063.84	46105.8	153875	42263	109369	74287.4	79339.1	224041	66334.2	98747.2	69848	61188.9	71675.9	12436.9	102221	58615.6	133753
sp|Q61112|CAB45_MOUSE	137062	109823	145229	145908	121704	106113	114192	125337	90246.1	78953.4	89340.7	84450.9	94878.8	98437.9	107557	114375	101478
sp|Q61120|SHC3_MOUSE	469010	364337	393020	456679	492968	445238	352752	214349	400088	337372	330396	192479	390026	471014	352195	320999	432946
sp|Q61137|ASTN1_MOUSE	549031	480013	457241	558079	564066	580824	549163	396361	449139	448735	559465	504303	535128	509628	526145	529900	555425
sp|Q61151|2A5E_MOUSE	4282.08	2837.87	5487.06	2234.22	1851.81	5795.13	8164.65	2289.58	3837.87	3027.27	33859.4	1344.29	2771.84	8277.6	1055.28	1217.4	2330.03
sp|Q61160|FADD_MOUSE	29337.5	25872.5	69471.9	9544.51	10030.6	6138.71	25686.9	30245	57974.8	29314.4	23974.6	47364.7	24069	12031.2	24987.2	20581.4	63060.3
sp|Q61161|M4K2_MOUSE	544454	262414	420389	425681	470103	420386	262664	315329	312850	396322	298972	249545	317180	334798	317062	363949	416519
sp|Q61165|SL9A1_MOUSE	656567	584703	573813	514067	547368	402484	603370	464678	522982	632028	529990	562082	550608	493741	672838	612111	895896
sp|Q61166|MARE1_MOUSE	4.65425e+06	4.37911e+06	7.60403e+06	3.93558e+06	4.7728e+06	3.98629e+06	5.37409e+06	1.3931e+07	5.8776e+06	4.57414e+06	3.77094e+06	5.10023e+06	3.71753e+06	4.43292e+06	4.70316e+06	3.57992e+06	5.7688e+06
sp|Q61171|PRDX2_MOUSE	329648	297166	221695	284731	315175	260166	327144	153732	234677	245155	274932	252727	274621	255717	295028	325306	330752
sp|Q61187|TS101_MOUSE	16872.4	9629.89	7423.93	13002.6	5841.32	14549.5	10062.9	26961.3	4750.8	8802.48	8921.28	37520.5	2662.38	9666.85	9508.44	8988.92	6647.41
sp|Q61200|NXPH1_MOUSE	860310	2.21485e+06	1.03965e+06	1.33629e+06	1.33622e+06	912023	902828	395309	1.49137e+06	1.45279e+06	1.6221e+06	2.16399e+06	1.80266e+06	1.83012e+06	1.33905e+06	1.01239e+06	114791
sp|Q61206|PA1B2_MOUSE	322717	589454	361026	549915	399442	502986	574443	928910	1.10957e+06	1.00082e+06	427639	927111	763257	713307	852937	703604	386917
sp|Q61233|PLSL_MOUSE	54858.3	72245.6	15487.8	66235.1	60291.5	62019.2	51886.2	5114.67	47275.9	44364.7	7195.62	85693.9	37647.5	32229.1	47661	34496.7	42924.4
sp|Q61239|FNTA_MOUSE	144162	74279.3	149295	141180	143279	141644	143764	90391.5	144770	148103	106081	149368	131623	137211	151361	126307	82439.9
sp|Q61249|IGBP1_MOUSE	1.53729e+06	1.38598e+06	2.65496e+06	1.28852e+06	2.00136e+06	1.39809e+06	1.48867e+06	1.82966e+06	1.85369e+06	1.55937e+06	1.67168e+06	1.56605e+06	1.09691e+06	1.58941e+06	1.42333e+06	1.26279e+06	1.11501e+06
sp|Q61282|PGCA_MOUSE	1.0943e+06	885600	1.043e+06	1.12524e+06	1.13582e+06	863824	863672	653111	846467	956928	1.08623e+06	411308	1.13802e+06	682699	1.03217e+06	694161	1.1316e+06
sp|Q61301-2|CTNA2_MOUSE	11310.6	5043.99	4938.43	481.601	1529.95	9065.55	10663.5	41168	9009.26	7908.1	3869.72	6376.64	1389.01	10209	2389.05	7244.25	11284.4
sp|Q61327|SC6A3_MOUSE	887448	735411	830900	779893	881652	730821	817656	812972	883393	889477	1.08091e+06	595986	846858	831428	807820	934558	905098
sp|Q61330|CNTN2_MOUSE	12995.8	35841.8	49297.7	14498.7	51626.6	61564.6	3038.03	95366.3	61149.9	42972.7	48526	19698.7	42003.5	67186	57308.2	48725.3	5605.16
sp|Q61334|BAP29_MOUSE	23113.9	3857.71	48718.9	20534.8	20434.8	42356.4	28142.1	42815.1	32477	20723.3	32739.9	19435.8	8858.48	28774.7	19282.7	9531.31	10298.3
sp|Q61335|BAP31_MOUSE	3.0448e+06	2.8908e+06	2.42973e+06	3.85428e+06	3.52318e+06	4.04716e+06	2.58473e+06	3.70542e+06	2.98306e+06	3.26916e+06	2.29649e+06	3.04558e+06	2.63398e+06	3.51029e+06	2.84653e+06	2.96798e+06	2.4841e+06
sp|Q61361|PGCB_MOUSE	61573.7	41842.1	18504	36701.3	43119.9	79981.3	95500.5	56645.6	47635.4	61826.9	34115.2	43161.1	44168.5	65716.8	54292.7	75114.9	11936.9
sp|Q61411|RASH_MOUSE	57766.2	45316.1	47666.9	79455.6	35270.4	55886.1	39108.2	4912.69	25117.6	48929.1	39025.9	40707.2	67227.9	39313.4	39150	34038.8	16353
sp|Q61423|KCNA4_MOUSE	1.13839e+06	1.77698e+06	1.11876e+06	1.21901e+06	1.47027e+06	1.26205e+06	1.02761e+06	774318	1.32871e+06	1.62493e+06	1.25635e+06	1.97358e+06	1.38414e+06	1.43226e+06	1.6271e+06	1.17924e+06	869751
sp|Q61425|HCDH_MOUSE	55145.7	25288.8	22147.4	107025	119968	77163.9	150891	161046	107729	143518	144375	52643.6	142411	14722.7	163917	149662	5346.9
sp|Q61503|5NTD_MOUSE	960837	514084	887713	761981	389153	547287	59219.6	46594.9	506958	92566.8	39137.8	59350.9	405688	645296	801739	548236	111409
sp|Q61527|ERBB4_MOUSE	4.88195e+06	4.59891e+06	3.0756e+06	4.70173e+06	4.4133e+06	4.41169e+06	4.29324e+06	3.09411e+06	4.02013e+06	4.58908e+06	4.19584e+06	3.98348e+06	4.61847e+06	4.93793e+06	4.79347e+06	4.41556e+06	3.89912e+06
sp|Q61548|AP180_MOUSE	1.13936e+06	1.57262e+06	1.34644e+06	1.37243e+06	1.40644e+06	1.40769e+06	1.30557e+06	740667	1.25854e+06	1.35966e+06	1.33721e+06	1.82527e+06	1.41123e+06	1.62054e+06	1.07238e+06	1.21313e+06	896784
sp|Q61553|FSCN1_MOUSE	213842	198948	178113	187078	192525	174853	191454	166457	184021	172955	212287	217465	194046	203910	246599	223062	249803
sp|Q61578|ADRO_MOUSE	27676.7	23945.8	39167.9	34644	44138.7	25304.7	32764.4	14563.3	25043.7	13915	33541.9	32570.4	18855.2	4994.64	24657.4	24962.6	12295.9
sp|Q61584|FXR1_MOUSE	3.12376e+06	3.30434e+06	3.22199e+06	3.66378e+06	2.96991e+06	2.70727e+06	2.44652e+06	1.43253e+06	2.60081e+06	3.35439e+06	3.13551e+06	3.96865e+06	3.56556e+06	3.57333e+06	3.45049e+06	3.13876e+06	2.95376e+06
sp|Q61598|GDIB_MOUSE	146265	117307	192249	151323	133165	211166	156585	287298	197444	179908	96336.9	184867	154871	129213	166129	128513	251119
sp|Q61599|GDIR2_MOUSE	10148.3	35473.7	38724	13775.6	15787.4	10774.9	22309.6	8857.24	6574.08	18540.9	93734.4	34246.3	32843.5	37308	34934.6	31734.9	2252.42
sp|Q61625|GRID2_MOUSE	63704.6	63971.5	48993	86376	83613.5	54328.6	85096.5	46204.7	49979.8	58240.6	53754.5	53396.6	78310	71012.8	81605.2	76169.7	104298
sp|Q61627|GRID1_MOUSE	9.45743e+06	6.54335e+06	1.33717e+07	7.90636e+06	8.39728e+06	8.88427e+06	8.21935e+06	2.04068e+07	9.87612e+06	8.57311e+06	5.79906e+06	6.89491e+06	7.66388e+06	8.87055e+06	7.99244e+06	7.14555e+06	1.04245e+07
sp|Q61644|PACN1_MOUSE	25279.1	3924.28	10903	24923.2	2863.55	81322.2	128036	59635.3	46893.3	5106.18	32371.3	50809.7	4285.08	83286.2	35950.5	42310.5	95212.1
sp|Q61646|HPT_MOUSE	8814.63	11451.2	62617	58285.4	2245.15	8152.91	65485.6	45828.5	4433.84	42031	3015.51	2482.48	2022.71	68837.9	50556.2	18001.4	127573
sp|Q61672|S29A2_MOUSE	63639.1	43291.6	54048.7	55950.6	46718.6	56442.9	62390.9	115879	46623.1	68653.3	58305.9	86875.1	77175.3	39838.2	58976.4	54579.9	89115.8
sp|Q61686|CBX5_MOUSE	11586.8	2836.98	15522.1	12423.8	15422.3	4521.62	15968.1	13083	14829	8019.97	13067.9	16326.3	13806.3	12775.7	3702.68	17163.9	23307.2
sp|Q61687|ATRX_MOUSE	1.24081e+06	987778	933088	1.07355e+06	1.20938e+06	943543	963875	665310	906392	828016	815134	942491	1.04936e+06	920907	1.05975e+06	1.00621e+06	1.28545e+06
sp|Q61696|HS71A_MOUSE	3.98532e+06	3.968e+06	4.18031e+06	3.9953e+06	4.09313e+06	4.14661e+06	3.18356e+06	2.6871e+06	3.72912e+06	4.29149e+06	2.77471e+06	3.93634e+06	3.92942e+06	3.33256e+06	3.94348e+06	3.68284e+06	3.41099e+06
sp|Q61699|HS105_MOUSE	283950	260836	333895	261365	259795	342275	283832	204442	272651	334554	244251	339443	285112	253056	271572	284892	384905
sp|Q61704|ITIH3_MOUSE	95144.3	47463.7	71176.8	45290.4	71222.8	88155.1	83284	27993	66344.2	51640.8	57715.9	70799.9	67236.2	42198.1	56199.9	84423.1	134743
sp|Q61733|RT31_MOUSE	129127	101491	84619.2	116424	127131	121463	152017	152574	152246	114091	129936	99367.9	134886	172612	146136	164908	199986
sp|Q61739|ITA6_MOUSE	31173.4	23601.6	9164.82	107827	75954.9	45022.6	43433.8	14726.1	18918.8	26073.5	30607.5	16204.8	27711.8	7928.1	3472.22	30352.5	45491.4
sp|Q61743|KCJ11_MOUSE	5.00076e+06	4.76778e+06	4.3256e+06	3.98836e+06	4.47126e+06	5.01156e+06	5.23346e+06	3.6106e+06	4.42023e+06	3.94133e+06	4.98102e+06	5.01695e+06	4.79367e+06	4.86923e+06	5.63435e+06	5.69213e+06	6.38655e+06
sp|Q61753|SERA_MOUSE	1.10449e+06	1.15777e+06	1.11182e+06	1.10677e+06	1.16145e+06	1.1422e+06	1.17418e+06	691411	1.11795e+06	1.04013e+06	1.06167e+06	1.10713e+06	1.06744e+06	1.17839e+06	1.26446e+06	1.19124e+06	1.64275e+06
sp|Q61768|KINH_MOUSE	31981.5	50891	62635.9	24762.6	28325.4	2964.85	14936.8	8953.22	21077	15695.1	54840.7	60076.2	59498.3	45643.6	28390.6	35933.7	3398.49
sp|Q61771|KIF3B_MOUSE	11377.6	2241.53	19401	6625.71	10515.8	13304.8	8597.08	14557.5	5301.36	13152.4	79052.2	6613.13	3022.18	1390.68	4914.6	6382.8	15315.9
sp|Q61781|K1C14_MOUSE	1.59674e+06	855626	2.44547e+06	1.19981e+06	898790	1.3725e+06	1.22412e+06	1.36668e+06	1.46795e+06	877087	859020	964417	905269	1.30647e+06	1.16911e+06	952684	1.07802e+06
sp|Q61792|LASP1_MOUSE	381547	936021	556218	394457	456568	742522	1.27737e+06	836656	1.46838e+06	487568	743966	2.11146e+06	689244	729016	1.6418e+06	1.05466e+06	1.54303e+06
sp|Q61838|PZP_MOUSE	34773.3	17727	18056.9	13088.7	17993.5	20231.3	47470.9	70581.5	35505.4	30797.4	13560.3	25638	30479.2	27408.7	31019.7	32325.9	43578.4
sp|Q61908|CMC4_MOUSE	32088.9	24719.2	11533.4	30798.5	33414.1	45129.4	41792.8	25141.6	27365.4	33837.6	31095.6	20006.4	38446.6	30767.5	7001.79	44289.1	60947
sp|Q61923|KCNA6_MOUSE	1.02794e+06	874738	2.20848e+06	1.34928e+06	1.34707e+06	1.63432e+06	1.19101e+06	1.83686e+06	905768	1.12103e+06	872947	1.24453e+06	1.12558e+06	842187	1.00546e+06	868434	1.05624e+06
sp|Q61937|NPM_MOUSE	153658	332106	795138	126213	74982.3	20962.2	85446.1	931892	102715	104947	159278	399101	172853	241973	47600.5	71784.8	36069.6
sp|Q62048|PEA15_MOUSE	993968	804554	1.58706e+06	910653	978012	1.01184e+06	976878	1.46775e+06	1.12583e+06	1.02511e+06	1.16277e+06	1.00205e+06	837394	908488	853168	882508	640022
sp|Q62059|CSPG2_MOUSE	5579.45	13579.3	22339.5	19765.1	15561.7	14218.3	16605.2	14206	12802.5	8348.67	5119.79	8132.59	3978.62	2288.11	4143.17	11550.6	16141.7
sp|Q62073|M3K7_MOUSE	548281	477407	368144	669789	628327	429516	898263	1.61498e+06	942054	1.19025e+06	836019	1.25485e+06	1.00177e+06	495926	671809	696435	726741
sp|Q62093|SRSF2_MOUSE	1.27e+06	1.34764e+06	1.4254e+06	1.71624e+06	1.83964e+06	1.26947e+06	1.16786e+06	776290	1.08741e+06	968519	2.32738e+06	932379	1.1858e+06	765160	1.45413e+06	1.09017e+06	1.81041e+06
sp|Q62108|DLG4_MOUSE	43967.5	46919.1	19284.2	26345.2	43859.9	68869.1	33950.9	49938.4	48586.1	63345.8	47451.1	45161.3	53432.2	25679.3	41937	45451.3	63376.7
sp|Q62148|AL1A2_MOUSE	53189.8	37170.3	30696.3	47566.4	50343.9	66070.7	34935.2	26026.4	50321.6	40524	42103.9	57185.4	41924	41471.8	43159.5	56905.2	65791
sp|Q62159|RHOC_MOUSE	3762.23	20223.9	44201.8	33900.4	40397.8	34171.4	41973.6	88950.8	41693	31268.9	4664.91	34085.7	38598.2	62611.8	43755.1	46943.5	20290.2
sp|Q62165|DAG1_MOUSE	76306.6	124181	129782	154107	117946	95855.1	102850	45808.2	112976	112672	189329	155755	116581	59406.2	128565	112208	72944
sp|Q62167|DDX3X_MOUSE	206480	118101	44329	184521	169004	73455.5	217430	109060	127367	53068.2	175905	43737.4	94149.2	178369	194936	135736	88990.4
sp|Q62172|RBP1_MOUSE	39568.2	46020.7	29907.1	40526.8	83543	48425	48531.7	42432	32664.8	55654.2	47301.2	37399	50337.3	40667.1	28057.1	31828.7	71877.1
sp|Q62178|SEM4A_MOUSE	75232.6	80499.3	94814.2	80748	146198	147536	310903	19158.8	56736.7	219442	42544.9	80855.7	63704.6	83103.3	34788	151136	68177.2
sp|Q62189|SNRPA_MOUSE	30096.5	9458.2	8732.99	3488.17	6575.41	2260.09	2291.14	4838.95	7659.9	9525.88	9053.97	10178.1	17725	20950.6	21694.8	4109.52	22658.4
sp|Q62192|CD180_MOUSE	32853.2	27143.8	39713.3	50785.4	50155.3	63909.1	36793.2	54029.7	25631.9	32438.4	19346.6	31779.7	37698.1	42578.7	13972.2	46867.7	73512.8
sp|Q62241|RU1C_MOUSE	21045.3	9677.1	16295.8	16185.2	11187.7	5754.03	18979.2	12327.4	14098.9	15766.2	15782.2	23633.7	5260.04	10319	5010.36	9808.58	32863
sp|Q62245|SOS1_MOUSE	1.78358e+07	1.33577e+07	1.58182e+07	1.77937e+07	1.81365e+07	1.23305e+07	1.59136e+07	1.36519e+07	1.5279e+07	1.69426e+07	2.40849e+07	1.17461e+07	1.84022e+07	1.08569e+07	1.79166e+07	1.18874e+07	1.4931e+07
sp|Q62261|SPTB2_MOUSE	552117	617488	203759	794213	657456	545402	206553	166466	300921	409018	275442	260662	382928	643363	454554	510226	374333
sp|Q62277|SYPH_MOUSE	721884	763614	915497	820790	880542	853485	633227	634086	628927	677791	766953	984475	658878	908281	684259	710368	891502
sp|Q62318|TIF1B_MOUSE	314680	232061	221855	304432	201336	281050	264998	259262	247542	241391	260503	230926	247666	330233	256158	227656	220453
sp|Q62348|TSN_MOUSE	324586	262077	479570	394080	335632	339942	491803	404556	434058	313118	318667	243093	326015	357584	406177	374900	382623
sp|Q62351|TFR1_MOUSE	46518.6	41769.8	84054.9	41971.7	21747.6	39720.8	71779.2	128087	53143.6	63848.8	34540.1	64102	51394.1	23040.1	47426.6	54858.5	84811.7
sp|Q62361|TRH_MOUSE	187037	57267.5	110515	192129	178892	264026	227806	137621	6976.89	223530	35010.6	266769	169020	168395	106737	191172	24997.4
sp|Q62376|RU17_MOUSE	29153.1	27508	21588.7	34286.6	26496.5	34703.9	29755.1	30989	32128.5	32314.9	28964	30045.8	24662.6	30456.4	34258.8	41635.3	31985
sp|Q62415|ASPP1_MOUSE	949011	912226	1.95524e+06	1.04611e+06	910945	1.24574e+06	822427	2.40998e+06	1.44246e+06	747807	656663	911537	829845	1.13419e+06	1.0858e+06	740060	1.08103e+06
sp|Q62418|DBNL_MOUSE	1.22765e+06	1.08423e+06	1.16466e+06	1.18583e+06	1.27331e+06	870550	1.3345e+06	1.45468e+06	654930	478917	1.16002e+06	461490	1.13234e+06	1.13623e+06	1.28719e+06	509781	1.12792e+06
sp|Q62419|SH3G1_MOUSE	6.38459e+06	4.47995e+06	6.18878e+06	7.0902e+06	5.15263e+06	6.60787e+06	6.93846e+06	7.37133e+06	6.70915e+06	6.60901e+06	5.82763e+06	5.48937e+06	6.12253e+06	6.39648e+06	6.32698e+06	6.50785e+06	7.35388e+06
sp|Q62420|SH3G2_MOUSE	80443.6	150099	127062	74947.5	93083.5	84490.5	109493	126359	132995	104958	103010	141334	81114.9	115845	132955	118785	166258
sp|Q62422|OSTF1_MOUSE	8.65998e+06	7.36365e+06	8.09795e+06	7.36474e+06	8.58024e+06	8.10437e+06	8.5796e+06	6.7893e+06	7.17341e+06	7.19948e+06	7.64544e+06	7.88592e+06	7.37438e+06	6.88566e+06	8.11861e+06	8.08004e+06	1.10135e+07
sp|Q62425|NDUA4_MOUSE	120822	323792	198755	207151	282933	164632	195713	175552	224245	348264	294949	396470	273634	104384	202307	261265	257670
sp|Q62426|CYTB_MOUSE	471517	410463	577594	486957	402638	480527	522850	514390	496347	391505	565391	324808	549022	680251	561095	657273	467533
sp|Q62433|NDRG1_MOUSE	727584	556382	989180	833005	587383	685599	522887	694360	653991	639773	493710	524342	618500	717889	533854	345058	294807
sp|Q62443|NPTX1_MOUSE	493067	577122	353803	528290	533381	569777	551171	487934	552854	690322	489415	705802	524819	544322	539489	588869	410947
sp|Q62446|FKBP3_MOUSE	3.68592e+06	3.67878e+06	3.72826e+06	3.6545e+06	3.40301e+06	4.07992e+06	4.98724e+06	3.17892e+06	3.59869e+06	3.68426e+06	4.26968e+06	3.89359e+06	4.17311e+06	4.13098e+06	3.97127e+06	4.82691e+06	6.20934e+06
sp|Q62465|VAT1_MOUSE	37971	45153.7	13066.4	28870.5	29014.2	10734.6	59766.5	68507	41088.3	42212.2	38100.2	11218.7	29807.7	47425.4	41482.8	43040.4	24535.1
sp|Q62470|ITA3_MOUSE	59806.8	61923.2	41837.9	51121.5	63277.3	36315.5	84053.3	64685.4	70308.6	64610.1	66734.1	51492.3	57874.1	61995.9	51190.5	79957.7	68684
sp|Q63739|TP4A1_MOUSE	5.37333e+06	3.38642e+06	9.29779e+06	5.99492e+06	4.44032e+06	5.96003e+06	4.86181e+06	1.62312e+06	6.83569e+06	5.36752e+06	2.99702e+06	3.52849e+06	4.73678e+06	4.69819e+06	3.84436e+06	2.95852e+06	2.75672e+06
sp|Q63810|CANB1_MOUSE	160770	148317	169804	140348	162792	104520	120070	156136	154687	135798	125549	121394	133776	140504	116619	108785	104942
sp|Q63829|COMD3_MOUSE	2.72297e+06	2.5926e+06	2.28041e+06	2.41593e+06	2.58838e+06	2.40694e+06	2.9378e+06	1.46725e+06	2.33531e+06	2.60178e+06	2.50703e+06	2.8304e+06	2.90808e+06	2.49956e+06	3.18045e+06	3.05426e+06	4.01672e+06
sp|Q63844|MK03_MOUSE	29409.7	76115.3	127724	37854.9	24949.8	62512.1	44230.8	60281.3	68227.6	46565.7	80043.8	131739	74093.8	41759.9	61039.8	62297.2	44476.9
sp|Q63850|NUP62_MOUSE	4700.26	1098.81	3937.46	4664.43	3779.66	3214.75	6614.08	9016.27	4480.04	6482.5	1586.05	3085	1316.14	5156.97	2147.02	7978.6	5109.04
sp|Q63918|CAVN2_MOUSE	345182	415887	284860	372305	421298	352620	312902	304557	380826	393947	290069	400072	402847	438737	323747	333246	214699
sp|Q64010|CRK_MOUSE	992288	802870	1.41644e+06	1.0917e+06	940926	1.35924e+06	815674	669045	527432	861291	787190	427651	446653	1.14148e+06	822345	924836	937057
sp|Q640R3|HECAM_MOUSE	2.03755e+06	1.75225e+06	1.52437e+06	1.80645e+06	1.51895e+06	1.38365e+06	1.48745e+06	1.02738e+06	1.68059e+06	1.70737e+06	1.48902e+06	1.4563e+06	1.49212e+06	1.64688e+06	1.65822e+06	1.53818e+06	1.68639e+06
sp|Q64133|AOFA_MOUSE	33439.2	34049.8	75326.5	43150.3	87479.2	4497.86	11121.7	119484	48610	4944.44	50928.4	4225.64	54186.4	85610.8	8645.19	48244.4	27503.8
sp|Q64152|BTF3_MOUSE	27385.9	17339.2	18249.6	27501	7418.87	31676.8	29221.9	21101.7	23236.9	388590	24074.9	22844.6	7596.23	35876.8	6819.46	19143.1	25110.8
sp|Q641K1|CBPC1_MOUSE	709914	710878	466054	961211	895572	981069	816738	945791	987161	763500	837182	766270	703654	720652	752536	684607	639918
sp|Q641P0|ARP3B_MOUSE	121929	55690.1	122475	84996.3	81995.4	89255.3	92310.2	125186	14311.9	13548.4	81797.1	68009.4	57380.1	81381.3	61405.9	64981.5	121434
sp|Q64237|DOPO_MOUSE	18394.9	63502.5	44296.4	42482.8	21544.8	63829.6	38465.6	1.32916e+06	56407.8	61688.1	21213	73374.3	81980.5	36187	14119.7	40804.1	29400
sp|Q64288|OMP_MOUSE	140990	123173	329190	176289	119413	86312.5	150436	237490	228155	147148	117711	95901.1	134651	170055	161539	112236	97735.5
sp|Q64314-2|CD34_MOUSE	22296.4	19044.1	48212.2	24712.5	29429.4	30190.5	23285.8	61664.6	31107	21252.6	18041.5	24639.1	24148.2	27013.3	18569.5	25692.9	44226.6
sp|Q64327|MEA1_MOUSE	3.29887e+06	6.24341e+06	3.92526e+06	3.50273e+06	3.83576e+06	2.2728e+06	1.4587e+06	2.38842e+06	2.58286e+06	3.50194e+06	5.8822e+06	4.62153e+06	5.22057e+06	5.22932e+06	3.54497e+06	3.66371e+06	2.41774e+06
sp|Q64332|SYN2_MOUSE	95318.3	68184.9	108082	79825.2	97639.8	113497	111873	190194	103289	66778	66411.2	78214.4	75503.3	98727.3	96538.8	97638.7	166899
sp|Q64337|SQSTM_MOUSE	28661.8	93089.4	93477.4	45784.1	45810.8	32908.1	123775	81959.2	35151.6	18505.9	108819	19929.3	106367	70744.2	118481	123372	59629.3
sp|Q64345|IFIT3_MOUSE	105168	82425.2	78382.5	82481	91351	124560	87553.1	54177.1	41521.4	86601.4	73635	89581.3	79528.6	62442.5	94359	82660.2	142194
sp|Q64378|FKBP5_MOUSE	5.4913e+06	3.82683e+06	9.64549e+06	4.088e+06	4.72382e+06	4.25493e+06	5.84902e+06	1.27721e+07	8.50538e+06	7.64712e+06	4.1555e+06	5.8619e+06	5.89707e+06	4.62165e+06	6.85419e+06	5.38532e+06	5.753e+06
sp|Q64433|CH10_MOUSE	351290	435335	156819	315406	387003	378660	474501	237554	440825	457842	346776	395779	383056	453536	444677	492331	251814
sp|Q64442|DHSO_MOUSE	154936	130103	349216	155958	166010	168499	138566	298037	135958	101898	259963	72997.8	106852	129780	130580	123897	129401
sp|Q64444|CAH4_MOUSE	92589.2	91863.4	79679.4	3332.74	3259.5	3996.65	62740.8	1692.02	1219.62	9786.97	107982	1312.91	101661	100792	107202	94473.6	11929.5
sp|Q64471|GSTT1_MOUSE	231715	328312	190431	380969	349674	273172	67401	222903	44827	179071	1.13836e+06	716110	441572	417503	64398.8	94290.2	17098.2
sp|Q64475|H2B1B_MOUSE	1.57294e+06	1.65768e+06	1.43838e+06	1.76936e+06	1.6574e+06	1.65328e+06	1.52885e+06	922837	1.41544e+06	1.57588e+06	1.16659e+06	1.65863e+06	1.51303e+06	1.66051e+06	1.81191e+06	1.72021e+06	1.67473e+06
sp|Q64514-2|TPP2_MOUSE	772985	986983	864852	1.01883e+06	937464	1.181e+06	1.08906e+06	1.14234e+06	670597	891291	933964	894644	646948	796275	957827	749323	930788
sp|Q64516|GLPK_MOUSE	7.7522e+06	8.71025e+06	1.01252e+07	8.12288e+06	8.42065e+06	7.5076e+06	8.29776e+06	1.54231e+07	1.00373e+07	8.95705e+06	7.3999e+06	8.16259e+06	8.30122e+06	8.72207e+06	8.51243e+06	7.46116e+06	8.08513e+06
sp|Q64521|GPDM_MOUSE	172246	103958	47290.4	104967	95812.7	65039	138348	54425.7	96201.2	113023	96916.4	124478	95039	59595.7	127095	113919	144641
sp|Q64669|NQO1_MOUSE	882020	1.13684e+06	571352	1.00218e+06	1.02436e+06	1.05973e+06	663064	233446	525126	663761	301579	765929	708294	945681	747526	719989	635027
sp|Q64674|SPEE_MOUSE	12002.9	50295.3	15564.3	9426.15	22221	4229.46	8494.94	4128.13	5457.85	6614.84	22299.9	37042.7	22210.6	25722.2	7420.93	16362.5	2356.32
sp|Q64676|CGT_MOUSE	1.40923e+06	1.30559e+06	1.22521e+06	1.44963e+06	1.47499e+06	1.43701e+06	1.68008e+06	2.2782e+06	1.91976e+06	1.76897e+06	1.04748e+06	1.40399e+06	1.33489e+06	1.48304e+06	1.51164e+06	1.38264e+06	1.63752e+06
sp|Q64727|VINC_MOUSE	514843	711690	612952	485291	545114	488494	440397	203368	450557	514374	577474	605244	556945	670998	507548	644953	386241
sp|Q64737|PUR2_MOUSE	17386.4	45923.8	20238.8	20294.3	51082.4	9683.85	42086.5	20181.3	13720	38552	27270.6	37633.1	14004.7	33157.4	45808.2	47244.9	5152.33
sp|Q66GT5|PTPM1_MOUSE	473858	352691	872327	352889	387306	391133	521390	1.22078e+06	679251	499117	378476	492384	472799	357206	519239	403949	741875
sp|Q66JS6|EI3JB_MOUSE	88023.3	42652.4	43680.7	79540.7	95184	34880.8	89059.4	145273	66353.3	107379	34138.9	87107.6	64748.1	86725.8	101974	89081.2	118346
sp|Q68ED7|CRTC1_MOUSE	1322.37	2691.69	5135.68	4315.03	7271.46	6352.27	926.234	1981.79	2608.87	1357.93	888.941	3536.48	3013.35	10218.5	3362.56	1291.03	1071.67
sp|Q68EF8|RPGFL_MOUSE	57965.3	84485.1	39668.8	30356.9	58861.8	27064.8	57203.7	28868.8	54598.8	68569.4	104256	65207.7	66362.5	31052.6	62571.8	69382.8	40381.7
sp|Q68FE6|RIPR1_MOUSE	1.12149e+06	1.00541e+06	745326	1.21531e+06	1.15435e+06	1.13942e+06	977576	706460	847988	851524	991407	832555	738226	918034	976460	1.05083e+06	1.02178e+06
sp|Q68FF6|GIT1_MOUSE	133063	135023	199067	148428	200681	83941	153458	109391	136166	141271	283421	90741.8	124906	75782.6	172462	110361	225921
sp|Q68FH0|PKP4_MOUSE	215016	169621	183285	202436	132689	132322	223481	198926	166750	157319	229487	107601	155747	169978	195042	194156	181465
sp|Q68FM6|PPR29_MOUSE	132019	101609	160456	146785	148565	141291	112587	186078	126122	108403	66590.6	112279	118020	91166.1	82574	175938	132039
sp|Q69Z26|CNTN4_MOUSE	32490.9	46611.4	42088.9	39811.5	43944.5	25866.1	31563.3	31238.1	43460.8	38871.2	47106.2	13923	55435.1	50678.2	48904.3	47381.1	53636.8
sp|Q69ZF3|GBA2_MOUSE	188821	198136	157982	212619	247256	117105	168138	199431	182299	329852	220012	181922	236569	298119	206022	224949	268834
sp|Q69ZK0|PREX1_MOUSE	35928.2	36734.2	26925.2	49604.9	51884.4	55084.3	53516.4	29824.9	35055.2	47835.9	48717.7	29814.7	47467.8	54675	41760.6	39553.2	24317
sp|Q69ZK9|NLGN2_MOUSE	43855.6	31527.5	33836.4	39560.6	46891.8	48010.9	47321.3	21484.1	36921.9	32807.3	30104	28076.5	35172.5	32697.6	39244.3	39635.5	60799.5
sp|Q69ZP3|PNKD_MOUSE	16210.7	9790	39782.8	10185.8	2938.83	35993.5	22268.9	47091	22310.5	23885.7	7723.73	14005.5	13125.9	13877.4	18131.8	18879.3	4913.15
sp|Q69ZS8|KAZRN_MOUSE	229951	75195.9	249854	136009	204673	117179	142795	127267	202418	137726	168468	146104	197739	317646	175881	170857	94820.4
sp|Q69ZW3|EHBP1_MOUSE	11437.8	11839.5	25847.9	12739.3	11855.2	27635.9	7491.42	16606.9	15357.6	12607.9	18832.1	15538	13659.9	10753.2	19737.9	15925.7	7997.87
sp|Q69ZX8|ABLM3_MOUSE	40685.2	28140.9	27151.1	33521.1	36440.4	45725.4	40651.5	27267.1	41165.7	42226.4	24939.2	40691.5	44399.2	32203.6	45673.8	48639.8	57630.1
sp|Q6A028|SWP70_MOUSE	12728.7	12480.9	25526.8	18575.5	27469.7	32371.8	17169.8	9661.88	10164.4	10382.9	60708.8	23698.5	57354.9	21184.5	15065.5	15633.5	29874
sp|Q6A068|CDC5L_MOUSE	88302.8	65340.3	79746.9	85379.6	85285.2	58782.8	74765.4	84201.5	89649.8	61581.7	31675.5	96409.4	40110.2	56639.2	84718.6	70182.2	131142
sp|Q6A0A2|LAR4B_MOUSE	241824	300186	284018	213856	236075	220781	167565	209949	214570	224702	282536	345586	272555	171418	286202	237486	256938
sp|Q6A0A9|F120A_MOUSE	29796.4	54668.5	1184.01	44742.9	48241.1	45281.9	45313.1	25334.1	35367	49325.8	50531.8	48896	46458	45572.7	51188.2	50538.8	11850.9
sp|Q6GQS1|SCMC3_MOUSE	287129	270702	251702	361061	294382	376142	358629	372014	252301	317424	277988	324541	360438	278404	340073	316761	378776
sp|Q6GQT9|NOMO1_MOUSE	4791	3421.57	2900.56	1704.99	3814.24	6125.73	5839.34	19067.3	22027.3	4510.85	62896.7	31727.9	22023.6	3316.88	1223.57	3999.88	760.868
sp|Q6GSS7|H2A2A_MOUSE	29430.5	27673.9	29223.6	9473.13	18831	16203.7	15683.3	41343.4	24942.1	9968.23	40793.8	16730.4	20785.4	32270.7	39208.6	33367	20935.7
sp|Q6GV12|KDSR_MOUSE	61536.3	55649.9	79136.4	27293.2	37178.4	50093.2	29704	54790.3	61827.6	74066	47261.3	79655	75045.9	36474.5	48010.9	62162.7	13081.1
sp|Q6I6G8|HECW2_MOUSE	110966	158439	93705.3	14123.2	48808.3	59584.6	41696.3	36700.9	116262	12390	357432	65877.7	125433	197014	12190.7	12509.2	70353.8
sp|Q6IFX2|K1C42_MOUSE	43034.7	30703.6	54052.7	31870.8	36809.4	23977.8	43352.5	58915.5	41778.6	40217.4	51505.5	39646.7	42044.2	22308	44856.7	35957.1	37282.3
sp|Q6IMP4|PANX2_MOUSE	261956	276569	212705	282799	309543	251001	200207	594751	256452	226527	360316	238222	271800	273596	299384	269097	184947
sp|Q6IR34|GPSM1_MOUSE	487364	533536	1.31955e+06	421807	552499	416734	678607	926054	899911	722814	611859	800364	711619	424098	670490	398133	735235
sp|Q6IRU2|TPM4_MOUSE	3.61797e+06	2.60475e+06	5.6854e+06	3.17922e+06	3.02978e+06	3.52983e+06	3.48709e+06	8.85594e+06	4.19798e+06	3.88707e+06	2.08154e+06	3.17432e+06	3.10663e+06	3.10384e+06	3.6697e+06	2.9288e+06	3.85676e+06
sp|Q6IRU5|CLCB_MOUSE	602140	502001	486804	546313	603320	416527	595406	272961	462069	446700	447744	461851	420098	481336	534182	550897	767185
sp|Q6KAR6|EXOC3_MOUSE	42663.5	36316.1	54928.5	56148.3	59476	59345.9	36918.4	53315.3	35735	37212.4	29085.4	31271.9	34587.5	34473	49190.6	35185.7	49972.9
sp|Q6NS52-2|DGKB_MOUSE	191669	229595	161864	355052	433366	315071	264451	204198	214296	273714	360541	138051	238609	245149	244719	249614	108019
sp|Q6NS60|FBX41_MOUSE	18885.1	23644.5	5531.44	14153	20708.8	27391.7	22922.2	13150	13178.2	17250.6	13105.2	16501.3	21624.5	20064.9	14245.9	25530.5	18786.6
sp|Q6NSR8|PEPL1_MOUSE	650327	520377	104064	500542	579697	423822	693862	1.02865e+06	657640	552453	443777	444933	515428	129904	648752	656106	850251
sp|Q6NTA4|RRAGB_MOUSE	518090	465107	598034	526409	478886	645775	562068	682735	593378	485237	482751	475406	497942	498302	460481	499354	656291
sp|Q6NVE8|WDR44_MOUSE	67502.2	48983.3	76495.2	77290.2	86895.6	84047.4	144262	133609	55470.6	59317.9	121756	68599.8	71293.8	110833	142236	150648	96095.7
sp|Q6NVE9|PPTC7_MOUSE	187056	180897	133799	210278	189595	237764	214143	76916.2	157422	193850	150981	165830	173935	193035	155171	208420	220059
sp|Q6NVF0|OCRL_MOUSE	135997	111650	50348.1	116088	117902	140582	85901.5	183201	71349.9	85148.5	107643	83315.6	91752.1	130980	97763.8	114798	129490
sp|Q6NVG1|LPCT4_MOUSE	69250.2	48493.8	65029.6	81192.6	46308.8	56071.2	48671.1	21726.7	26976.2	34458.2	122045	26518.2	37355	58339	32838	47955.8	38268.7
sp|Q6NXK8|ASIC1_MOUSE	991516	835038	750473	907792	1.00849e+06	1.01635e+06	903078	765081	838184	745645	891299	774829	685027	737357	877442	988025	1.12421e+06
sp|Q6NZL0|SOGA3_MOUSE	14378.3	185413	30458.3	5950.32	12184.4	7607.29	3582.43	9112.75	17808.5	3505.36	26155.8	144063	45042.3	9168.89	3640.15	9156.94	8593.89
sp|Q6NZM9|HDAC4_MOUSE	1.28911e+06	1.40819e+06	697342	809706	1.04898e+06	1.33428e+06	1.26907e+06	1.2289e+06	1.20998e+06	1.39246e+06	1.23953e+06	1.14991e+06	1.1446e+06	1.03757e+06	1.42757e+06	1.55233e+06	943562
sp|Q6P069|SORCN_MOUSE	386029	341316	317355	367661	341254	335863	388350	397734	363229	352385	318330	328267	348365	316147	350942	320884	512912
sp|Q6P1F6|2ABA_MOUSE	130518	111563	114385	121145	53538.2	93383.4	58838.6	113483	53830.4	129129	113093	56505.7	118094	109278	84149.2	58387	82097.9
sp|Q6P1I6|PSD2_MOUSE	91396.9	25273.3	53845.4	88110.4	55723.6	38477.8	47358.1	49489.6	45061.6	45888.8	63479.6	48655	7865.29	38235.6	49884	28989.2	50008.3
sp|Q6P2L7|CASC4_MOUSE	129881	148379	74975.9	147763	139460	161896	43401.6	109397	97720.6	113788	138985	120948	83370.3	111190	112232	98126.7	80105.7
sp|Q6P3A8|ODBB_MOUSE	362983	433096	203152	412292	421194	378958	394368	297003	272441	370615	359465	400236	371770	377900	362189	422160	381801
sp|Q6P4S6|SIK3_MOUSE	92632.5	146212	99919.5	151846	163138	172450	100259	74055.6	67046.1	101025	143956	213587	128279	121051	65497.3	89620.8	91970.8
sp|Q6P4T2|U520_MOUSE	148104	192310	223416	176195	175192	153435	213466	204097	163927	169315	190963	253414	150293	141091	233154	224578	258059
sp|Q6P542|ABCF1_MOUSE	111827	40318.1	13240.9	95227.3	101423	19186.1	102199	127333	40503.2	92981.8	35089.3	82849.5	131157	144137	17110.1	107781	56375.4
sp|Q6P549|SHIP2_MOUSE	543099	417779	433092	525696	512231	474972	531188	383020	498563	537124	425481	554884	482388	512913	563949	475084	893437
sp|Q6P5E4|UGGG1_MOUSE	65920.8	56136.4	47916	141744	61543.2	169538	98789.6	68536.7	55448.1	60142.5	110492	76173.4	53399.1	87806.6	91368.4	100926	69368.6
sp|Q6P5E8|DGKQ_MOUSE	450760	339384	682595	426982	370609	490513	441898	745177	492056	421239	354715	236166	428309	357742	388869	362842	449778
sp|Q6P5F6|S39AA_MOUSE	73380.2	132524	112259	98905.4	127242	91824.1	72012.8	150781	106311	106735	99927.3	107139	144398	159714	100296	84967	43075.6
sp|Q6P5F7|TTYH3_MOUSE	235956	290265	163514	332020	447165	292012	181036	252471	190841	228735	174476	247062	233253	278788	208615	211925	414233
sp|Q6P5F9|XPO1_MOUSE	32390.9	31491.8	7973.26	46448	48328.3	29615.2	41898.9	36502.3	12860.4	26847.7	48166.9	20810.8	29458.9	19218.4	38848.9	31475.5	58599.9
sp|Q6P5U7|NWD2_MOUSE	46790.2	29437.8	26828.4	39083.7	35445.9	44663.9	47003.3	56298.5	46134.6	41464.3	28725.8	2342.46	32274.6	39774.3	41396	40197.7	23657.6
sp|Q6P6J9|TXD15_MOUSE	68210.7	93654.1	3965.02	68455.5	88529.6	140902	115275	29487.2	73712.3	119758	51473.4	76298.6	84599.6	85705.8	80140.2	89696.8	29749.4
sp|Q6P6M7|SPCS_MOUSE	62895	43211.7	9361.3	49095.2	36476.5	15081.9	59309.8	144333	74195.2	62644.2	40434.7	71146.9	56808.3	46277.8	58618.8	62771.8	73547.8
sp|Q6P8I4|PCNP_MOUSE	431867	568589	636061	505962	423377	627010	382004	309069	384269	414596	485433	397163	361232	428862	341643	367285	417733
sp|Q6P8X1|SNX6_MOUSE	1.36655e+06	1.21198e+06	1.4552e+06	1.35044e+06	1.22929e+06	1.44936e+06	1.34366e+06	1.4885e+06	1.17583e+06	1.07658e+06	1.56015e+06	1.47846e+06	1.01416e+06	1.18828e+06	1.37934e+06	1.21727e+06	1.47359e+06
sp|Q6P9K8|CSKI1_MOUSE	718568	668413	786864	1.23476e+06	687531	797330	572124	1.0883e+06	691869	623567	721168	519566	646549	664264	587385	635117	698791
sp|Q6P9K9|NRX3A_MOUSE	36867.6	22062.4	51884.3	32407.7	29493.9	38237.6	42046.5	6662.3	43157.7	34649.9	25688	3026.2	25865.3	23427.4	4733.65	27758.5	34733.3
sp|Q6P9Q6|FKB15_MOUSE	157814	175437	143060	197583	199662	164220	142583	39197.6	164066	191705	142305	221329	243085	133743	173191	153473	61871.5
sp|Q6P9R2|OXSR1_MOUSE	79672.5	109821	105654	127554	121665	150963	168285	144911	127949	105475	141794	115068	103489	83878.5	138055	141853	198125
sp|Q6P9S0|MTSSL_MOUSE	124391	171970	118312	166571	148718	188278	135613	113857	145407	119611	108769	102712	111745	147537	198031	161611	221166
sp|Q6PA06|ATLA2_MOUSE	422458	298031	434943	417862	439399	326642	338974	354414	343517	350858	367050	306616	320581	320804	377368	358371	337536
sp|Q6PAJ1|BCR_MOUSE	145262	138211	89386.9	115220	143385	87209.5	131534	109748	147840	148670	148284	117754	153507	113962	146764	132851	72858.6
sp|Q6PAK3|ANM8_MOUSE	509017	463954	464356	485749	452566	639875	410231	352990	558564	398932	453571	358833	470262	468170	447487	473705	635774
sp|Q6PAR5|GAPD1_MOUSE	134059	123346	127101	142084	124774	155937	142975	104497	95710.6	122773	78611	105908	143812	129586	137090	99917.5	164094
sp|Q6PAV2|HERC4_MOUSE	552063	427810	437525	542835	523197	396806	521044	374654	438598	414522	505183	534567	457338	555267	541179	505059	614371
sp|Q6PB44|PTN23_MOUSE	3.37093e+06	2.05081e+06	2.72945e+06	2.15426e+06	2.2632e+06	1.94607e+06	2.30507e+06	1.38527e+06	2.45261e+06	2.75896e+06	2.48462e+06	1.17386e+06	2.71991e+06	2.0552e+06	2.8401e+06	1.88488e+06	1.10102e+06
sp|Q6PB66|LPPRC_MOUSE	45982.6	50687.8	30292	59521.7	43543.2	39049.4	28581.7	25848.7	34645.3	37875	52313	43172	41422.2	43943.7	36345.4	48734.3	3637.52
sp|Q6PB93|GALT2_MOUSE	173941	53419.4	35589.7	238152	46069.5	83396.3	4675.2	35399.9	35857.9	206074	363608	242461	283796	43515.2	66056.8	55291.7	147599
sp|Q6PCN3|TTBK1_MOUSE	50785	77304.8	77923	87700.5	70963.8	74702.9	71887.6	69453.1	85139.9	92827.8	121071	94420	83824.3	87903.1	92123.7	78773.8	43388.3
sp|Q6PD03|2A5A_MOUSE	31718.1	43543.5	18939.8	36156	30333.2	45475.5	38529.7	35579.4	42170.5	35231.1	47428.3	38390.2	44174.1	28764.5	14329.6	7672.53	35090.5
sp|Q6PD24|AN13D_MOUSE	19438.2	14235.4	13453.2	8515.8	24246.3	18937.3	9708.26	6788.16	7643.87	7541.78	9004.67	22377.6	6967.53	10524.5	13124.7	14895.3	4354.98
sp|Q6PD26|PIGS_MOUSE	121480	103480	91649.9	139753	144267	152880	114880	89025	94254.8	84379.9	104599	112215	104360	129300	109411	100391	153311
sp|Q6PD28|2A5B_MOUSE	21998.3	13870	15695.7	17683.9	19984.5	16700	19897.3	20853	13096.7	11463.2	11644.2	19051.9	14886.5	16120.7	15135.8	22270.8	29549.6
sp|Q6PDC8|MFD4A_MOUSE	325644	292965	230952	274231	300404	339667	311579	158788	230672	302977	328662	287467	296089	369034	323887	311170	312443
sp|Q6PDI5|ECM29_MOUSE	910304	810893	732684	881237	789079	1.00996e+06	925771	621576	743047	727904	685582	768030	785841	815522	842224	902039	406994
sp|Q6PDL0|DC1L2_MOUSE	155879	111107	271608	154019	264144	287520	131399	681585	284377	98583	151399	265455	106067	168538	136170	314186	154855
sp|Q6PDS3|SARM1_MOUSE	191282	181339	129313	320391	181378	407659	153925	209143	177310	188482	102817	213313	410956	200775	191316	169364	197151
sp|Q6PDY2|AEDO_MOUSE	207047	263552	103595	163488	213182	183820	274701	294690	224511	259519	243577	217221	239981	237153	243484	279378	212461
sp|Q6PE15|ABHDA_MOUSE	565024	159843	548929	595075	546917	399440	479551	412623	513384	478588	590606	520765	513027	514852	648239	548516	524589
sp|Q6PER3|MARE3_MOUSE	71773.7	109172	101010	126547	141507	112322	151707	102456	119141	121639	47266.7	134567	105491	123607	135692	152597	118062
sp|Q6PEV3|WIPF2_MOUSE	801513	807053	511079	760099	831012	854473	708933	604429	776488	719718	758632	677575	767242	758866	868533	858634	939675
sp|Q6PGF7|EXOC8_MOUSE	15688	6161.62	16187.3	12337.5	13083.2	7990.9	11822.6	70107.3	17484.1	9008.35	8240.33	6861.29	9567.46	6939.79	12445.5	1722.16	7939.95
sp|Q6PGG6|GNL3L_MOUSE	193742	115294	328519	163638	179916	198870	154597	360078	194423	182133	158580	217160	145291	208824	162854	80026.4	224676
sp|Q6PGL7|WASC2_MOUSE	380894	425833	407434	451731	492872	435369	402125	283889	315682	325382	432992	370014	312606	399600	409712	329004	480105
sp|Q6PGN3-3|DCLK2_MOUSE	743321	625971	660690	742017	739402	711633	667451	248143	578417	711269	605422	575453	647062	594437	648387	717255	799589
sp|Q6PHN9|RAB35_MOUSE	83201.8	75316.4	59623.1	69889.1	78273.3	17492.3	87443.8	93098.1	83730	70730.6	77517	87124.4	40049.4	58064.1	97259.6	104790	99631.5
sp|Q6PHQ8|NAA35_MOUSE	567977	749833	485331	1.06174e+06	658421	954500	619270	432690	438292	574925	419154	397852	571844	628871	448335	610141	554176
sp|Q6PHU5|SORT_MOUSE	1.12393e+07	1.18671e+07	8.29529e+06	7.45949e+06	1.11835e+07	9.25515e+06	1.0789e+07	5.55164e+06	9.24157e+06	1.12723e+07	1.19007e+07	6.6952e+06	1.05061e+07	1.1464e+07	1.24217e+07	1.46171e+07	1.10652e+07
sp|Q6PIE5|AT1A2_MOUSE	21378.7	18206.4	25965.8	7917.34	6128.04	18246.5	14104.3	75889.2	30037.1	25853.2	15004.2	20768.2	24868.5	21459.9	20548.1	19880	21488
sp|Q6QWF9|CK2N1_MOUSE	1.3704e+06	1.1902e+06	946577	1.44396e+06	1.40542e+06	1.42683e+06	1.34626e+06	845205	949347	1.16868e+06	1.41358e+06	811567	1.28539e+06	1.25834e+06	1.1617e+06	1.44369e+06	975660
sp|Q6R0H7|GNAS1_MOUSE	369473	222433	769973	305225	290116	179553	342888	1.12007e+06	500380	354596	634058	199725	573720	107083	463212	179259	407874
sp|Q6R891|NEB2_MOUSE	24926	19344.2	37294.8	15843.7	20799.8	17568.4	19259.2	13230.4	12501.8	1561.56	3517.74	23524.4	37207.6	22700.5	21942.9	14583.9	20305.5
sp|Q6V4S5|SDK2_MOUSE	253212	128961	101835	261589	251180	222031	163521	245833	219723	249039	161082	160826	266762	242097	153000	214899	261936
sp|Q6VNS1|NTRK3_MOUSE	59750.5	35071.9	276901	57925.7	45567.3	118814	54650.7	408362	63946.8	43595.4	64575.3	64408.3	60653.7	75313.5	56845.3	41442	71642.9
sp|Q6W8Q3|PC4L1_MOUSE	21445.3	20521.2	10861.8	15241.6	19836.6	17456.5	9082.1	33063.1	15214.7	14414.4	20992	9155.76	13369.9	16439.9	21808.6	17619.6	31460
sp|Q6WKZ8|UBR2_MOUSE	165997	117208	102263	101252	182068	136051	177612	120574	122786	149976	195446	99507.4	159159	108067	169275	155993	58311.7
sp|Q6WQJ1|DGLA_MOUSE	1.28423e+06	1.26412e+06	1.08418e+06	1.33054e+06	1.32775e+06	1.4573e+06	1.05646e+06	793731	895083	1.12924e+06	1.14328e+06	1.00475e+06	1.11527e+06	1.19319e+06	1.42541e+06	1.25916e+06	1.20314e+06
sp|Q6ZPE2|MTMR5_MOUSE	106699	90975.4	156191	105101	114581	150201	65507.6	100948	100532	63497.1	52950.1	133567	123282	115639	85325.5	85658	91464
sp|Q6ZPF3|TIAM2_MOUSE	1.15332e+06	1.19447e+06	1.02578e+06	1.04955e+06	1.13605e+06	1.10826e+06	1.12786e+06	1.11787e+06	1.11529e+06	1.12635e+06	1.00361e+06	1.23465e+06	1.13682e+06	1.15299e+06	1.16665e+06	1.15041e+06	1.07056e+06
sp|Q6ZPJ3|UBE2O_MOUSE	63332.6	59655.6	53059.8	70753.6	62377.5	48579.3	64822.7	48932.9	52994.9	57644.6	61856.8	55791.9	74700.8	37823.9	74783.8	61502.4	65447.4
sp|Q6ZPU9|KBP_MOUSE	275644	302152	294056	269540	234419	215323	269003	314140	215432	259293	262302	157651	260058	286716	248454	318888	195485
sp|Q6ZQ18|EFR3B_MOUSE	117662	41148.9	50825	86000.2	78509.1	74292.2	138007	89869.4	113226	81241.5	171523	221534	187778	79492.6	183239	91178.1	130905
sp|Q6ZQ29|TAOK2_MOUSE	4.3953e+06	4.23036e+06	2.46741e+06	4.06319e+06	4.02362e+06	4.01745e+06	4.44592e+06	2.18163e+06	3.22559e+06	3.6104e+06	3.28092e+06	3.8243e+06	3.8528e+06	4.0786e+06	4.05778e+06	4.51136e+06	3.41424e+06
sp|Q6ZQ38|CAND1_MOUSE	162043	149653	178170	180693	194805	232171	162807	196623	182175	148820	127268	169114	152052	194618	147704	204016	228999
sp|Q6ZQI3|MLEC_MOUSE	116834	96408.8	205668	130017	125181	171069	117496	118720	145510	165853	113840	169734	95433.4	139121	127464	80083.2	107626
sp|Q6ZWM4|LSM8_MOUSE	1.22546e+06	1.83908e+06	714650	1.63318e+06	1.84865e+06	1.83785e+06	1.87971e+06	1.19014e+06	1.49054e+06	1.53201e+06	2.2004e+06	2.0748e+06	1.40787e+06	1.03965e+06	1.06392e+06	1.80186e+06	1.16262e+06
sp|Q6ZWN5|RS9_MOUSE	810932	396194	730991	837616	800855	512103	749860	670800	758950	355398	534850	305407	296889	790003	455995	474554	472564
sp|Q6ZWR6|SYNE1_MOUSE	144161	195912	141217	188161	172004	156110	192676	189235	192383	172375	282678	298982	170247	61113.6	218119	149667	162401
sp|Q6ZWV7|RL35_MOUSE	478115	447121	260390	532771	463763	443834	494958	279912	449736	476392	357199	484329	400635	421106	404754	454495	390337
sp|Q6ZWX6|IF2A_MOUSE	56799.7	109837	102923	6742.79	25717.3	106806	6517.72	24268.4	11627.7	23090.3	136752	5497.94	37586.5	18264.4	115195	157956	185512
sp|Q6ZWY3|RS27L_MOUSE	121337	62380.9	53657.6	40939.6	87024.7	64880.5	84569.8	377712	100196	90799.8	71519.9	81370.4	94136.2	104544	52956.8	60337.5	46034.3
sp|Q6ZWY8|TYB10_MOUSE	187739	192606	227937	195135	197844	166536	219470	142557	207871	240619	148041	250172	180092	185617	200806	190456	191657
sp|Q6ZWZ2|UB2R2_MOUSE	508677	499452	715537	538840	694890	618742	575412	933664	729546	535443	324964	300032	549170	583608	482626	536520	683322
sp|Q71M36|CSPG5_MOUSE	213457	253112	211457	180964	242256	223924	178862	233461	203966	252706	266070	307437	276438	251514	293364	266611	288316
sp|Q71RI9|KAT3_MOUSE	58864.9	81603.8	29734.5	40925.2	50646.4	39343.8	60357.1	68411.6	61307.4	57110.5	51054.4	40860.5	6246.62	52632.1	50837.3	60315.1	59231.9
sp|Q76LS9|MINY1_MOUSE	3.93634e+06	3.92111e+06	3.71628e+06	3.33347e+06	3.79888e+06	4.16741e+06	3.83132e+06	4.0421e+06	3.88635e+06	3.98108e+06	4.17932e+06	4.24247e+06	4.25398e+06	3.9668e+06	4.32453e+06	4.65189e+06	5.92285e+06
sp|Q76MZ3|2AAA_MOUSE	568198	506162	416670	673203	589391	640124	522155	387686	475348	481779	483244	499952	445458	565752	470505	583381	450725
sp|Q78IK2|USMG5_MOUSE	26886.4	4600.76	102481	9985.34	30903.3	10575	104544	11624.4	15610.5	4507.91	90382.3	122176	106746	24255.4	9224.69	99677.9	5390.71
sp|Q78IK4|MIC27_MOUSE	144957	87234.2	155268	126089	134305	121021	118741	203625	135180	139632	126552	107823	95085.1	136267	130587	156459	138403
sp|Q78J03|MSRB2_MOUSE	126697	115476	71620.6	130719	130664	113651	149832	92377.7	111999	134460	93270.7	119348	104561	123383	130443	144284	153862
sp|Q78JE5|FBX22_MOUSE	521998	696777	405419	517048	494764	650428	426455	152888	648063	670386	411964	536175	468334	337212	486909	575950	319770
sp|Q78JW9|UBFD1_MOUSE	77037.6	156471	114618	37261.8	258033	149629	61113.8	77674.1	41467.4	54691	51120.5	144781	106359	131369	136699	90840	52849.4
sp|Q78PG9|CCD25_MOUSE	716856	738189	593427	814417	805369	673967	690091	504704	644383	598318	968388	873711	774894	608406	885930	827112	857266
sp|Q78PY7|SND1_MOUSE	167452	111432	14935.3	221329	128243	37962.6	24226.7	38353.8	51353.9	48961.7	61858	47638.8	127401	183942	43228.4	67843.7	42655
sp|Q78XF5|OSTC_MOUSE	292782	288958	263467	380481	297772	329569	378999	260993	282834	295888	455928	324750	355035	265006	417833	449980	333245
sp|Q791T5|MTCH1_MOUSE	451499	620919	401447	547749	518458	430380	421597	443439	517470	478771	902171	506154	488724	580692	731386	607727	398193
sp|Q791V5|MTCH2_MOUSE	249608	246598	257053	214395	238602	303003	258385	226608	250612	245382	280433	232471	259961	236098	251143	324678	312066
sp|Q7M6Y3|PICAL_MOUSE	272320	215328	416439	225525	203434	228259	278830	419051	283870	277167	213148	137729	225614	228519	247642	293996	373192
sp|Q7M729|SCN4B_MOUSE	30090.9	21061.2	48676.9	30720.7	22007.7	51454.3	22383.4	16353	3106.2	7194.9	7507.63	3813.41	7923.34	54080.3	9282.87	4982.1	30894.6
sp|Q7M750|OPALI_MOUSE	459867	556824	420507	551619	576011	559448	428001	393738	434384	448758	487146	536883	466940	599512	509194	497648	576569
sp|Q7TMB8|CYFP1_MOUSE	163746	192774	183735	213426	215779	272758	200858	134892	217883	175585	359092	150692	254187	205824	120149	206374	154648
sp|Q7TMC8|FUK_MOUSE	866382	1.20169e+06	1.14167e+06	722681	987246	703834	700612	726351	568696	605738	1.71392e+06	1.53431e+06	1.01587e+06	631212	999826	1.17679e+06	917284
sp|Q7TMF3|NDUAC_MOUSE	33983.9	198575	229409	22408.6	104602	94129.3	53514.9	767152	173390	116181	1.4899e+06	497200	288228	387285	436759	290029	58614.1
sp|Q7TMM9|TBB2A_MOUSE	485507	557864	363232	643961	725683	703762	626450	524944	572239	526919	421884	500549	478595	694835	620872	744025	346108
sp|Q7TN29|SMAP2_MOUSE	98083	66815.2	154433	93347.3	84187.4	82759.2	118775	157606	116970	82339	71480.5	39621.9	85971.1	96353.8	87445.4	95459.3	111071
sp|Q7TN79|AKA7G_MOUSE	128696	150862	113958	151156	170382	142199	181946	174977	119034	163483	217386	204697	170659	159276	119081	141529	234353
sp|Q7TNC4|LC7L2_MOUSE	23034.3	46931.9	32010.9	12263.3	19084.8	21073.8	25825.2	27144.6	9380.74	18179.6	9062.52	18887.8	14608.7	18299.3	24722.3	25511.5	96623.5
sp|Q7TNE3|SPAG7_MOUSE	185016	178274	346577	184824	180940	229228	169092	401907	190204	158886	268362	117046	163349	105251	111491	163885	189569
sp|Q7TNR6|IGS21_MOUSE	106157	96929.9	47458.8	100614	111221	215194	156837	96507.6	109277	122638	79379.3	117486	82758.1	103962	126430	126881	99282.4
sp|Q7TNS2|MIC10_MOUSE	136649	118448	131929	143853	114782	105186	122083	229458	95386.4	139865	187115	178572	118063	100667	163752	90618.2	214733
sp|Q7TNV0|DEK_MOUSE	392192	509397	412950	502892	521745	432777	444025	261900	335085	324097	352936	446246	394319	496566	541401	431214	448874
sp|Q7TPM6|FSD1_MOUSE	731245	580546	531950	466747	617044	526363	717669	736802	724873	676786	580708	534121	443181	528755	693620	685920	785696
sp|Q7TQ95|LNP_MOUSE	81731.9	49860	58297.7	66255.8	70874	113127	116626	42649.6	72422.5	93147.1	103471	83651	102497	118872	90961.6	91368.7	59541.1
sp|Q7TQA1|IGSF1_MOUSE	2.78903e+06	2.64656e+06	4.88802e+06	2.26201e+06	2.25956e+06	1.57341e+06	1.42174e+06	4.24772e+06	2.65244e+06	1.99155e+06	2.48275e+06	2.89564e+06	2.48129e+06	2.87547e+06	2.43948e+06	1.94289e+06	2.30313e+06
sp|Q7TQD2|TPPP_MOUSE	1.01214e+06	1.94428e+06	920449	1.30616e+06	1.15099e+06	1.19608e+06	1.4188e+06	736957	1.17123e+06	1.19635e+06	1.39034e+06	1.67701e+06	1.19759e+06	1.21567e+06	1.24577e+06	1.26787e+06	869982
sp|Q7TQI3|OTUB1_MOUSE	40350.6	73068.4	81409.1	79849.9	30920.1	33969	124877	102833	157664	104327	116956	35216.5	119340	32686.7	117169	101179	122838
sp|Q7TSC1|PRC2A_MOUSE	67818	52155.1	26371.7	60370.2	55494.3	50764.7	56152.6	19577.7	47309.1	48202.6	35590.4	50033.3	33672.5	53743.5	52484.7	49264.6	49002.6
sp|Q7TSE6|ST38L_MOUSE	67377.8	81056.8	80273.2	75364.5	73594.6	69401.3	66472.7	34206.7	92857.8	59087.6	107181	79133.1	74164.6	70462.8	109074	92518.6	98129.9
sp|Q7TSH2|KPBB_MOUSE	45187.9	66127.1	88029.1	16370.8	51708.4	14959.8	10649.4	68374.7	39089.9	32205	26705.6	27054.4	55664.8	48631.8	38478.3	4968.73	47695.7
sp|Q7TSI3|PP6R1_MOUSE	2.30094e+07	1.6615e+07	2.72407e+07	1.87227e+07	1.90755e+07	1.8474e+07	2.26713e+07	35164488	2.16259e+07	1.91471e+07	2.22303e+07	2.2752e+07	1.98855e+07	1.77972e+07	2.34342e+07	2.03251e+07	2.40071e+07
sp|Q7TSJ2|MAP6_MOUSE	305633	339589	406779	430929	437767	418706	323300	222919	373254	268074	276941	375205	430557	467395	353338	357524	319150
sp|Q7TSQ8|PDPR_MOUSE	44935.8	41983.3	46946.6	42340.1	47203.4	32838.8	62004.9	16968	31143.7	45958.5	37209.9	44564.8	50097.1	37861.8	48392.2	60327.5	70866.5
sp|Q7TSS2|UB2Q1_MOUSE	83136.9	65277.5	77003	44310.1	71635.3	47259.9	81610.3	27466.1	41784.9	28332.1	31981.2	69544	78030.6	80086.4	80067.3	66602.1	79149.4
sp|Q7TSV4|PGM2_MOUSE	134795	162147	124049	147214	151696	89074.7	122619	86391.2	119081	128619	190493	145042	150292	103402	130529	125500	113868
sp|Q7TSY6|CELF4_MOUSE	436798	544888	249972	386548	416637	338897	379585	484150	409865	352623	332780	540438	568945	411764	461271	330213	382465
sp|Q7TT37|ELP1_MOUSE	125709	278063	119415	230546	193024	149728	172676	69646.3	130957	177818	154456	109374	106418	130737	170027	144757	101965
sp|Q7TT50|MRCKB_MOUSE	2.17644e+06	2.2481e+06	1.67585e+06	1.86392e+06	2.50521e+06	2.4105e+06	2.64869e+06	1.46783e+06	1.81091e+06	2.12612e+06	2.38919e+06	1.52732e+06	2.09417e+06	2.16418e+06	2.39605e+06	2.62452e+06	2.25526e+06
sp|Q80SW1|SAHH2_MOUSE	35018.7	57148.3	45907.4	17798	34091	12462.2	26742	32128.9	21398	36585.5	43602.7	37853.2	17250.1	48909.1	30543.6	30515	26645
sp|Q80SY6|ADAL_MOUSE	237102	151376	253124	245014	207836	342996	246503	183935	221425	218091	226237	144883	215569	216680	210624	213845	281361
sp|Q80SZ7|GBG5_MOUSE	266563	173919	164591	214345	254605	222636	258027	203849	175008	188730	252080	93204.8	203936	238781	213158	251267	219770
sp|Q80T41|GABR2_MOUSE	41738.5	34046.5	19816.8	60077.5	4187.28	55703.5	21078.2	39485.6	33755	37538.1	31198	44485.2	6705.97	48776.4	54256.3	25598.1	5535.63
sp|Q80TA6|MTMRC_MOUSE	1.03034e+06	1.24239e+06	1.11214e+06	1.0823e+06	1.02691e+06	995538	1.25597e+06	1.08682e+06	1.29175e+06	1.40044e+06	1.12604e+06	1.09584e+06	1.09763e+06	1.05976e+06	1.19213e+06	1.09925e+06	783828
sp|Q80TB8|VAT1L_MOUSE	77847.9	64655.7	36639.8	50620.2	65720	55461.2	95810.6	29612.9	83541.3	115189	85632	102569	86783.6	71988.6	91421.4	84547.3	75890.4
sp|Q80TG9|LRFN2_MOUSE	139118	96110.3	99246.3	126434	139517	137560	100740	128848	103510	96448.6	108810	91318.8	131728	153611	116407	112305	154270
sp|Q80TJ1-2|CAPS1_MOUSE	123046	138024	208304	106415	118204	100363	38510.1	44987	76957.9	95020.8	104807	141225	151492	184374	86786.3	87341.2	135356
sp|Q80TL0|PPM1E_MOUSE	2.84531e+06	2.48399e+06	1.9387e+06	2.65047e+06	2.74771e+06	2.88717e+06	2.99312e+06	2.64533e+06	2.48691e+06	2.7467e+06	2.22422e+06	2.73123e+06	2.96415e+06	3.02666e+06	3.1843e+06	3.4184e+06	3.37094e+06
sp|Q80TL4|PHF24_MOUSE	548897	409591	472129	422838	649811	747256	384935	293931	393528	371573	375611	413783	589307	631791	447267	384316	865675
sp|Q80TM9|NISCH_MOUSE	96225.1	64345.6	76602.7	99671.5	39419.1	142471	115076	23852.4	98699.6	106693	110354	66700.7	64047	75494.7	95334.6	122662	98333.4
sp|Q80TN4|DJC16_MOUSE	1.76442e+06	2.08291e+06	1.33167e+06	1.71617e+06	1.67829e+06	1.65064e+06	1.5608e+06	1.26857e+06	1.23267e+06	1.52814e+06	1.57046e+06	1.3889e+06	1.49991e+06	1.70546e+06	1.49157e+06	2.10674e+06	1.74454e+06
sp|Q80TZ3|AUXI_MOUSE	809351	107191	104145	537440	684594	1.02991e+06	2.68468e+06	1.65257e+06	3.50258e+06	1.30739e+06	1.05714e+06	4.83238e+06	599213	2.42014e+06	3.75625e+06	1.40421e+06	366051
sp|Q80U19|DAAM2_MOUSE	318035	282314	318686	317519	429547	472375	344650	305091	304793	256587	321951	264145	263249	240697	304082	318613	270779
sp|Q80U23|SNPH_MOUSE	77732.3	34075.8	43994.8	64555.6	55909.7	49389.5	61608.7	110047	56339.4	54074.4	64012.8	38729.7	72728.8	66031.3	54502.3	92222.5	73739.5
sp|Q80U35|ARHGH_MOUSE	144411	164329	143188	164791	159054	144760	178740	130299	162026	163219	170457	168006	173338	162526	169431	193228	208726
sp|Q80U56|AVL9_MOUSE	125765	199043	135981	130239	150912	131949	127036	101954	76212.9	128550	180027	187707	107471	140861	159817	165747	92927.3
sp|Q80U57|RIMS3_MOUSE	664849	688258	417458	749715	691382	677558	574623	361048	485790	519535	608642	563500	547368	698526	569675	673932	541040
sp|Q80U63|MFN2_MOUSE	88620.9	63018.1	110126	108716	93994.7	45989.8	79313.6	112438	53964.8	42826.6	84174.8	129298	84157.5	82807.7	111445	100673	72075.9
sp|Q80U78|PUM1_MOUSE	89125	76089.1	79938.3	70092.2	9398.63	16134.8	13013.7	63128.6	5806.45	71949	8060.62	4598.22	18296.3	87578.5	61872.2	49565.1	34587
sp|Q80U95|UBE3C_MOUSE	826266	851968	666338	793125	953109	835455	723307	500690	639322	689950	635829	314888	707558	790132	732097	738336	916029
sp|Q80UG2|PLXA4_MOUSE	1.5699e+06	1.37983e+06	1.16845e+06	1.53326e+06	1.56599e+06	1.79984e+06	1.80644e+06	1.00974e+06	1.40316e+06	1.46837e+06	1.08309e+06	1.08083e+06	1.42616e+06	1.45636e+06	1.48885e+06	1.60337e+06	1.48632e+06
sp|Q80UG5-3|SEPT9_MOUSE	93000.1	21450.8	84204.5	120015	161921	75791.1	195261	60988.9	99148.2	26309.9	163605	116591	85312.9	79510.1	60297	100040	68361.6
sp|Q80UK0|SESD1_MOUSE	44000.4	68155.5	19124.9	55621	68523.4	52422.2	52475.2	30076.3	54715.4	42402.2	46777.1	60082.9	48213	65179.5	57942.5	44286.1	3465.18
sp|Q80UM7|MOGS_MOUSE	66526.5	57293.1	63806.6	64930	67426.4	90433.6	73276.7	36570.6	50662.1	59814.6	84781.8	48959.1	58509.1	59642.3	69857.5	82395.9	100910
sp|Q80UP8|S20A2_MOUSE	90912.2	130774	144555	103954	77597.2	102378	123353	204461	104277	102265	189074	354521	258920	159087	117542	130035	111098
sp|Q80UU9|PGRC2_MOUSE	696824	724291	1.35206e+06	704079	799506	754680	490665	1.62423e+06	878147	826796	692588	826782	730373	829526	761402	523008	1.11922e+06
sp|Q80UW2|FBX2_MOUSE	71193.5	95998.2	66989.6	75794.5	97717.7	86153.1	100591	164921	112603	119852	62091.9	80253.3	99742	109820	102283	108714	89534.7
sp|Q80V26|IMPA3_MOUSE	135796	54802	130520	194000	99675.2	84976.6	51570.9	143220	72211	190897	267740	101078	125975	118021	164120	185818	79730.9
sp|Q80V42|CBPM_MOUSE	128484	115130	127802	120829	153315	108059	159711	106460	104055	110759	345820	130606	116574	85802.7	154460	130723	247732
sp|Q80VC9-4|CAMP3_MOUSE	271974	242737	229681	257345	283573	287246	239858	65518	207249	202962	211017	280202	213359	224123	265513	225796	353919
sp|Q80VD1|FA98B_MOUSE	261329	322456	122872	390648	286920	230953	235674	187208	202901	180814	205070	184633	284555	237838	231688	231164	179966
sp|Q80VP0|TCPR1_MOUSE	421217	468556	465730	399818	514026	487929	505769	536470	526506	581732	441278	507048	571060	529830	483728	447671	377406
sp|Q80VP1|EPN1_MOUSE	56658.1	76821.7	65804.3	68053.5	85636.2	97791.3	96531.7	102553	55700.4	57967.7	59946.5	74423.1	61571.1	98329.5	57847	53591.7	125890
sp|Q80VP9|ASPH2_MOUSE	104986	38400.3	235866	81080	68669.9	65876	90113.5	133453	246277	91484.2	94446.9	238352	114413	224699	81474.3	97584.7	109525
sp|Q80VQ0|AL3B1_MOUSE	81566.1	62948	120125	66591.9	83326.7	70688.9	82245.2	68605.2	73288.2	69466.6	69883.6	54092.6	69113.5	68669.7	80299.2	77859.2	89438.2
sp|Q80W04|TMCC2_MOUSE	144335	172196	87100.6	144789	137061	172760	145685	53682.9	134177	166913	123523	198626	128660	129887	126211	154160	140482
sp|Q80W21|GSTM7_MOUSE	187446	151394	144002	117146	75608.3	9222.95	197237	195983	192547	164332	147580	203728	183676	111882	191594	203397	275919
sp|Q80W22|THNS2_MOUSE	155065	158311	74974.6	142188	117507	134603	189111	173336	209477	187272	180846	196270	183874	174565	158020	197374	146291
sp|Q80W47|WIPI2_MOUSE	116624	113797	78756.6	130462	143308	131488	136075	81891.2	107221	96595.6	134462	86337	106923	115681	128230	141634	64653
sp|Q80W54|FACE1_MOUSE	54028.7	53501	41243.8	85090.7	72990.7	89856.4	58375.2	27990.5	24590.3	59260.9	17627.1	41719.3	39667	65770.1	59623.4	78611.4	15181.7
sp|Q80WC7-2|AGFG2_MOUSE	146303	132399	111653	149424	129068	202761	185407	119821	124982	150801	169541	92985.4	148725	165310	149916	179878	130563
sp|Q80WG5|LRC8A_MOUSE	323152	218432	325556	292010	320904	282844	270836	661893	274446	263631	237207	308688	220562	232239	300565	259858	403337
sp|Q80WJ7|LYRIC_MOUSE	852482	793309	527504	655003	938682	708988	706614	358061	493818	587530	1.06759e+06	549044	569166	632432	671710	806427	818618
sp|Q80WM4|HPLN4_MOUSE	79699.3	50725.5	7350.31	42047.3	49269.2	15112.4	67267.2	93432.2	68422.4	67561.8	63092	50531.9	65166	59989.2	60850.2	74813.2	113103
sp|Q80WM5|HPLN3_MOUSE	327283	239947	325263	292911	370099	349401	362583	254655	259985	255244	288054	283876	261195	344142	329953	345184	423703
sp|Q80WQ2|VAC14_MOUSE	14889.2	19139.9	20362.4	5450.44	17446.3	49465	37592.5	11251.7	20961.6	22669.8	21026	8434.57	3993.04	26592.6	30434.3	10648.8	7807.3
sp|Q80WR1|TSN18_MOUSE	174850	315005	249715	539055	475248	293368	316200	143140	316795	216071	89443.3	117235	268450	392864	323275	291207	168027
sp|Q80WT5|AFTIN_MOUSE	148008	412556	227831	157003	139811	89521.7	142452	240528	177945	121775	82547.9	99827.4	74092.9	130207	121205	111947	110094
sp|Q80X50-2|UBP2L_MOUSE	217782	149503	282339	356641	319106	443993	280920	248365	259124	217022	195178	170179	186949	266257	179160	167609	400756
sp|Q80X80|C2C2L_MOUSE	141914	119171	121027	118880	214127	105198	140166	111679	146600	160827	105685	170756	116174	151568	144032	143807	166376
sp|Q80X90|FLNB_MOUSE	166880	202630	281997	266820	152548	228786	201092	108764	298411	288798	288532	129897	390775	227720	423852	174367	186853
sp|Q80XI4|PI42B_MOUSE	88044.2	77378.1	69114.5	73240	120046	120317	69598.8	65019.7	60651.6	55943	64227.2	59266.8	67530.8	79903.2	72830.2	94514.7	64298.4
sp|Q80XK6|ATG2B_MOUSE	574090	650962	664287	780218	821725	1.00818e+06	770348	367277	670308	683004	1.12989e+06	956056	696897	984372	944973	869564	460505
sp|Q80XN0|BDH_MOUSE	6884.71	15161.8	3557.13	42871.1	34177.2	50163.2	30383.3	57206.4	26897.9	28486.5	24944	19628.4	36044.6	32718.5	14738.8	31294.9	48907.7
sp|Q80XU8|LRFN4_MOUSE	108393	78676.9	180105	127415	120751	128187	109051	146410	131883	101285	64775	121996	71223.3	112936	105205	90695.9	111309
sp|Q80Y14|GLRX5_MOUSE	59932.5	39323.3	82577.9	52790.4	49761.2	61764.6	76501.8	83330	69905.2	78331	39014	49048.4	61672.5	63429.6	75928.1	69840.4	96284.9
sp|Q80Y55|BSDC1_MOUSE	74209.6	76314.7	97224	72714.2	91932	73499.5	99555.5	102103	86606.3	84054.8	44091.7	38011.6	91509.9	74777.1	94358.5	77095.9	97219.9
sp|Q80Y56|RBNS5_MOUSE	170751	68815.7	46550.2	191260	187540	239042	54151.1	207581	175443	168642	177070	202884	133498	55660.1	193726	201129	133657
sp|Q80Y98|DDHD2_MOUSE	44422.2	64542.3	16915.3	48784.2	55902.7	36644.6	56316.4	32284.4	55207.5	62262.9	42933.6	69085.1	53114.7	52977.1	63373.6	60255.5	39940.4
sp|Q80YA7|DPP8_MOUSE	190006	182905	147128	245461	272802	186937	136242	329134	121054	212473	251369	150827	140909	127165	186513	157944	239308
sp|Q80YA9|CNKR2_MOUSE	27430.6	23702.9	3451.77	39671.8	29547.7	34954.8	18789.3	1482.68	23626.1	5556.28	9343.56	27765.4	3345.15	48669.1	14184.4	16459.7	33025.2
sp|Q80YD1|SUV3_MOUSE	1.62666e+06	1.4337e+06	2.27725e+06	1.17584e+06	1.40889e+06	1.26126e+06	1.94764e+06	4.01982e+06	2.55374e+06	1.82017e+06	2.0075e+06	960795	1.62287e+06	1.77831e+06	1.82981e+06	1.92574e+06	1.72436e+06
sp|Q80YN3|BCAS1_MOUSE	55461.1	37268.4	29904	40180.7	57490.1	48277.8	45073.3	122857	52218.9	48683.9	30532.8	44950.9	46232.4	32134.3	49890.3	45244	36218.4
sp|Q80YQ8|RMD5A_MOUSE	261736	216153	236700	228996	312013	201366	165276	67023.8	149851	223890	288424	172255	218034	275212	293155	259749	292340
sp|Q80YV4|PANK4_MOUSE	107739	91895.8	48366.5	98950	98413.9	111412	111198	36049.9	85099.1	101232	73867.6	61950.1	95776.8	61935.8	138308	135136	53758.6
sp|Q80YX1|TENA_MOUSE	31806.6	68033.8	60156.4	47191.6	38495.8	36437.1	42694.1	38641.7	35319	37348.5	61826.5	46242	62448.9	25269.9	34530.1	41804.6	23187.6
sp|Q80Z10|ASTN2_MOUSE	44522.7	62399.2	6124.12	52526	53609	55500.7	59572.6	62841.1	69103.4	60146.4	44292.9	10436.5	68297.7	47824.3	56881.1	60385.7	62474.3
sp|Q80ZD8|AMGO1_MOUSE	176592	159185	169429	202503	149215	169977	177442	158626	165594	161298	182809	177212	158204	160385	174977	209772	249900
sp|Q80ZI6|LRSM1_MOUSE	239952	256453	225831	376791	283276	222858	177108	136586	179977	194040	191528	109641	210429	237086	211462	174486	69645.2
sp|Q80ZJ1|RAP2A_MOUSE	33678.9	45459.1	26676.1	44631.5	50644.4	43003.2	64278.7	22328.3	33664.7	34862	68648.3	59497.1	44132.4	49089.3	64848.7	51727.1	37696.2
sp|Q80ZJ7|SNX32_MOUSE	54811.2	108134	298840	112757	109300	176830	282555	122387	255784	229061	133251	298175	187841	168559	212890	185237	358446
sp|Q80ZS3|RT26_MOUSE	203188	318573	170155	144970	246644	119286	236032	213506	180613	189293	279840	284839	256992	247503	282784	306426	78778.2
sp|Q80ZW2|THEM6_MOUSE	178788	184314	125576	287841	295660	341898	233975	123815	146319	148973	257176	245786	141251	172458	216064	236480	506048
sp|Q810A7|DDX42_MOUSE	85724.9	135861	71600.1	139296	90721.8	99767.1	111088	42044	94435	100490	83314.5	117254	111363	89520.9	108547	125902	52685.4
sp|Q810B6|ANFY1_MOUSE	152709	157749	68332.4	93136.4	167522	176028	152037	195233	156367	146314	98211	94285	137987	143584	124374	142838	182398
sp|Q810C1|SLIK1_MOUSE	53841.7	80878.7	27534.6	72909.1	91363.1	84502.7	91684.4	61557.9	66805.7	47037	69945.1	63744.6	68302	69448.6	63629.9	59703.7	76341.7
sp|Q810J8|ZFYV1_MOUSE	62466.1	53283.5	125095	120830	53603.5	103478	37100.2	116180	38562.1	26318.6	104795	39377.8	73690.4	121594	75934.6	57830.4	20396.1
sp|Q810U3|NFASC_MOUSE	164341	127529	304383	154225	174027	212825	178692	388240	228516	150926	112806	169021	145856	189931	165768	140659	254358
sp|Q810U4-2|NRCAM_MOUSE	1562.96	11455.6	7718.9	2521.73	7791.43	5420.96	935.877	5537.26	2367.97	831.642	2826.42	9148.52	4903.4	9615.42	968.354	3618.18	1133.02
sp|Q811J3|IREB2_MOUSE	977399	900771	983746	1.14141e+06	1.1469e+06	945117	1.14265e+06	600759	856480	817561	1.00237e+06	857959	879372	744422	1.01372e+06	1.05185e+06	1.4923e+06
sp|Q811P8|RHG32_MOUSE	31714.1	21954	28488.8	24568.8	25758.4	22492	28623.2	45516.1	43520.4	30843.3	27756.8	35917.1	1596.15	25927.3	32569.2	34116.8	31847
sp|Q811Q9|PCY1B_MOUSE	36447.5	35691.7	30138.9	29348.7	33558.1	30417.7	36167.7	9292.76	27005.7	16995.7	26274.2	44792.6	29986.3	22617.6	30691	24139.4	26942
sp|Q811S7|UBIP1_MOUSE	294867	354016	241248	371951	353133	444462	337582	195060	299073	341793	273742	390533	372399	376357	308873	309503	304191
sp|Q8BFP9|PDK1_MOUSE	9794.41	11250.4	3936.79	12316.2	18238.2	15351.1	15964.7	17068.5	12607.9	14816.8	17233.7	3529.07	9903.39	7973.09	7854.14	11512.7	1485.15
sp|Q8BFQ4|WDR82_MOUSE	466392	544648	396213	480033	467746	470450	439714	292472	496696	526795	368464	501676	502433	507688	507983	466621	378918
sp|Q8BFQ8|GALD1_MOUSE	91102	49055.6	19482.6	106897	78597.9	75689.3	45014.5	251477	161302	128468	50419.8	130296	125016	84272.2	130144	44860.8	175061
sp|Q8BFR4|GNS_MOUSE	3.79995e+06	4.77572e+06	2.8254e+06	3.71336e+06	4.63487e+06	3.27706e+06	3.64223e+06	2.40723e+06	3.3404e+06	3.54979e+06	3.82548e+06	4.1812e+06	3.74671e+06	3.67041e+06	4.21487e+06	4.07594e+06	3.40957e+06
sp|Q8BFR5|EFTU_MOUSE	62888.4	113912	194649	72375.9	91457.5	178924	112394	180020	159601	160077	165070	198811	138346	78474.6	84201.5	118200	150380
sp|Q8BFS6|CPPED_MOUSE	99830.8	94821.5	102895	108314	86177.5	96057.9	107399	88830.3	93579.1	89423.8	79600.6	103757	88959	84433.9	96828.6	75368.3	158517
sp|Q8BFU3|RN214_MOUSE	101332	159008	112812	163037	188746	184494	126797	133879	94575.6	126540	110148	124941	149672	169650	89720.5	111782	49599.7
sp|Q8BFY6|PEF1_MOUSE	33080.4	20787.5	33235.3	24546.3	32117.1	34371.1	32084.9	19671.5	25816.3	23416.6	21713.1	19545.3	22249.8	34753.2	26021	23811.9	49445.6
sp|Q8BFY9|TNPO1_MOUSE	285991	432592	410041	542925	444381	531392	483684	191642	446132	396741	508353	492721	318833	295159	449404	426828	545734
sp|Q8BFZ9|ERLN2_MOUSE	7780.07	49098.2	6088.47	6963.05	10381.1	19651.8	12614.5	26707.9	10570.4	9078.58	9038.21	19221.2	14076.9	15040.2	24075.8	14091.9	38292.4
sp|Q8BG30|NELFA_MOUSE	1.22417e+06	1.01306e+06	656730	1.03626e+06	1.14289e+06	1.02186e+06	987048	568452	834654	949670	894639	925426	927959	869473	1.11884e+06	935017	1.13142e+06
sp|Q8BG32|PSD11_MOUSE	1.10457e+06	1.12375e+06	562188	1.17878e+06	1.20786e+06	1.4687e+06	1.12482e+06	844474	919886	1.07081e+06	1.11518e+06	626640	1.09623e+06	1.29709e+06	917876	1.18397e+06	524490
sp|Q8BG39|SV2B_MOUSE	68255.7	71372.9	31626.4	86357.4	75804	92771.5	83407.1	46244.5	71486.4	68292.3	69264.2	76052.6	53426.8	66774	85495.4	69176.6	54416.8
sp|Q8BG40|KTNB1_MOUSE	568174	568746	376822	542085	465372	378762	450705	459267	427890	416801	492981	449734	423565	494139	561404	606232	568259
sp|Q8BG51|MIRO1_MOUSE	7306.99	11636.8	16939.7	10967.1	13750.8	15768.9	17871.7	2040.96	3432.47	9565.34	12564.5	11092	7888.86	12477.1	4538.05	12482.9	27550.8
sp|Q8BG81|PDIP3_MOUSE	43588.2	25470.6	71171	30643.8	32200.9	6229.78	30974	36791.7	25373.6	27737.2	35418.6	38828.7	30413.3	32756.6	31307	23731.6	46502.6
sp|Q8BG95|MYPT2_MOUSE	460325	463180	372018	390190	378061	336523	370819	175010	293328	428109	249568	483423	427697	317647	433029	307920	588483
sp|Q8BGB7|ENOPH_MOUSE	247378	193070	124981	219775	261651	318317	220479	270202	211432	200076	196211	112678	198589	251773	227079	239061	294898
sp|Q8BGC4|PTGR3_MOUSE	210998	233413	133372	266314	292472	191488	256584	143530	175027	207652	149629	182698	181503	246776	188827	251019	158368
sp|Q8BGD5|CPT1C_MOUSE	56357.9	40952.5	52294.8	41260.6	53373.9	79473.9	67851.4	113701	79079.9	86667.3	52176.2	60174.6	64718.8	72101.3	69719.8	74179.2	79715.7
sp|Q8BGD8|COA6_MOUSE	802490	595418	1.46456e+06	628017	497395	319000	732561	1.64736e+06	1.15892e+06	882668	644143	840013	731451	626053	954450	645024	901338
sp|Q8BGD9|IF4B_MOUSE	12417.8	6196.85	12815.5	28099.3	25582.6	15360.2	12646	10369.6	7935.67	12926.1	17865.2	18227.9	18740.3	24301.3	20519.3	17269.4	29474
sp|Q8BGG7|UBS3B_MOUSE	1.30025e+06	1.55437e+06	761016	1.28377e+06	1.66226e+06	1.42684e+06	1.32857e+06	1.18069e+06	1.13575e+06	1.40156e+06	1.55098e+06	1.40005e+06	1.29337e+06	1.5312e+06	1.34475e+06	1.76129e+06	946275
sp|Q8BGH2|SAM50_MOUSE	202972	462064	520047	385188	326572	368962	176336	198717	225478	220259	523678	380121	202613	344056	223753	237885	126492
sp|Q8BGN3|ENPP6_MOUSE	41459.4	34689.2	45875.1	38590.5	44202.1	70842.5	45106.4	43290.6	39220.7	43899.7	27250	17919.3	36328.1	38776	36729.3	44680.7	96135.8
sp|Q8BGN5|NPAL3_MOUSE	600830	393500	248436	676016	583633	646239	486462	135691	402154	385400	331084	198456	438816	674760	423573	467755	255278
sp|Q8BGN8-2|SYNPR_MOUSE	103521	81936	96860.1	120961	128591	138645	89138.9	79321.6	63753.8	74633	75026.9	87452.5	86457.2	88155.9	90657.4	82374.6	81368.1
sp|Q8BGQ1|SPE39_MOUSE	2.313e+06	2.30787e+06	1.7912e+06	2.47601e+06	2.59798e+06	2.89124e+06	2.21886e+06	1.40123e+06	1.77455e+06	1.85867e+06	2.13059e+06	2.44373e+06	2.09305e+06	2.58843e+06	2.41651e+06	2.56226e+06	2.64436e+06
sp|Q8BGQ7|SYAC_MOUSE	118267	108395	151628	133527	122339	116090	81515.7	148315	96664.9	80793.3	102602	69408.7	107897	115658	100929	103293	142629
sp|Q8BGR6|ARL15_MOUSE	67079.1	62683	60878.9	47948.4	58395.7	45256.4	93698	149149	83935.2	85749.8	50135.1	87595.9	88591.9	56793	19604.8	68374.2	61214.4
sp|Q8BGR8|GSKIP_MOUSE	27779.2	6582.92	42719.2	20260.7	5150.87	15919.9	26747.3	123327	54379.9	54972.8	24553.9	25387.2	35363.6	25447.3	62050.7	38222.6	48533.2
sp|Q8BGT0|OSTM1_MOUSE	108072	88508.8	88681.7	111960	93966.2	74873.9	100952	52407.3	72383.6	87484.5	81625.2	76470.4	100923	76984.7	101262	82010.2	123813
sp|Q8BGT5|ALAT2_MOUSE	9841.09	16482	14513.3	14891.7	10677.6	14242.5	11019.5	15186.4	10862.3	6550.76	11690.7	16775	12544.3	18308.2	14979.7	10526	10130.6
sp|Q8BGT6|MILK1_MOUSE	45996.4	28419.2	50467.5	36324.7	38693.7	42716.5	13603.9	49828.1	52079.5	53492	39185.2	67259.8	43329.3	37318.6	42354.6	5880.9	42523.6
sp|Q8BGT7|SPF30_MOUSE	1.33533e+06	1.28828e+06	956391	1.20943e+06	1.34874e+06	1.24935e+06	1.41065e+06	951391	1.10934e+06	1.30639e+06	1.03421e+06	1.36546e+06	1.26979e+06	1.25396e+06	1.42431e+06	1.46446e+06	1.73032e+06
sp|Q8BGT8|PHIPL_MOUSE	84096.9	79568.2	97014.3	102468	102728	98002.2	54332.5	104414	67659.8	62925.2	86507.6	21864.9	109902	98682.9	55114	67575	43773.2
sp|Q8BGU5|CCNY_MOUSE	47052.4	31169.4	40894.7	58741.3	47419.6	95693.4	37397.2	28742.6	32467	33943.4	30612	17960.1	37468.3	34681.1	45408.7	43960.2	50104.2
sp|Q8BGV8|MID51_MOUSE	204993	202681	143349	210295	232190	358338	194458	145061	141035	181341	164580	219286	189234	190538	215827	208772	254501
sp|Q8BGW1|FTO_MOUSE	197169	225524	195931	165767	222376	215647	230121	179815	199491	222634	253618	236961	233421	181629	209983	263787	174029
sp|Q8BGX2|TIM29_MOUSE	27075.1	8576.3	63366.5	2615.26	55744.3	57483	52304.8	16619.9	35144	34755.6	18084.1	52105.5	32888.4	34432	8020.96	15133.2	69205
sp|Q8BGY3|LUZP2_MOUSE	15684.9	15831.3	12323.1	18656.6	28355.5	20442.9	23853.9	4363.34	16524	19803.7	9486.82	3645.93	14248.3	20144.5	14233	19509.9	3497.96
sp|Q8BGY7|F210A_MOUSE	754407	713683	1.11175e+06	1.14108e+06	952204	951034	597483	842609	701850	639879	407078	364669	655573	896257	404631	382939	230284
sp|Q8BGZ1|HPCL4_MOUSE	12242.1	2084.21	7410.06	16753.3	19423.1	10640.5	27451.2	35126.4	6556.24	73808.5	76134.9	89491.8	112017	20052.1	73726.8	53365	8929.44
sp|Q8BH15|CNO10_MOUSE	13345.9	16088.6	7409.61	7698.33	13181.5	2593.73	3882.12	12678.1	5865.67	8818.01	23112.6	14408.6	12159.4	15174.6	16131.5	10359	6747.57
sp|Q8BH24|TM9S4_MOUSE	41930.1	28624.7	95011.4	44750.2	33041.7	59822.6	42466.2	83805.9	47951.4	42742.1	23491.9	28759.1	32833.4	38054	37939.1	34801.7	76031.2
sp|Q8BH27|MEGF9_MOUSE	121579	91631.5	93293	82346.5	117599	117095	223188	255246	200142	168512	162722	193579	186490	136509	228540	203191	218715
sp|Q8BH43|WASF2_MOUSE	238326	192736	376608	416164	358195	526748	394349	112659	343168	394285	624642	504761	509921	367020	467173	321383	355296
sp|Q8BH44|COR2B_MOUSE	84738.9	62177.4	97418.4	104313	17147.9	124262	63379.5	70544.1	62109.9	84816.3	54702.6	86798.7	79865.6	99754.4	77400	76938.5	174123
sp|Q8BH47|SC22A_MOUSE	367755	285443	319409	697878	715651	499810	393103	373183	384177	346396	265561	340250	362821	668981	326062	387827	547165
sp|Q8BH55|THNS1_MOUSE	81346.1	85307.1	117299	83847.7	60436.2	106582	61649.4	89519.4	96030.7	85302.7	119406	103098	115757	73361.5	96770.1	81042.9	70723.9
sp|Q8BH57|WDR48_MOUSE	609290	691601	614929	457172	475637	415760	497484	298390	453251	522753	450122	533496	572906	524093	481756	548999	761264
sp|Q8BH58|TIPRL_MOUSE	9.03383e+06	9.61064e+06	5.24456e+06	8.52221e+06	9.2931e+06	8.86146e+06	9.45462e+06	6.18879e+06	6.94963e+06	7.50228e+06	9.0229e+06	8.13143e+06	8.04789e+06	7.74926e+06	8.57995e+06	9.5769e+06	7.42215e+06
sp|Q8BH59|CMC1_MOUSE	438525	425983	322621	386821	411385	528950	389581	308459	324031	357008	316868	278657	353671	412754	389895	459447	464053
sp|Q8BH66|ATLA1_MOUSE	123605	131133	145073	122480	86651.5	84514.7	61502.7	78645.2	131019	122113	73742.7	139612	109584	97976.7	106000	70323.7	59957.5
sp|Q8BH69|SPS1_MOUSE	25882.7	21744.6	12677.2	25182.5	28134.1	38196.1	27255.9	4674.53	20436.7	26638.3	4668.11	33563.3	26042	21852.9	29675.6	27401.7	4177.87
sp|Q8BH79|ANO10_MOUSE	22891.4	36806.1	57332	41137.4	27832	29215.5	11918.9	113958	21873.3	73577.3	72484.2	21182.9	37377.6	55903.7	82357	28822.9	70715.5
sp|Q8BH82|NAPEP_MOUSE	1.48227e+06	1.35919e+06	1.41481e+06	1.53196e+06	868311	1.53203e+06	1.47177e+06	652334	932483	1.32598e+06	1.30426e+06	1.14596e+06	1.26831e+06	1.61649e+06	1.63163e+06	1.5352e+06	1.93571e+06
sp|Q8BH95|ECHM_MOUSE	36359.6	11316.3	43652.5	35559.2	32905.2	22934	52586	60530.1	42189.5	50200.4	29239.8	39621.6	31548.5	28671.1	37093.3	41127.1	26215.7
sp|Q8BHA3|DTD2_MOUSE	240586	160789	186257	371214	370589	247491	379248	85847.9	285027	331957	251101	226648	312752	337308	340974	357697	299371
sp|Q8BHC1|RB39B_MOUSE	118604	100514	168386	18259.6	97389.7	46673.4	145353	6053.71	129639	121352	97856.5	2220.78	108352	92636.9	134737	93439.6	134338
sp|Q8BHC4|DCAKD_MOUSE	108261	181706	30538	135396	147176	44060.1	47518	43480.8	71459.1	103254	121644	117763	171138	228663	44370.9	44660.9	25243.7
sp|Q8BHE3|ATCAY_MOUSE	66489.7	71929.5	39152.3	64633.4	70193.8	76208.5	74168.7	66585.7	56652.6	60547.6	64974.5	68782.9	66049	63699.7	61679.4	66031.9	50742.4
sp|Q8BHE8|MAIP1_MOUSE	104758	185171	93405.2	147639	111797	84914.3	76688.1	68909.4	102132	104880	152270	137420	97874.1	122403	113874	111100	58924.1
sp|Q8BHF7|PGPS1_MOUSE	494981	444719	489421	403446	355826	365555	369264	520963	453569	333266	378680	518911	445951	456717	443439	503198	589621
sp|Q8BHG2|CA123_MOUSE	258726	321998	248460	295769	327454	51374.9	204438	104552	171196	227522	316999	205496	301894	301456	162920	237543	386809
sp|Q8BHH2|RAB9B_MOUSE	90895.8	40472.2	48417.1	75199.6	66601.8	71864.9	86241	136482	72793.2	91502.3	90622	33185.4	96987.3	82406.9	64976.7	111642	135314
sp|Q8BHJ6|SERC5_MOUSE	23915.7	19680.3	39254.7	24611.5	23813.9	80734.1	32749.6	37951.6	25529.3	26786.5	39628.7	21745.5	22336.8	32904.5	24856	22885.4	33049.2
sp|Q8BHK1|NIPA1_MOUSE	166789	58875.4	119488	155871	124342	144410	114002	215927	120628	185435	96146.5	139135	115145	127923	165347	194544	186690
sp|Q8BHL3|TB10B_MOUSE	138395	96935.6	76261.7	151139	142001	129644	79540.6	67526	108052	63748.8	68451.5	46824.5	56770.4	111027	86846.5	73962.8	137498
sp|Q8BHL5|ELMO2_MOUSE	587751	650895	553853	574056	462210	547905	429733	329890	486428	532160	504892	607788	549696	631962	400694	485150	290706
sp|Q8BHN3|GANAB_MOUSE	24417.8	29098.7	4086.32	26209.7	30956.3	27896.4	39007.4	1637.58	25349	30536.4	31479.7	32009.1	28697.3	26767.1	31183.1	38388.9	21794.6
sp|Q8BHS6|ARMX3_MOUSE	143619	108979	90980.4	95939.3	159528	178885	97402	101041	77186.7	87189.2	58787	95051	86920	115943	91981.6	115214	107719
sp|Q8BHZ0|FA49A_MOUSE	1.63459e+06	1.42419e+06	986765	1.40935e+06	1.59121e+06	1.57686e+06	1.74183e+06	1.93808e+06	1.31536e+06	1.40581e+06	1.04924e+06	846291	1.41528e+06	1.11639e+06	1.46659e+06	1.62935e+06	1.49467e+06
sp|Q8BI08|MAL2_MOUSE	234092	196001	315435	208658	189038	277416	276303	355598	285481	226505	163670	252010	252544	234372	264494	261376	420807
sp|Q8BI84|TGO1_MOUSE	208344	114137	343456	163868	150832	237915	166151	180849	159187	155076	110523	107219	151370	160177	151303	164760	255717
sp|Q8BIF0|C99L2_MOUSE	122072	145473	28800.4	116111	130328	114503	120126	52857.5	84495.6	114664	72484.4	115167	116651	155589	95839.6	128582	76420.7
sp|Q8BIG7|CMTD1_MOUSE	1.20917e+06	1.26884e+06	893112	1.2495e+06	1.29938e+06	1.35461e+06	1.15751e+06	1.08989e+06	1.27695e+06	1.27736e+06	1.13327e+06	1.33794e+06	1.22626e+06	1.42872e+06	980187	1.26177e+06	948767
sp|Q8BIJ6|SYIM_MOUSE	287539	97177.4	104179	66421.2	133954	178419	190857	108909	119009	109053	100656	133507	96562.2	104856	105146	121731	157867
sp|Q8BIJ7|RUFY1_MOUSE	16735.5	13028.8	15726.4	22797.4	10146.4	21683.2	14554	11463.1	12081.7	21279.1	15416.6	13709.5	12792.6	16494.6	19957.4	10078.2	5454
sp|Q8BIL5|HOOK1_MOUSE	187354	211160	151909	165219	253147	181274	221963	346711	282186	223312	214926	277078	165935	202968	224506	244127	246196
sp|Q8BIP0|SYDM_MOUSE	101600	128064	161908	111875	117900	179299	155557	238576	159187	73160.4	119451	66141	129558	122404	85955.4	83810.7	108554
sp|Q8BIQ5|CSTF2_MOUSE	35536.4	54181.9	36006	47272.8	35367.1	29354.7	60414.6	30638.6	42903	48143.3	38797.1	56820.6	52886.8	36192.8	63562.6	59811.1	44403.4
sp|Q8BIV3|RNBP6_MOUSE	374969	385666	291763	355393	400067	324339	375189	275928	306446	311951	349802	386064	326846	391662	327785	338857	306879
sp|Q8BIW1|PRUN1_MOUSE	1033.09	837.495	1461.36	8900.44	7120.94	4321.44	2324.8	1699.82	2956.07	1623.8	726.301	1734.98	7515.3	9408.96	1070.28	784.408	904.076
sp|Q8BJ03|COX15_MOUSE	70903.7	68704.6	74209.3	69336	65659.3	43020.4	53592.9	41674.3	40497.7	55459.7	44538.5	85167.5	72023.6	73232.3	25335.7	71631	88934.3
sp|Q8BJ71|NUP93_MOUSE	44503.7	15643.7	54314.4	44894.7	56195.3	56123.8	34726.6	58714	37140.5	34169.1	37802.4	41282.3	31240.1	41513.2	33257.5	40272.8	57121.4
sp|Q8BJF9|CHM2B_MOUSE	82704.6	72595.3	64693.1	107276	78688.8	90539.1	6566.91	3548.32	85998.2	16604.9	88579.5	91305.1	25956.9	80160.1	83469.6	89902.4	10024
sp|Q8BJH1|ZC21A_MOUSE	131376	109622	136933	125862	134028	136149	161105	198106	169407	163266	148472	176450	111060	129976	195109	147591	241052
sp|Q8BJW6|EIF2A_MOUSE	843410	974886	459333	732087	1.02256e+06	907965	968373	589202	757648	961253	858127	1.01653e+06	897404	1.01137e+06	1.09925e+06	1.09978e+06	668575
sp|Q8BJY1|PSMD5_MOUSE	31531.2	27585.3	47924.8	27436.3	48107.4	38924.8	51183.2	29513.8	32549	36950.9	27367.6	35458	44097	36321.8	9091.98	45756.9	46559.9
sp|Q8BK03|MIGA2_MOUSE	1.00163e+06	1.36854e+06	833034	1.27898e+06	1.2515e+06	1.34533e+06	1.06804e+06	318743	1.08501e+06	1.11503e+06	993112	1.17741e+06	1.16662e+06	1.14815e+06	982444	1.19435e+06	950981
sp|Q8BK64|AHSA1_MOUSE	199032	235310	115600	188074	205033	230234	206437	130314	174409	208724	194566	257747	168453	195435	188179	210778	182652
sp|Q8BK67|RCC2_MOUSE	91695.8	79305.5	47170.8	92647.6	96452.3	40722.9	79641.8	53661.5	43145	85671.8	108880	123890	51408.1	95075.7	115445	101998	82388.7
sp|Q8BK72|RT27_MOUSE	977333	867150	498280	814535	1.02408e+06	888547	990197	810376	919454	940202	566140	890958	1.03209e+06	1.09359e+06	1.00228e+06	872814	820156
sp|Q8BKC5|IPO5_MOUSE	73648.4	58296.2	57347.5	68737.5	73908.5	56601.3	83681.5	62836.1	30675.5	36073.2	92945.9	50537.3	77223.8	80657.6	85054.2	103473	46692.8
sp|Q8BKG3|PTK7_MOUSE	14163.6	11542.2	16240.5	21889.9	18675.8	6514.62	22999.6	21680.3	9061.84	13383.6	24047.5	12959.4	3508.29	15236.9	22496	2596	22576.2
sp|Q8BKI2|TNR6B_MOUSE	2.85163e+06	2.26954e+06	2.88926e+06	3.01791e+06	2.62961e+06	1.88962e+06	2.19527e+06	1.68431e+06	2.42966e+06	2.38554e+06	3.15765e+06	1.97643e+06	2.36854e+06	1.61026e+06	2.66083e+06	1.6915e+06	1.83929e+06
sp|Q8BKX1-2|BAIP2_MOUSE	54052.9	57434.1	46600.2	67973.3	44224.6	50232	55765.6	92594.5	50197.2	41296.9	42725.4	53079.1	50545.3	42659.6	45254.3	58503.7	113139
sp|Q8BKY8|MTEF2_MOUSE	3.2139e+06	3.38728e+06	3.40543e+06	2.82999e+06	3.08762e+06	2.90716e+06	3.63071e+06	3.73815e+06	3.49896e+06	3.26375e+06	3.34835e+06	3.09963e+06	2.86067e+06	3.08223e+06	3.2693e+06	3.4224e+06	4.70623e+06
sp|Q8BKZ9|ODPX_MOUSE	197936	139650	222241	222001	231965	134715	148749	194969	172594	197421	364291	123918	214092	71481.4	232251	114415	239373
sp|Q8BL65-4|ABLM2_MOUSE	1.98735e+06	1.56708e+06	2.8197e+06	1.5457e+06	1.63583e+06	2.16863e+06	2.23958e+06	3.35513e+06	2.13378e+06	1834321	1.42007e+06	2.22948e+06	1.64641e+06	2.04702e+06	1.70572e+06	1.71703e+06	2.0934e+06
sp|Q8BL66|EEA1_MOUSE	298613	301412	372966	345156	300692	409586	284513	489990	336858	286932	299683	272137	330593	347774	291414	327676	294302
sp|Q8BL86|MBLC2_MOUSE	180354	426763	151822	203047	523739	337664	124555	594763	281886	243080	399386	365137	320876	169624	370754	354072	252035
sp|Q8BL97|SRSF7_MOUSE	168672	499546	168262	192103	213750	168258	188373	350608	548718	209533	419143	431204	530346	264052	455389	386964	148536
sp|Q8BLF1|NCEH1_MOUSE	90623.6	187046	96409	160797	130058	141540	47734.4	12076.2	86144.7	151161	168834	168540	187039	156466	116485	109303	17909.6
sp|Q8BLJ3|PLCX3_MOUSE	256054	283655	154476	287165	290636	239108	173871	147238	161585	219988	201795	142804	224543	251449	139680	168758	133049
sp|Q8BLR2|CPNE4_MOUSE	32575.3	36307	33959.5	30841	30785.7	47045	49043.8	9785.79	37580.9	38620.4	42075.5	42489.7	42507.8	32305.4	43762.2	5914.36	48106.5
sp|Q8BLV3|SL9A7_MOUSE	193734	219268	156576	201213	219226	204598	203897	170066	193139	188951	186450	232805	202626	170596	209711	251527	289089
sp|Q8BLY2|SYTC2_MOUSE	123701	118968	104944	97578.9	90532.8	75485.1	84367.8	72981.8	89758.8	108164	78867.7	114510	119674	98809.8	113905	99510	143964
sp|Q8BM72|HSP13_MOUSE	56892.3	25177.5	56636.9	33838.5	38953.5	26568.2	66341.7	49822.4	54036.1	63284	57957.2	75551.5	33130	49544.7	41745.4	48587.3	46887.8
sp|Q8BMD8|SCMC1_MOUSE	406649	618644	822038	660507	473335	722352	756265	1.79197e+06	842927	665461	700622	827533	751209	578999	813961	642376	576318
sp|Q8BMF3|MAON_MOUSE	4.97354e+06	5.1555e+06	3.45254e+06	5.49895e+06	5.88709e+06	4.68109e+06	6.08388e+06	4.58765e+06	5.37004e+06	5.29992e+06	4.96292e+06	5.43993e+06	4.43629e+06	5.89663e+06	5.85398e+06	6.38419e+06	4.93117e+06
sp|Q8BMF4|ODP2_MOUSE	552390	715244	531650	733684	662972	680415	646262	277026	419429	394459	540697	604185	496447	632230	484692	529779	655285
sp|Q8BMJ2|SYLC_MOUSE	745789	599581	916604	649343	788750	726897	802855	887072	703538	794435	615677	766455	680622	693646	844460	781665	1.01687e+06
sp|Q8BMK4|CKAP4_MOUSE	296036	265737	101322	347560	228455	258634	295994	103162	278503	304998	195939	340719	208620	241098	184992	283009	185672
sp|Q8BML9|SYQ_MOUSE	4.07145e+06	4.90844e+06	3.29586e+06	4.52964e+06	4.88434e+06	4.59318e+06	4.45758e+06	2.4673e+06	3.62528e+06	3.77408e+06	4.75244e+06	4.89349e+06	4.05689e+06	5.0461e+06	4.95824e+06	5.03739e+06	4.18086e+06
sp|Q8BMS1|ECHA_MOUSE	196106	190387	155762	156413	142174	146343	174028	146472	107874	155849	153793	219869	149844	201076	168704	185254	234647
sp|Q8BMS4|COQ3_MOUSE	14829.6	23640.7	14134.9	8305.03	25347	39511	22295.7	16529.9	30469.1	25369.1	23687.7	20217	2900.02	22039	15196.8	31568.2	14766.9
sp|Q8BN59|LARP6_MOUSE	200996	160178	727822	133823	133311	148703	205336	161818	103999	118466	109604	168981	70265.5	85871.6	98239	143178	302133
sp|Q8BNU0|ARMC6_MOUSE	534085	552918	681976	646953	802369	676981	531653	551805	646959	668859	737103	745277	723578	820650	732625	717572	515365
sp|Q8BNW9|KBTBB_MOUSE	145175	48179	179600	154727	107581	135221	108024	65543	192126	156286	210545	100159	162896	141345	67058.3	184197	62272.6
sp|Q8BNY6|NCS1_MOUSE	132007	107916	106031	95162.2	122474	127764	167951	68575.7	132080	129625	135986	117830	108254	96123.7	105214	95282.6	186911
sp|Q8BP00|IQCB1_MOUSE	288212	258082	170972	310150	259396	280426	266456	411535	354718	345219	238291	302569	284598	276391	304927	260490	258086
sp|Q8BP40|PPA6_MOUSE	503407	472506	385655	707142	463640	560490	241068	193259	300037	346248	363272	462478	340984	450136	408975	338131	335761
sp|Q8BP47|SYNC_MOUSE	117674	107495	55665.7	118983	118757	144968	178585	58880.2	114302	126770	100830	155421	136172	102659	135563	141829	157176
sp|Q8BP48|MAP11_MOUSE	204464	281008	192436	325539	303169	213939	147861	152232	205251	198547	402782	344078	199790	157060	237394	186550	177366
sp|Q8BP67|RL24_MOUSE	260866	254906	638946	316529	327024	283549	232639	765890	380183	312958	442680	394490	352069	245400	250257	229324	345633
sp|Q8BP92|RCN2_MOUSE	239202	189261	190289	232055	228829	244815	198206	235741	165013	174048	196178	100674	243297	191528	202465	232754	229258
sp|Q8BPM0|DAAM1_MOUSE	2.68389e+06	3.05209e+06	2.06471e+06	3.59733e+06	3.19908e+06	3.67174e+06	2.68625e+06	1.55014e+06	2.1506e+06	2.39128e+06	2.37193e+06	2.16476e+06	2.37473e+06	2.90606e+06	2.66789e+06	2.61937e+06	2.51476e+06
sp|Q8BPN8|DMXL2_MOUSE	171843	112738	169738	184448	240250	242059	223001	189492	181975	128148	202476	201016	180907	220899	194923	226769	229466
sp|Q8BPU7|ELMO1_MOUSE	42955.4	4963.12	133880	45849.2	58106.4	65055.4	97577.6	174022	96601.5	83091.9	51235.1	96531.4	58131.2	60624.4	57938.7	61835.8	35480
sp|Q8BQ47|CNPY4_MOUSE	126679	114767	83853.3	109433	125625	80273.4	55746.2	91546.8	103445	86048.5	98775	99198.5	75540.9	99265.8	101786	115316	66970.3
sp|Q8BQP9|R7BP_MOUSE	625529	510877	874834	612245	657057	669642	700323	1.22491e+06	751180	643290	525068	488741	653906	685605	568743	611284	883993
sp|Q8BR63|F177A_MOUSE	85145.9	1.53051e+06	75779.5	117490	85347.4	103463	83260.7	71232.2	86803.9	84766.4	102250	85891.5	92889.6	92142	112991	89120.4	100591
sp|Q8BR90|CE051_MOUSE	238331	192327	801519	448871	243523	293700	233738	547315	350590	332204	288908	172950	264031	343599	293356	287869	209400
sp|Q8BR92|PALM2_MOUSE	243887	222236	158024	219606	231997	263027	299889	197671	213378	223899	238775	195884	225038	208075	272548	292697	472395
sp|Q8BRF7|SCFD1_MOUSE	34735.6	40907.6	83733.4	39128.5	51471.4	57946.7	58183.8	58051.5	50194.7	58393.3	15952.5	20891	47336.5	70826.2	35131.6	54110.8	29504.3
sp|Q8BRJ3|RELL2_MOUSE	125991	190559	47721.2	64500	118034	60634	174116	28807.1	31326.9	92244.9	241626	219780	112858	105602	120780	121157	126319
sp|Q8BRK8|AAPK2_MOUSE	406210	402324	449056	381508	425606	442652	457629	344083	392722	374647	402666	356131	385633	359881	451017	402546	611894
sp|Q8BSZ2|AP3S2_MOUSE	25165.1	37807.2	16119.2	26238.6	32750.1	35400.2	5563.62	33866.3	22658.9	19531.1	7553.73	17104	26833.9	42062.7	20697	24370.1	30792.2
sp|Q8BT60|CPNE3_MOUSE	45947.6	29212.9	99937	8243.32	10095.2	55862.3	14038.6	3846.3	46912.4	25805.9	39276.7	67382.9	5688.12	40657.1	49915.6	36731.1	32919.1
sp|Q8BTE0|SDHF4_MOUSE	40943.4	70866.2	72512.6	67208.2	71014.4	88180.8	78663.5	30304.6	52858.8	72610.3	47184.3	56218.3	69240.9	64277.7	77131.8	59914.6	65605.5
sp|Q8BTG3|T11L1_MOUSE	731734	526549	590811	700312	620624	698872	774223	378064	680550	614032	652896	583158	615827	686644	823100	752080	624452
sp|Q8BTG7|NDRG4_MOUSE	8383.9	3881.32	79058.9	34654.6	4071.8	13012	16982.4	23843.8	7675.27	6230.17	29781.4	2621.81	12808.5	18621.9	23910.1	4999.73	15596.2
sp|Q8BTI8|SRRM2_MOUSE	17290.8	9794.22	10622.4	12371.2	15533.3	17067.7	10883.5	10993.7	12349.2	8454.85	10555.4	7989.25	13090.3	16224.3	12717.1	13073.5	16695.3
sp|Q8BTI9|PK3CB_MOUSE	10999.9	46835.4	51489.6	28523.4	24586.6	14098.2	3126.86	14309.8	39408	26054.7	35887.8	54596.4	32014.9	28025.4	39802.8	19350.7	3540.09
sp|Q8BTJ4|ENPP4_MOUSE	14635.1	23205.2	17412.7	14126.2	13108.3	4223.07	14692.3	11845.1	20886.7	19007.4	32121.5	22987.8	18873.9	17207.9	22067.3	24331.9	10253.1
sp|Q8BTR5|DUS28_MOUSE	1.56157e+06	964769	1.44304e+06	1.04923e+06	1.22255e+06	1.12388e+06	1.35213e+06	576151	1.48043e+06	1.70032e+06	1.24026e+06	1.47126e+06	1.52077e+06	1.20499e+06	1.11095e+06	995775	29772.6
sp|Q8BTV2|CPSF7_MOUSE	227649	220920	212595	245274	250385	268069	299892	265937	273099	274356	184900	221027	243244	223614	249148	275709	289526
sp|Q8BTX9|HSDL1_MOUSE	68368.3	93672.8	102227	79982.7	95852.1	65239.1	88321.9	16580.4	79765.7	77696.2	90590.9	94503.3	91168	98433.2	97937.8	57080.2	128658
sp|Q8BTY8|SCFD2_MOUSE	60842.9	131755	54464.4	55339.8	49092.3	54469.3	157631	77514.2	6432.71	121558	137122	163697	100077	52192.5	151507	134910	75152.3
sp|Q8BTZ5|ANR46_MOUSE	488154	497359	486947	498539	433943	401375	468968	749414	634220	553183	500643	559033	510391	428573	645100	443318	645271
sp|Q8BTZ7|GMPPB_MOUSE	23132.3	16340.8	33339	18654.8	15602.3	12788.8	8213.73	54258.2	34950.7	27454.2	8294.49	24840.7	5340.75	20062.3	26904	16225.7	32512.1
sp|Q8BU04|UBR7_MOUSE	70504.1	64635.8	6557.26	71546.9	52722	51437.1	83706.3	24260.6	51478.8	83398.4	64745.3	59159.8	69051.7	55711	73281.2	76536.5	86117.7
sp|Q8BU14|SEC62_MOUSE	412718	652530	532726	643873	661466	620165	757460	295615	513305	453768	512100	662169	804883	640233	727516	693191	761980
sp|Q8BU30|SYIC_MOUSE	79409.4	95615.5	76192.9	119803	126482	116268	63492.9	74293.6	70855	55171.4	94922.3	62492	88753.1	107035	80480.8	64960.6	73506.3
sp|Q8BU31|RAP2C_MOUSE	32823.1	35917.2	25733	21787.3	34347	18552.5	28124	27990.2	29952.9	32877.2	32347.2	36653	36670.7	32757.7	39902.8	44090.5	49310.9
sp|Q8BU33|ILVBL_MOUSE	441743	265528	470903	454808	488921	372908	404638	761042	274113	458123	268336	448592	353005	532844	283761	432581	286448
sp|Q8BUK6|HOOK3_MOUSE	24328	6986.85	34499.6	23600.6	23237.3	21680.6	21881.4	4842.76	27812.2	20853.4	62646.4	33604.2	5037.92	24626.6	19391.7	15578.7	3216.11
sp|Q8BUL6|PKHA1_MOUSE	29082.2	18144.4	30912.3	22563	18774.1	26953.3	20787.8	45081.4	19421.6	20770	13083.9	18831.6	17513.2	26122.1	16237.1	17286.1	35989.2
sp|Q8BUR9|MZT1_MOUSE	21521.8	18050.5	9173.27	24139.2	20152.5	24918.6	25893.9	9020.23	19972.3	18179.5	12426.2	14566	19069.5	11538.6	19850.1	18877	23649.6
sp|Q8BV13|CSN7B_MOUSE	15929.6	201719	38548.3	35757.1	45142.2	24745.2	9326.49	24505.4	9896.69	21228.3	19920.9	243023	83327.8	41866	252120	38098.6	9875.09
sp|Q8BVG4|DPP9_MOUSE	1.84711e+06	1.9165e+06	1.65073e+06	2.2887e+06	2.31131e+06	2.71008e+06	2.03705e+06	1.28761e+06	1.75823e+06	2.04205e+06	2.10638e+06	2.36471e+06	2.16847e+06	2.48328e+06	2.4377e+06	2.40528e+06	2.82849e+06
sp|Q8BVI4|DHPR_MOUSE	166337	153105	176549	204535	199454	198710	111505	86581	161137	175413	197173	135558	184872	197786	166857	148902	157967
sp|Q8BVI5|STX16_MOUSE	3838.16	10794.6	7151.94	26525	6186.3	36626.9	44881.8	39632.9	2891.8	15414.9	27009.6	49336.2	37227.4	21772.4	45050.3	31993.1	3401.3
sp|Q8BVL3|SNX17_MOUSE	895854	730730	808515	855200	976198	1.18107e+06	987990	702913	851210	893130	671629	966706	847223	825699	871428	943251	1.41931e+06
sp|Q8BVQ5|PPME1_MOUSE	114534	108948	202624	130483	101561	422460	148145	42312.2	110277	115192	158089	171804	135434	151941	156884	150428	193644
sp|Q8BVU5|NUDT9_MOUSE	55685.7	56825.9	223853	127799	71633.4	145277	186998	176520	179624	170040	190616	224668	186823	86733.9	214159	127484	64616.8
sp|Q8BW41-2|PMGT2_MOUSE	599436	671460	475397	494865	563000	411433	606328	632860	533168	557700	527281	574154	528800	540938	510631	596381	591264
sp|Q8BW75|AOFB_MOUSE	208933	259922	221574	156712	192911	151712	147960	279885	198736	188119	251366	257863	266496	276859	197353	187078	203264
sp|Q8BW96|KCC1D_MOUSE	3.16245e+06	3.71321e+06	2.57498e+06	3.38223e+06	3.7982e+06	3.52779e+06	3.38134e+06	2.78649e+06	3.65404e+06	4.04748e+06	3.29394e+06	3.76394e+06	3.44872e+06	4.17348e+06	3.43556e+06	3.69746e+06	3.90548e+06
sp|Q8BWF0|SSDH_MOUSE	229171	352473	180586	297049	293985	326774	217309	195024	192180	214426	290356	306171	310477	353636	260911	218884	121713
sp|Q8BWM0|PGES2_MOUSE	156793	249919	330131	214345	261704	239462	165734	330169	205174	245837	210128	260448	209279	250960	160515	190243	227255
sp|Q8BWR2|PITH1_MOUSE	41377.5	19760.1	77938.4	38020.2	28018.6	52361.4	55325	215545	59435	35092.4	36384.4	5938.56	37130.5	38101.4	42754.6	43071.3	33238.1
sp|Q8BWS5|GRIN3_MOUSE	1.87035e+06	1.90399e+06	1.26821e+06	1.82254e+06	2.06979e+06	2.02496e+06	2.11583e+06	1.03948e+06	1.43713e+06	1.43698e+06	1.73257e+06	1.83297e+06	1.43734e+06	1.79721e+06	1.85412e+06	1.8097e+06	1.79948e+06
sp|Q8BWT1|THIM_MOUSE	223667	218017	169926	214447	206964	167914	224901	75130.2	162530	198682	151107	207603	203874	166374	244089	204502	236867
sp|Q8BWY3|ERF1_MOUSE	11753.5	10936.8	9743.98	12630.4	1794.01	8399.72	16618.2	24555.2	12371.2	14555.4	11280.2	10794.4	16509.4	12911.6	11539.3	12655.5	9449.65
sp|Q8BWY4|MBLC1_MOUSE	176987	154204	88746.6	321733	151490	362960	152599	92544.5	166543	185884	156959	209115	170032	118503	180450	229433	147583
sp|Q8BWZ3|NAA25_MOUSE	513306	294416	221147	269967	234302	346861	303338	437686	892318	943664	381982	234180	617315	1.17567e+06	337634	488914	347142
sp|Q8BX10|PGAM5_MOUSE	610462	592776	516432	609370	643930	672803	600114	246226	517443	554602	626501	553069	561682	566374	529839	657631	484805
sp|Q8BX70|VP13C_MOUSE	4475.24	43790.5	25090.6	18949.1	39396	64241.1	47365.3	15080.4	41111.6	51418.6	78538.4	79598.5	6248.3	52016.6	33932.6	16277.6	18195.2
sp|Q8BX80|ENASE_MOUSE	149137	317342	305722	142465	126705	343029	126038	662154	379422	257486	356075	234770	261161	125592	385491	286936	154406
sp|Q8BX94|OSBL2_MOUSE	153787	210141	103939	1.21881e+06	165770	263032	227146	131332	158270	217676	187071	1.5077e+06	248615	163834	204948	228259	2.12968e+06
sp|Q8BXC6|COMD2_MOUSE	578857	351246	377942	523989	480111	592386	461543	178712	352590	385342	331433	284091	363462	465066	420759	454639	528939
sp|Q8BXR1|S7A14_MOUSE	130836	21245.9	12022.9	23732.9	29170.9	21550.4	13091.7	9306.34	10131.9	12019.5	5267.41	114040	125888	17254	97212.5	44922.7	21559.2
sp|Q8BXV2|BRI3B_MOUSE	231314	338434	428175	333517	182353	372507	337137	214980	291409	295173	338616	233002	320779	341395	306374	271248	423317
sp|Q8BXZ1|TMX3_MOUSE	126121	94031.3	129591	130738	132089	154254	119028	77432.2	81128.7	63238.1	114343	98494.6	83395.5	153730	112609	120116	113163
sp|Q8BYA0|TBCD_MOUSE	75043.7	91298.2	59830.6	73795.9	13761	55559.2	75420.9	86253.4	78516.3	85050.6	53998.3	83268.5	20106.1	59345.4	85238.1	68122.2	25852.9
sp|Q8BYB9|PGLT1_MOUSE	261804	165257	154977	194823	179711	265296	235568	215554	162482	170682	189075	228873	152635	236900	241921	229409	326271
sp|Q8BYH7|TBC17_MOUSE	74499.1	383110	60362.4	62541.8	69518.5	52404.3	64400.4	110553	68896	59061	268967	60818.1	52505.3	57061.3	69545.4	61424.9	60805.8
sp|Q8BYI8|F234B_MOUSE	5.85735e+06	5.2473e+06	6.50948e+06	6.50308e+06	6.45935e+06	7.19215e+06	4.90564e+06	5.88993e+06	5.00801e+06	4.90683e+06	5.40743e+06	5.28395e+06	5.34872e+06	5.25112e+06	5.148e+06	4.59433e+06	5.21821e+06
sp|Q8BYI9|TENR_MOUSE	9032.2	25849	43007.2	30671.9	26483	20341.4	38179.5	77942.8	29474	31710.2	17497.1	34980.2	32885.1	25229.7	32493.2	32874.6	52511.1
sp|Q8BYK5|PHAR3_MOUSE	12901.7	11380.7	26963.4	19994.5	18173.6	13438	16069.7	11642.6	15763.8	11039.1	18486.2	24205	14482.1	9279.93	16279.8	13875.2	27402.1
sp|Q8BYK6|YTHD3_MOUSE	58422.4	87683.8	48014.5	67492.5	73735	61204.5	54071.7	30332.5	47500	63469.6	47645.2	71974	47493.2	80650.6	45663.3	53371.6	26872.8
sp|Q8BYL4|SYYM_MOUSE	63229.9	107623	101874	47982.5	55171.6	66733.1	104329	167347	125769	122419	87312.3	12358.6	100225	70551.3	117562	102211	79730.6
sp|Q8BYM8|SYCM_MOUSE	87518.2	62831.8	39141.7	61031.2	67414.4	59216.7	75675.2	50729.5	60703.3	69869.9	72300.3	56253.6	65579.1	65001.5	87145	80060.7	94743.2
sp|Q8BYN3|ITPK1_MOUSE	52398.5	14535.2	48232.5	24329.1	38105.1	23462.7	31256	12751.5	30619.6	37766	18068.9	19880.4	50958	41286.6	47449.1	48684.1	36903.8
sp|Q8BYP3|RHOF_MOUSE	164791	164698	99194.8	160237	196847	216522	190601	139052	140966	169863	142604	168329	134814	171675	176802	153816	160513
sp|Q8BZA9|TIGAR_MOUSE	62578.6	39766.5	76678	33360.7	67008.4	71264.2	61245.3	27545.6	60988.4	60951	60474.1	48784.7	71516.8	47630.7	56036.7	54004.9	79741.3
sp|Q8BZN6-3|DOC10_MOUSE	65259.8	61745.1	48811	49155.8	65043.7	38438.7	75452.5	53952.3	62464.7	68933.6	55714.8	61616.4	69752.8	54597.1	24254.1	79408.5	87067.2
sp|Q8BZW8|NHLC2_MOUSE	28364.6	13144.4	44805.7	24965.1	29985	25908.2	25680.1	41426.8	19695	9109.79	13709.5	35292.5	19708.1	10880.2	29659.4	36231.3	25493.9
sp|Q8BZX4-2|SREK1_MOUSE	57687	42807	10112.4	49297.6	75641.2	1486.67	76838	25888.2	48156.7	78702	53319.7	46461.9	55427.7	79259.2	51505.7	27238.7	64200
sp|Q8C015|PAK5_MOUSE	30301.5	16906	29047.5	4563.94	32968.1	22111.5	17735.5	30135.4	20069.7	9583.77	33553.4	30387.7	16333.7	24403.1	20907.8	10215.3	32611.2
sp|Q8C031|LRC4C_MOUSE	20975.6	21772	17070.1	25896.8	30951.7	27369.2	32075.8	10408.5	15864.2	18382.3	16858.6	36209.1	20984.2	31137.9	27119.7	3924.36	2652.02
sp|Q8C050|KS6A5_MOUSE	303902	360160	230872	226171	266128	307919	287754	290460	209258	205502	336634	261279	219199	249865	289291	274525	264279
sp|Q8C052|MAP1S_MOUSE	420873	392663	415037	446630	450115	496347	389277	426646	440311	453128	302283	407315	429642	364399	396194	473147	461236
sp|Q8C078|KKCC2_MOUSE	85406.1	114005	62790.4	93194.4	119411	23911.4	54573.2	15351.6	13763.8	20717.5	62489.8	77109.1	10168.8	24074.2	13703.7	35736	12130.5
sp|Q8C079|STRP1_MOUSE	305813	306225	230406	370144	438427	441555	335747	210608	323269	254641	320008	419144	327950	356634	269218	372194	254923
sp|Q8C0C7|SYFA_MOUSE	212120	177539	234873	183740	211143	243953	225023	215164	173314	161285	203392	184033	165341	178354	198642	181118	286049
sp|Q8C0D5|EFL1_MOUSE	858275	1.07505e+06	539891	927348	949368	999211	954260	801453	853432	964534	911531	940029	992772	1.00239e+06	1.00966e+06	1.04818e+06	1.01587e+06
sp|Q8C0E2|VP26B_MOUSE	80746	59510.2	93887.7	74792.6	78407.7	56397.8	44843.8	66386.8	52545.6	54555.2	39253.5	73141.3	39316.3	69032.4	54092.2	60547	62176.9
sp|Q8C0J2|A16L1_MOUSE	416205	341343	292324	356526	285166	333467	330304	270627	224184	275001	324444	299597	327549	431446	280993	329530	327127
sp|Q8C0L0|TMX4_MOUSE	40020.3	28684.3	35824.2	36502.5	41986.5	40539.8	33364.9	25055.4	35470.4	43246.9	13534.4	56736.2	32472.5	31719.6	33841.1	39151.2	63440.9
sp|Q8C0L6|PAOX_MOUSE	38423.4	33965	44041.3	29514.8	26363.1	79031	52332.2	35452.7	24107.2	33600.6	6582.51	17588.5	21746.3	30005.3	52540.5	8591.53	61417.3
sp|Q8C0L8|COG5_MOUSE	318760	164621	207278	193274	183922	193272	137533	200902	218344	177989	238546	279762	106628	232786	230971	143396	214067
sp|Q8C0L9|GPCP1_MOUSE	3.78223e+06	2.83754e+06	3.62525e+06	2.94881e+06	3.04602e+06	3.19016e+06	4.363e+06	6.00868e+06	4.53236e+06	3.97752e+06	3.07587e+06	4.25572e+06	3.33129e+06	3.75176e+06	4.37807e+06	3.39169e+06	4.89153e+06
sp|Q8C0M9|ASGL1_MOUSE	173271	178630	427417	235435	287247	750030	165923	259942	394545	466093	364228	177694	380035	396266	819733	417509	638031
sp|Q8C0T5|SI1L1_MOUSE	48911.2	43761.1	38143.5	41257.1	51461.9	45078.7	53143.4	37594.5	35754.1	42551.4	30268.7	51826.5	35809.4	37043.8	46271	60866.2	36616
sp|Q8C0Y0|PP4R4_MOUSE	177262	187244	167509	158799	131985	168081	173329	231025	210604	234804	173360	131703	158704	168392	163020	159155	132932
sp|Q8C129|LCAP_MOUSE	22815	13251.6	23308.5	26945.2	26640.2	44140.5	21992.8	9766.15	15388	19262	11267.7	9721.09	13871.7	23626.4	21499.6	18244.5	28908.3
sp|Q8C145|S39A6_MOUSE	341862	439795	489492	364945	391727	323488	221705	590685	391812	361974	410995	446338	405728	411227	325649	332728	259876
sp|Q8C163|EXOG_MOUSE	525497	768977	493736	618162	556758	525501	618356	407868	574375	733973	538015	720120	696851	612282	758270	664811	589213
sp|Q8C166|CPNE1_MOUSE	422415	328134	208884	357661	174795	359355	235843	198000	231720	333710	294687	355392	221269	244392	132646	179457	121155
sp|Q8C167|PPCEL_MOUSE	270473	225682	256909	249653	273255	225680	228314	228488	201669	193004	171061	213492	194170	180860	220288	211849	268218
sp|Q8C1B1-2|CAMP2_MOUSE	436287	427697	252779	403886	446588	542629	486492	411269	365055	397003	319027	302413	387177	460039	401918	491254	433386
sp|Q8C1B7|SEP11_MOUSE	64147.8	41597.2	41940.4	69011.3	72551.9	70261.7	54183.9	44952.2	54921.7	43144.4	45826.3	55973.9	50170.7	67035.6	42951.1	49833.4	71425
sp|Q8C1Y8|CCZ1_MOUSE	35070.5	25363.5	37847	35456.6	35160.6	36620	36355.3	5391.2	30966.9	35489.9	36233.6	25517.1	3324.29	32319.3	38751.5	11427.8	49210.2
sp|Q8C2E7|WASC5_MOUSE	79903.1	86877.5	153566	144431	108860	87141.8	94600.5	96949.6	75899.7	71504.9	165897	110645	49150.6	83339.1	67288.1	107472	125675
sp|Q8C2Q3|RBM14_MOUSE	32376.2	27772.2	5251.88	30747.9	42413.7	58118.5	1480.62	23721	27687.1	30171.8	27585.8	35039.7	24474.6	35481.4	3055.5	30540.5	4391.31
sp|Q8C341|SUCO_MOUSE	317427	278069	381903	331129	352689	316002	411853	438295	341288	284299	387747	382888	253785	239741	319118	282428	535803
sp|Q8C3F2|F120C_MOUSE	178196	140266	193592	92890.5	150360	122112	231791	143920	171860	138090	101926	88567.5	192194	122465	194148	198379	168768
sp|Q8C3W1|CA198_MOUSE	26808.2	36902.9	42007.7	29425.5	25058.4	32875.1	36141.5	78475.4	44370.1	44698.9	52733.7	40784.8	5447.81	26270.3	36437.6	41497.1	39200.6
sp|Q8C3X2|CC90B_MOUSE	17613.4	11418.8	45245.4	49370.8	51163.2	109038	41293.9	8587.54	80274.3	13960.1	56434.2	8034.06	85507.2	56681.2	72001	78935.4	6961.39
sp|Q8C407|YIPF4_MOUSE	2.3265e+06	1.13927e+06	2.01465e+06	2.22933e+06	2.04435e+06	1.61657e+06	1.31848e+06	2.11096e+06	1.34179e+06	1.11159e+06	1.31823e+06	638545	1.34366e+06	1.21883e+06	1.25842e+06	1.43841e+06	1.48455e+06
sp|Q8C419|GP158_MOUSE	298706	283027	132393	327406	279273	283570	322106	121484	171103	235473	157873	257906	233589	260464	233533	265532	215544
sp|Q8C460|ERI3_MOUSE	58697.2	43243.2	17323.2	56848.8	51412.4	37207.9	61208.7	13850.6	41237	72030.8	48067	10534.5	60878	58960	19542.2	55932	65339.7
sp|Q8C4B4|U119B_MOUSE	71987.5	62548.8	48829.8	64513.2	40508.3	35681	61342.6	61179.9	62398.5	98074.1	82238.4	105626	104281	66651.7	67455.9	72621.3	110944
sp|Q8C4Q6|AIDA_MOUSE	44927.9	55143.8	44199.2	56797.5	53089	46307.3	11901	8421.86	7.33355e+06	57344	72023.9	18731.2	8.52483e+06	23710.5	37781.2	30711.8	37518.4
sp|Q8C4X2|KC1G3_MOUSE	541071	984221	583014	699794	793866	569230	541132	959472	1.04149e+06	919807	1.08203e+06	733047	949757	959716	954943	822354	465231
sp|Q8C522|ENDD1_MOUSE	49599.5	66546	56498.9	51128.6	54538.5	80563.7	63205.2	54208.9	48171.1	61918.3	55984.8	66376	56925.3	68572.9	80143.9	74441.6	51461.7
sp|Q8C547|HTR5B_MOUSE	19910.8	8471.32	17553.2	17062.2	15688.1	21594.5	15528.4	9247.53	9800.41	9561.25	3020.75	7224.41	2644.52	26745.6	11088.5	16282.4	19250.7
sp|Q8C561|LMBD2_MOUSE	130856	93574.5	127724	108760	138772	144190	99912.9	74442.2	84965.2	102142	135709	102957	119681	130973	91567.8	104787	149248
sp|Q8C570|RAE1L_MOUSE	413576	412685	400173	402508	454056	376520	519267	265784	470152	563531	451298	536950	514223	523805	471703	466688	405462
sp|Q8C5H8|NAKD2_MOUSE	72902.1	66866.5	93276.2	83955.1	80695	88704.6	65206.1	74595.9	51832.3	68194.5	54477.7	68142.3	70560.1	62624.5	79877.1	50349.4	80636.6
sp|Q8C5Q4|GRSF1_MOUSE	88429.5	110698	121689	91162.5	62660.6	93882.8	108301	84019.4	86215.6	98198.9	139573	91837.4	113799	78739.2	109241	114308	94202.1
sp|Q8C5W0|CLMN_MOUSE	70566.4	72613.2	76566.7	55199	94428.7	98304.5	43349.1	18407.7	94678.5	9023.66	101161	53304.8	37298.1	64349.3	76740.7	58524	92071.7
sp|Q8C5W3|TBCEL_MOUSE	49189.1	53628	26844.9	66092.3	35414.9	64147.8	55888.2	45919.9	9935.7	58777.3	35847.2	24640.2	40120.3	18246.1	43591.1	48411.8	65838.1
sp|Q8C6B2|RTKN_MOUSE	74127.1	112677	108912	63844.3	109699	74477.8	64301	110574	83935.9	79420.4	83109.6	124984	113029	122599	67090.9	55984	86859.7
sp|Q8C6E0|CFA36_MOUSE	27414.7	21578	7262.78	35900	46960.5	30925.7	26900.5	4712.43	10212.7	3064.17	25949.7	31924.2	26176.1	58454.8	13329.6	22784.7	2090.7
sp|Q8C726|BTBD9_MOUSE	572137	515088	548681	501868	532407	550788	692700	482823	498413	560879	547320	317582	544819	461391	663139	602121	706363
sp|Q8C729|F126B_MOUSE	308811	289586	271819	297404	370400	325383	300474	181558	278620	238631	226530	300274	267812	321952	318407	312380	331302
sp|Q8C754|VPS52_MOUSE	146921	107581	55599	106516	126068	140749	115877	132268	90366.7	118699	59232.5	120007	96853	94792.8	102245	103593	79124.7
sp|Q8C7D2|CRBN_MOUSE	72365.3	42773.4	30729.8	64847.8	78483.2	61612.6	19048	109688	22155.1	17197.9	31334.2	77014.1	42725.2	63045.5	62617.3	72573.9	82682.6
sp|Q8C7H1|MMAA_MOUSE	2340.81	34674.9	23409.2	39956	48464.5	45180.7	41004.5	55409.5	38210.7	30772.4	41366.5	28343.8	25953.5	48426.9	8661.88	26963.5	9211.94
sp|Q8C7K6|PCYXL_MOUSE	262447	197554	207375	337833	197413	362480	191586	153937	207179	200241	203519	232460	271841	214826	185486	160517	306557
sp|Q8C7R4|UBA6_MOUSE	224478	238453	293509	210973	379188	435733	257538	186674	166810	274777	459669	467691	330384	244389	169910	232210	292176
sp|Q8C854|MYEF2_MOUSE	30495.1	11777.3	7790.57	11843.4	8907.23	27423.3	12637.8	8435.13	17252.7	8850.51	15500.8	13137.9	15472	10455.9	19218.2	7990.66	31125.7
sp|Q8C863|ITCH_MOUSE	317095	278069	235474	291595	363610	382166	363362	196032	289567	375151	369511	241462	348466	329205	345644	327179	407699
sp|Q8C8N2|SCAI_MOUSE	1.27743e+06	1.85836e+06	1.31277e+06	1.97596e+06	2.2455e+06	1.75655e+06	2.40262e+06	1.92817e+06	2.12132e+06	2.03789e+06	2.45706e+06	1.79637e+06	2.20116e+06	360035	2.48856e+06	2.09618e+06	2.82475e+06
sp|Q8C8R3-2|ANK2_MOUSE	2251.24	4617.1	8723.4	10339	8795.22	857.565	10393.8	10162.7	10387.5	4953.76	6758.32	4525.99	13316.1	3151.44	6404.36	3537.6	769.04
sp|Q8C8T7|ELFN1_MOUSE	201963	159505	72271.2	73817	121474	286425	226679	120746	81945.7	85215.9	67716.2	112474	173594	224457	97463.7	236012	198957
sp|Q8C996|TM163_MOUSE	25834.4	41429.8	13610.4	6303.94	33188.6	46357.8	31784.3	162412	38494.9	19802.8	15660.7	39833.9	11253.9	23470.6	63722.7	46782.3	46246.6
sp|Q8C9S4|CC186_MOUSE	396389	459313	371365	541900	400063	664859	313122	460311	338878	297598	312970	327395	368548	396843	272248	433490	289246
sp|Q8CA95-3|PDE10_MOUSE	1.50481e+06	1.85186e+06	1.12904e+06	2.00798e+06	2.05445e+06	1.98773e+06	1.82377e+06	1.10212e+06	1.55426e+06	1.7867e+06	1.41057e+06	1.75264e+06	1.75727e+06	1.78598e+06	1.72646e+06	1.91561e+06	1.59398e+06
sp|Q8CAA7|PGM2L_MOUSE	56378.6	48191.6	44241.3	50883.4	60884.2	40507.2	74318.9	82518.8	53415.1	60586	33340.8	69104.7	50854.8	55376.1	58278.9	51216.9	78263.4
sp|Q8CAK1|CAF17_MOUSE	97252.5	84064.2	50781.7	134832	150832	160038	143966	142588	127889	128495	98467.7	105841	102330	91702.7	112280	137610	125851
sp|Q8CAK3|RYDEN_MOUSE	8.96332e+06	8.69078e+06	8.63534e+06	9.30677e+06	1.04256e+07	9.03537e+06	8.72094e+06	5.20546e+06	6.94553e+06	7.32912e+06	1.0099e+07	8.90881e+06	7.64086e+06	8.45884e+06	9.34135e+06	1.00247e+07	1.09082e+07
sp|Q8CAQ8-2|MIC60_MOUSE	1703.74	35540.4	4549.61	8408.91	4587.41	7189.28	5938.9	11303	8140.6	9463.81	16229.8	12511.5	18205.1	7143.22	4160.33	1748.48	2554.41
sp|Q8CAY6|THIC_MOUSE	802182	889241	727138	913786	914292	1.18959e+06	1.01678e+06	1.01825e+06	806998	810377	871974	777124	807285	760336	838374	1.02456e+06	1.27592e+06
sp|Q8CBE3|WDR37_MOUSE	21911	19376.9	30228.1	3051.49	9251.93	1852.92	2612.36	66247.8	32727.5	19930.1	18516.2	28029.2	20000.1	9191.39	26650.4	6821.4	11971.9
sp|Q8CBY0|GATC_MOUSE	527926	402489	432200	599975	574131	584107	493960	411045	445306	455375	479091	471465	433848	506994	601954	550769	448470
sp|Q8CBY8-2|DCTN4_MOUSE	1.23343e+06	666488	1.31576e+06	1.23115e+06	1.19957e+06	714810	1.17794e+06	2.43166e+06	1.32109e+06	1.19423e+06	1.73172e+06	722689	1.52271e+06	320228	1.43545e+06	486004	1.3424e+06
sp|Q8CC35|SYNPO_MOUSE	44590.4	48404.5	58587	38765.2	56245	71175.7	54978.4	70006.8	51511.7	55092.2	44347	80684.7	44165.5	59359.9	63410	59127.6	83582
sp|Q8CC86|PNCB_MOUSE	410680	353693	382429	461801	450797	360344	444573	370249	325397	344218	342054	401604	340780	344335	409970	416651	421817
sp|Q8CC88|VWA8_MOUSE	273379	266585	194430	299698	274561	401158	358275	170077	243521	290416	334683	298695	298819	299765	315286	321530	272532
sp|Q8CCB4|VPS53_MOUSE	144957	45862.2	3807.2	87582.4	88562.9	11573.4	10115.7	9550.38	11352.6	7306.96	17277.6	16673.6	3514.12	52634.2	7169.25	13051.8	9674.22
sp|Q8CCF0|PRP31_MOUSE	22447.4	17722.8	21313.1	13175.6	18410.1	9312.71	23243.3	46988.7	19396	17790.5	21602.8	33202.3	14096.2	21599.8	18331	16666.5	36629.6
sp|Q8CCH2|NHLC3_MOUSE	95357.2	116663	80546.2	106626	91455.9	102283	84460	142277	74826.7	81665.5	137190	127870	71889.9	94689.8	78327.5	114758	115699
sp|Q8CCJ3|UFL1_MOUSE	53491.9	30271.7	29132.9	39248.2	41119.7	28189.1	26482.1	25183.8	11821.8	29242	98907.1	63804.4	49065	20162.3	13330.3	2032.68	35021.8
sp|Q8CCK0|H2AW_MOUSE	21104.3	28541	31215.8	19495.7	23155.4	29466.5	21858.8	40219.7	26936.3	36113.7	36750.8	29220.8	5330.21	27326	15621.5	1726.49	12536.3
sp|Q8CCM6-2|TIM21_MOUSE	79792.9	76830.3	49705.2	88454.6	53446.8	68287.7	66223.9	46449.9	31902.2	77629.7	29462.9	47959.8	47187.9	50150	65048.9	60926.2	63276.4
sp|Q8CDM8|F16B1_MOUSE	887730	955748	1.09402e+06	960771	989110	854183	826968	1.09376e+06	959717	933307	1.17258e+06	1.2625e+06	1.10683e+06	1.15091e+06	1.25715e+06	1.03494e+06	1.00361e+06
sp|Q8CDN6|TXNL1_MOUSE	175506	184602	121528	168588	166326	177537	156113	68369.7	76650.3	125889	122141	89316.7	99658.5	145887	163145	182088	203928
sp|Q8CE50|SNX30_MOUSE	13649.7	13878.5	23378.3	16998.6	19767.8	15412.8	14902.3	14651.7	14676.8	10509.9	23406.4	21304.9	10371.2	15669.9	22062.7	18252	2119.29
sp|Q8CE90|MP2K7_MOUSE	29169.8	30783.7	20458.8	35871.1	31521.4	40043.2	40029.4	25357.5	24409.1	28534.5	28109.6	36071.4	4461.4	18385.8	36716	27747.1	38906.2
sp|Q8CEC5|KBRS1_MOUSE	7742.47	3502.44	4201.52	3380.65	6010.65	4574.7	2344.4	5130.01	3115.79	12124.7	5154.77	5316.69	15523.7	4688.09	966.906	12795.3	3979.77
sp|Q8CF93|GLT13_MOUSE	126465	129836	95306.3	109870	95338.3	140017	209761	90003	146085	111030	225524	127790	166379	137991	141217	211611	232342
sp|Q8CFA2|GCST_MOUSE	22529.2	33175	36212.2	31378.7	33571.4	31260.5	16137.8	20473.6	25766.6	30576.9	22144.4	43442.6	12170.3	25939.7	27960.6	25513	23780
sp|Q8CFI5|SYPM_MOUSE	239578	261763	223256	244340	269148	350776	231942	132325	203762	275833	343075	317405	275718	261447	290338	268320	318658
sp|Q8CG76|ARK72_MOUSE	429867	514773	300001	932202	418483	651249	302616	573109	622600	558815	561213	650901	500854	450587	506175	516527	526753
sp|Q8CGA0|PPM1F_MOUSE	998127	1.14082e+06	915738	1.06638e+06	1.21933e+06	1.35864e+06	1.16907e+06	781493	1.07515e+06	1.05731e+06	1.13502e+06	1.31301e+06	1.04963e+06	1.06453e+06	1.1544e+06	1.2119e+06	1.18283e+06
sp|Q8CGC7|SYEP_MOUSE	531545	509867	482637	569862	601253	550852	518889	551127	536487	443781	636741	492433	477775	482161	549299	514330	632536
sp|Q8CGF6|WDR47_MOUSE	1.19368e+06	1.28244e+06	1.16263e+06	1.24757e+06	1.49075e+06	1.43331e+06	1.3565e+06	769238	1.14628e+06	1.22686e+06	1.31802e+06	1.50825e+06	1.27742e+06	1.44386e+06	1.46466e+06	1.50261e+06	1.18334e+06
sp|Q8CGK3|LONM_MOUSE	42727.3	65326.7	37755.9	53140.4	50418	64681.7	87348.5	14432.8	37644.3	54903.8	61808	44734	48927.8	48601.6	40216.7	63336.1	30535.3
sp|Q8CGV2|TPH2_MOUSE	7996.4	12551.2	10630.7	11967.7	9319.42	27151.2	3504.56	3582.89	5073.8	6488.04	9810.83	9285.3	2240.89	4935.4	7179.21	6650.09	4931.97
sp|Q8CH09|SUGP2_MOUSE	72186.2	43113.1	61654.6	25201.2	27471.1	75551.6	56550.2	39175.9	30633.6	56225.7	29545.5	51763.3	55575.6	76282.5	48275.8	62369.7	68991.6
sp|Q8CH18|CCAR1_MOUSE	212171	193935	229320	214316	222638	211372	209737	141403	164620	157506	187193	177848	194012	150296	162815	198865	260862
sp|Q8CH72|TRI32_MOUSE	24051.7	28488.1	25257	32398.7	35290.8	20819.9	43888.3	71156	28435.7	26999.7	48104.7	23794.1	28768.9	7823.82	28212.5	24943.4	55287.3
sp|Q8CH77-2|NAV1_MOUSE	57085.3	42132.8	27647.6	42129.1	43529.7	58359.1	18996.6	61251.3	44512.3	48680.3	44636.9	49231.2	35613	48829.7	47667.6	45760.1	56506.9
sp|Q8CHE4|PHLP1_MOUSE	39662.3	29808.8	14290	46847.1	40291	77463.2	37868.9	2878.77	24659.7	40715.4	25024.4	30499.9	27837.7	36469.8	47210.1	50080.5	31037.7
sp|Q8CHK3|MBOA7_MOUSE	35225.4	16108.3	36094.1	33410	36001.2	30934.7	25527.8	98975.3	28130.3	25185.8	23236	22814.8	23254.4	22533.1	27328.4	15418	49841.5
sp|Q8CHP5-2|PYM1_MOUSE	779167	859583	1.08156e+06	800708	860949	1.26018e+06	814375	1.50679e+06	889622	884010	695390	1.08582e+06	858829	976337	657384	605657	1.30085e+06
sp|Q8CHP8|PGP_MOUSE	702386	786579	680289	670872	754158	866347	901452	463196	728346	678594	895103	921894	767606	747422	1.0289e+06	965422	1.07665e+06
sp|Q8CHT0|AL4A1_MOUSE	14598.4	4231.26	13953.9	11712.1	8699.31	13341.1	6380.97	29962.9	8584.33	6662.07	9023.92	6575.19	8662.83	14433.8	10721.1	7455.11	8510.15
sp|Q8CHU3|EPN2_MOUSE	127028	149203	98820.6	103081	99434.1	138477	136025	111643	155621	116218	92628	123213	143419	113977	165898	132935	139961
sp|Q8CHW4|EI2BE_MOUSE	26960.3	17596.3	7069.26	20732.3	24608.3	22554.3	29353.2	34416.8	26997.5	21377	17941.1	13398.1	28186.9	25393.8	25025.4	23718.2	37653.9
sp|Q8CHX7|RFTN2_MOUSE	186576	667007	208066	649629	336266	423418	252468	787142	385803	147043	1.52856e+06	818667	732437	1.01957e+06	152784	367075	192659
sp|Q8CI32|BAG5_MOUSE	43097.6	55735	216160	88535.5	45480.5	85381.4	34068.9	114665	74320.3	62882	69933.1	49481.3	78914	41416.1	78406.6	66825.4	48390.3
sp|Q8CI43|MYL6B_MOUSE	97374.7	104791	99471.2	101055	112392	89965.6	121371	79131.1	109039	99998.5	116793	133490	69541.6	96871	112069	113535	54432.4
sp|Q8CI51|PDLI5_MOUSE	94881	78419.3	112342	96676.7	156387	107928	70437.7	157165	64049.3	84822.3	79182.7	98724.7	85315	145398	115263	98616.7	103453
sp|Q8CI61|BAG4_MOUSE	66748.3	80440.3	49804	19453.7	50258.7	36702.9	25043.1	37847.1	22140	40729.9	46128	58359.4	30281.2	53953.8	42925.4	69237.5	33983
sp|Q8CI71|VPS50_MOUSE	83800.9	130400	94454	62875.9	72698.6	141112	180810	44481.2	164994	165162	118734	174756	153680	100376	152114	148905	136092
sp|Q8CI75|DI3L2_MOUSE	41563.7	48223.3	9286.51	48840.5	52274.5	50136.8	37462.5	32875.8	38916.1	44226.7	42304.5	50800.3	49062.5	40487.3	44258.7	60061	27981.2
sp|Q8CI78|RMND1_MOUSE	6.8042e+06	8.94175e+06	3.94414e+06	7.86262e+06	7.38536e+06	5.85233e+06	6.42052e+06	2.52737e+06	5.09885e+06	5.64579e+06	5.33873e+06	6.69979e+06	5.62866e+06	8.40477e+06	7.0381e+06	5.41151e+06	4.197e+06
sp|Q8CI94|PYGB_MOUSE	450522	481027	262406	546145	512378	416317	433627	257437	356347	382285	373103	441638	358963	524139	454589	491123	358810
sp|Q8CIB5|FERM2_MOUSE	944815	821658	1.02813e+06	843297	848106	940629	1.0969e+06	1.29901e+06	944408	1.00815e+06	956500	967887	922439	893396	998427	1.0511e+06	1.58302e+06
sp|Q8CIN4|PAK2_MOUSE	132170	109236	76562.6	123712	134309	142934	132803	78564.6	97588.2	102817	120331	107165	98699.6	110574	110373	126875	153723
sp|Q8CIV8|TBCE_MOUSE	412784	301339	329691	323946	435915	310036	453667	507916	490156	365727	365715	389786	396020	259790	408649	465170	579654
sp|Q8CJ19|MICA3_MOUSE	21893.8	122515	175414	47030.6	135936	110018	167781	16878.4	166370	129513	130068	28652.6	122261	95021.6	167368	15396.6	197193
sp|Q8CJ53|CIP4_MOUSE	45829.7	37644	49930.8	43263.2	53396.2	81577.1	56367.4	66454.1	42388.8	44564.1	43518.5	24527.7	50263.8	51625.3	41606.2	51272.8	71920.7
sp|Q8CJ61|CKLF4_MOUSE	103839	119784	111371	137903	140106	163116	118557	89905.9	108663	121538	150418	163867	136324	116085	136311	117375	138826
sp|Q8CJG0|AGO2_MOUSE	21198.5	27370.3	46762	37926.5	25397.7	31493.1	26838.3	44131.9	30057.9	102164	40885	33155.7	31241	19423.8	36539.9	29737	14978.6
sp|Q8CJG1|AGO1_MOUSE	551097	486717	409180	483665	539814	499717	508679	670187	491946	568550	607037	435567	616357	677781	520778	605253	580480
sp|Q8CJH3|PLXB1_MOUSE	55684.3	50279.8	49266.8	41014.5	75042.3	67814.4	79081.9	121480	76070.6	53532.9	72311.4	44549.3	59156.6	53491.7	60968.6	80460.5	63823.7
sp|Q8HW98|IGLO5_MOUSE	281449	257568	234819	290242	299625	342735	303602	283843	240037	270672	216342	317672	248589	311475	308851	326395	576557
sp|Q8JZK9|HMCS1_MOUSE	101114	87970.1	103612	77560.4	96955.9	59153.5	106109	121492	80591.6	85249.8	62000	70187.1	93361	72551.6	113043	97870.7	117981
sp|Q8JZL3|THTPA_MOUSE	58758.9	39952.5	71860.1	23580.1	55470.1	57739.4	46430.9	80066.3	54274.4	41924.1	55457.3	42261.8	43087.6	65165.1	28720.6	44185.1	55362.9
sp|Q8JZM4|DNER_MOUSE	1.28456e+06	1.37914e+06	997219	1.10401e+06	1.19206e+06	1.27133e+06	1.4942e+06	1.10746e+06	1.12986e+06	1.17468e+06	1.3311e+06	1.24077e+06	1.2027e+06	1.31855e+06	1.29035e+06	1.21493e+06	1.37692e+06
sp|Q8JZN5|ACAD9_MOUSE	43867.7	39985.5	24381.3	31767.1	33925.7	29286.4	12058.3	27793.9	36480.2	39893.5	42583.2	58279.8	46478.3	32575.3	57277.5	50102	72392
sp|Q8JZN7|MIRO2_MOUSE	117457	228800	190761	169473	180857	126309	148609	57168.5	146531	169929	211461	136555	199468	98140.3	176691	132844	130974
sp|Q8JZP2|SYN3_MOUSE	903123	900798	771768	819322	961461	850785	968613	846696	866148	829353	872746	865005	791807	881604	953573	985796	846904
sp|Q8JZQ2|AFG32_MOUSE	435139	472476	271526	427435	474328	405439	472436	390425	404763	439779	427639	549510	523910	330355	533569	450507	350789
sp|Q8JZQ9|EIF3B_MOUSE	14261.2	24779	17028.2	19847.3	21572.1	6784.74	24640.9	10009.8	20569.2	15631.1	41473.9	7343.94	22138.8	17188.1	26272.8	26278.3	21348.1
sp|Q8JZR0|ACSL5_MOUSE	128999	97640.4	115037	110384	162288	100233	191532	139211	213865	152886	200899	104833	139140	149783	212650	95291.7	114431
sp|Q8JZR6|S4A8_MOUSE	370480	306676	293578	345490	317008	375162	320303	245292	322039	337143	276653	270899	298425	343328	317163	371111	186687
sp|Q8JZS0|LIN7A_MOUSE	260640	231516	131815	163756	235683	212032	275591	151003	211168	231914	252446	205878	223948	212616	229733	267339	151422
sp|Q8JZU2|TXTP_MOUSE	90562.8	86071.5	58396.4	109359	97064.1	141281	105524	91175	98948.8	101308	71709.9	99310.2	84500	98030.2	89183.7	109901	105633
sp|Q8JZV7|NAGA_MOUSE	30991.3	23840.8	16639.1	31900.7	30439.6	30899.7	19437.5	26758.3	17057.4	24821.3	10929.1	14787.3	16350.5	23916.9	3602.57	15145.1	12494.4
sp|Q8JZW4|CPNE5_MOUSE	106087	116330	119603	131657	128468	87754.1	51855.7	72799	78590.1	66804.7	144294	82569.9	99090.3	115103	116398	95283	115883
sp|Q8JZW5|SH2D5_MOUSE	64653.2	4333.87	49109	53833.4	56241.5	40646.7	46208.2	16748.3	56788.4	15800.3	2857.11	54689.9	51536	72416.2	38827.5	47247.9	30086.8
sp|Q8JZX9|BORG1_MOUSE	52034.6	40408.3	31357.6	28126.2	24377.1	81820.5	39747.8	56060.1	63003.8	55110.6	55681.7	49401.7	34945.7	39051	54783.9	26318.3	50759.6
sp|Q8K003|TMA7_MOUSE	685366	565991	571705	604543	826661	651468	667339	361626	684615	648432	794493	794849	743213	754792	718549	732855	709872
sp|Q8K010|OPLA_MOUSE	265882	188458	246066	325537	346093	386831	269774	409136	244835	213134	255906	168650	225797	411846	284748	242709	266550
sp|Q8K021|SCAM1_MOUSE	18098	5477.94	16960.2	22347.3	22556.8	21575.6	2138.12	18535.9	5323.65	16534.2	18898.7	9073.38	24389.3	20805.9	15780.8	18243.8	12116.3
sp|Q8K093|TRHDE_MOUSE	98228.9	41859.7	111646	111165	104730	114708	64003.4	152388	46342.9	41034.7	43058.4	28563	48500.8	95260.8	54801.6	61657.2	122250
sp|Q8K097-2|LFG2_MOUSE	81782.8	64874.1	38258.6	59006.7	54885	63075.1	70982	7590.2	38889.5	60833.2	33765.6	57890.7	35652.8	48047.7	63996.4	48320	71787
sp|Q8K0C4|CP51A_MOUSE	114461	128048	90564.5	163801	152331	117123	158839	108370	171414	154415	103071	150463	118389	109375	144910	139372	109608
sp|Q8K0C9|GMDS_MOUSE	535745	419065	454704	651476	501638	173346	129888	132330	360913	431056	144109	177426	390993	446420	432025	341406	91746.5
sp|Q8K0D5|EFGM_MOUSE	41286.5	20455.5	23006.7	49070.4	26813.8	33945.7	30169.6	37022.4	24534	27645.1	24749.9	23935	28229	22070.5	4398.92	25764.7	30627.6
sp|Q8K0D7|WRB_MOUSE	426142	407182	359625	475797	469686	467517	527973	835231	709183	502426	364090	477537	469557	383781	431299	423402	442553
sp|Q8K0G5|EIPR1_MOUSE	876899	1.13553e+06	692039	720167	1.03711e+06	750428	748550	609163	801089	1.00872e+06	795141	1.03173e+06	902491	986164	837158	924457	822560
sp|Q8K0S0|PHYIP_MOUSE	4.88052e+06	3.45648e+06	4.97451e+06	3.49698e+06	3.73361e+06	3.31211e+06	4.76837e+06	7.45814e+06	4.78841e+06	4.18075e+06	3.13591e+06	3.03431e+06	3.77219e+06	3.73622e+06	4.41748e+06	3.8571e+06	5.08856e+06
sp|Q8K0T0|RTN1_MOUSE	157495	136124	151743	167161	164929	166405	207884	108491	127205	150149	151274	164376	135878	143264	184649	200274	193084
sp|Q8K0T4|KATL1_MOUSE	2.64579e+06	2.81783e+06	2.28291e+06	3.21066e+06	3.06749e+06	3.04e+06	2.92001e+06	1.35692e+06	2.11048e+06	2.46233e+06	1.98847e+06	2.6416e+06	2.66668e+06	2.62229e+06	2.44269e+06	2.42079e+06	2.40472e+06
sp|Q8K0U4|HS12A_MOUSE	105415	113261	100396	90179.2	103984	48074.5	142549	209319	141493	120684	103020	128336	109550	101020	124230	131647	174139
sp|Q8K0V4|CNOT3_MOUSE	48243.1	42245.8	96626.1	43433.9	40112.8	47948.1	55222.4	19246.9	47742.6	32518.9	43858.3	42382	54695.9	28084.8	49935.3	32533.6	26981.7
sp|Q8K0X8|FEZ1_MOUSE	222457	328938	155498	211748	199328	162055	101201	123232	141000	337699	238986	297554	260297	300255	247276	206215	134903
sp|Q8K0Z7|TACO1_MOUSE	87358.2	70271.3	78196.6	80229.8	87001.6	100076	65340.9	84365.5	41320	54671.3	116155	70356.2	68806.5	71622.9	56792.4	57910.2	78032.3
sp|Q8K157|GALM_MOUSE	1.60233e+06	2.23007e+06	2.51107e+06	2.45904e+06	1.81954e+06	1.73976e+06	1.20585e+06	1.52007e+06	1.33622e+06	1.23708e+06	1.92617e+06	1.92139e+06	1.77735e+06	2.39815e+06	1.39171e+06	1.34648e+06	752848
sp|Q8K183|PDXK_MOUSE	260103	258251	226020	275672	260775	240658	261350	199975	215741	256610	250039	287778	140898	237868	241671	210305	252279
sp|Q8K1A6|C2D1A_MOUSE	8386.69	21855.9	11212.3	16252.8	19489.2	8701.55	18467.5	4502.23	88386.3	22761.8	67227	109591	9152.24	20820	97110	78456.9	5528.55
sp|Q8K1B8|URP2_MOUSE	4839.13	6578.32	9513.71	3128.64	9232.8	4862.26	3635.01	8698.09	4653.02	2209.84	6297.12	8172.87	3676.95	18303.8	8241.01	4591.23	3240.9
sp|Q8K1C0|ANGE2_MOUSE	533734	522682	535955	557394	520242	557172	610659	119633	563625	594057	339708	422671	350213	505200	354967	380759	757207
sp|Q8K1J6|TRNT1_MOUSE	244654	182631	242740	255492	256339	442161	264755	158289	182205	204917	205084	217508	203646	231911	251920	236079	672601
sp|Q8K1M6-3|DNM1L_MOUSE	142533	90262.4	220368	159124	106163	126942	121270	11870	113174	77092.4	166233	96427.7	113018	145182	146705	137050	102372
sp|Q8K1M6|DNM1L_MOUSE	103325	239513	196533	57914.1	77938	65598.6	523405	311698	231080	367197	289973	389436	390914	211159	270767	242165	296486
sp|Q8K1N1|PLPL8_MOUSE	213255	206370	233342	201889	199925	182071	261212	132181	232435	270032	162363	161821	206801	210044	153693	224728	225426
sp|Q8K1R3|PNPT1_MOUSE	39085.5	32125.8	32166.4	20901	25796.3	18017.8	33071.2	32541.1	36336.2	26090.3	24020.1	13230.8	32464.7	37291.3	30580.7	29911.8	24829.6
sp|Q8K1R7|NEK9_MOUSE	346003	303981	426225	298260	318363	360742	410158	257123	385051	389254	244209	353038	326813	368968	289704	308562	414837
sp|Q8K1Z0|COQ9_MOUSE	56833.9	54997.5	26162.9	32979	51431.7	34630.5	70627.2	87720.1	64846.8	54278.4	71711.7	50390.3	63727.7	62988.8	68302	77369.7	48310
sp|Q8K209|AGRG1_MOUSE	1.97091e+06	1.6635e+06	1.40854e+06	1.68317e+06	2.12605e+06	2.51694e+06	2.03283e+06	1.31606e+06	1.9725e+06	1.97898e+06	1.70323e+06	1.86461e+06	2.04547e+06	2.02059e+06	2.17151e+06	2.08695e+06	2.07265e+06
sp|Q8K212|PACS1_MOUSE	238562	220989	164922	259806	208069	227303	278927	192932	254549	260682	212625	222598	219219	219477	260171	254461	250841
sp|Q8K215|LYRM4_MOUSE	68274.7	40513.3	66064.8	60908.2	58144.4	31280.5	49972.1	44723.5	52197.9	56606.5	43760.7	51428.9	39954.4	53453.3	36162.1	65401.7	69838.2
sp|Q8K245|UVRAG_MOUSE	25125.5	31754.8	29100.1	30573.1	35119.7	26941.2	42972.1	31292.4	33198.5	10238.9	38545.1	38378.2	43386.8	38830.5	317857	38731	144940
sp|Q8K268|ABCF3_MOUSE	146452	318694	213736	172379	178506	136403	77959.5	183374	172023	203410	224599	318374	225448	240621	141741	167518	168168
sp|Q8K274|KT3K_MOUSE	220025	295179	209280	251357	260209	263666	285950	135275	234415	231580	251477	260459	269019	305325	237747	297186	202723
sp|Q8K298|ANLN_MOUSE	3.59455e+06	3.85913e+06	3.12232e+06	3.61105e+06	3.68483e+06	3.74923e+06	3.78898e+06	2.72747e+06	3.52838e+06	3.6204e+06	3.43729e+06	4.05273e+06	3.1874e+06	4.01226e+06	3.53044e+06	3.90746e+06	3.95565e+06
sp|Q8K2B3|SDHA_MOUSE	175781	192158	94565.8	94924.5	152388	95023.9	183669	136975	159000	141184	146287	131762	156892	180344	181471	224185	204011
sp|Q8K2C6|SIR5_MOUSE	77700.4	52463.8	60498	68069.2	63818	65275.4	64331.3	151508	84689.5	59933.2	54692	51231.3	26359.7	68281.8	61235.4	53192.3	44757.1
sp|Q8K2C7|OS9_MOUSE	157031	256082	67009.1	206762	240050	156000	140321	36450.8	98325.8	145629	152674	167828	167994	250273	127608	154413	50303.1
sp|Q8K2C9|HACD3_MOUSE	11516.5	25482	23743.2	28868.9	25184.9	46790.2	29893.4	25774.7	16206.1	7639.67	15121.7	31658.5	16383.8	17395.8	30114.9	13642.9	39553.6
sp|Q8K2F8|LS14A_MOUSE	65421.9	62314.9	48264.1	72850.5	72543.1	54615.9	81869.3	29866.2	60573.7	68720.6	64955.8	65127.2	55648.1	59797.3	83168.8	80642.3	73381
sp|Q8K2I1|FNTB_MOUSE	4.65275e+06	3.85547e+06	6.73491e+06	3.19733e+06	4.09416e+06	3.94691e+06	5.98154e+06	28987.2	6.92078e+06	6.26921e+06	3.26561e+06	10425.2	5.21952e+06	2.82466e+06	62980.4	3.82609e+06	6.03437e+06
sp|Q8K2J7|RELL1_MOUSE	361979	331445	613224	436197	347408	294789	757406	406922	629494	645985	423663	294387	377862	295631	596471	297320	246357
sp|Q8K2L8|TPC12_MOUSE	31799.5	46242.1	7824.48	30212.9	3559.15	199512	68745.6	35223.5	33963.6	29198.5	42137.9	67170.3	39401.5	24574.3	36152	55384	46971.9
sp|Q8K2M0|RM38_MOUSE	53768.3	41275.1	70652.8	54384.6	62044.5	66749.5	36306.3	28316.3	49866	37674.3	27829.3	31642	44466.5	53657.5	38030.1	26642.6	46937.1
sp|Q8K2Q0|COMD9_MOUSE	63067.9	62266.4	71140	69869.4	69392.2	70770.9	75447.6	12127.6	61316.7	69628.8	57099	64280.3	59931.1	52707.1	48543.1	70612.8	100371
sp|Q8K2Q7|BROX_MOUSE	61861.7	88252.3	96738.9	62110	78587.3	90364.8	61614.1	85627.9	47969.1	89318.4	16395.3	69992.7	75183.2	88924.4	86286.8	55935	54770.2
sp|Q8K2Q9|SHOT1_MOUSE	27188.7	9424.21	24365.4	43073.3	30298.9	29749.1	15832	53317.6	24172.9	22827.2	8650.95	9679.63	6845.04	23056.3	19578.6	29093.3	5946.41
sp|Q8K2V6|IPO11_MOUSE	386999	527929	479702	750867	613972	1.09946e+06	408732	236303	213064	399847	857553	650331	388411	504625	145592	265479	699543
sp|Q8K310|MATR3_MOUSE	213526	202779	222566	237585	278475	173015	210433	187673	422767	145856	167305	208958	196291	220318	197121	194688	269242
sp|Q8K341|ATAT_MOUSE	502168	576249	730568	573550	538791	682724	822190	901219	709315	774980	642554	740015	741986	552214	794293	814920	814978
sp|Q8K354|CBR3_MOUSE	22398.6	13044.4	22598.4	20489.1	17519.2	23998.8	36367.6	21239.4	38118.1	27173.7	23015.7	38796.9	30098.6	33699.7	24224.8	27150.6	40382.2
sp|Q8K377|LRRT1_MOUSE	402447	409224	344574	482173	375775	391372	333679	257909	320824	358346	371827	422036	423179	462866	379516	419981	353413
sp|Q8K394|PLCL2_MOUSE	14703	28997	12346.8	30527.4	7772.35	5509.42	55760.1	11445.7	10194.2	45908.2	37890.9	10801	38507.1	9989.18	5525.26	46407.3	76846.4
sp|Q8K3B1|FBSP1_MOUSE	229966	163984	57867.5	177383	156034	77643.4	202357	120821	140098	193186	115043	133565	167893	168195	251880	274848	313125
sp|Q8K3C0|RNK_MOUSE	168392	144469	406141	172141	153868	225196	222560	454809	281542	183358	159539	230969	189727	191841	155816	183945	177165
sp|Q8K3C3|LZIC_MOUSE	84517	83743	83509.6	102520	102303	101067	119468	74057.3	62805.6	66685.1	95713.1	91577.5	92609.6	98097.5	109573	115757	78414.1
sp|Q8K3G9|DP13B_MOUSE	1.03911e+06	1.09487e+06	737549	909497	1.04388e+06	1.02877e+06	965263	620684	867587	915258	890530	962742	932449	1.03272e+06	986990	1.04528e+06	1.09575e+06
sp|Q8K3H0|DP13A_MOUSE	24602.6	27151.7	25563.1	23130.8	22937.3	17900.9	8506.67	105962	45922.2	34581.9	38806.5	32999.9	29742.9	31093.6	32851.9	42204.3	38608.5
sp|Q8K3I4|MYRIP_MOUSE	292243	299433	238005	269362	345945	376430	401440	473868	389140	368549	316640	307890	354425	290343	327950	358099	213367
sp|Q8K3J1|NDUS8_MOUSE	221240	192059	192607	245123	235832	229132	169496	179883	225543	220721	179784	234551	156157	223123	235199	221706	272240
sp|Q8K3W0|BABA2_MOUSE	527113	565978	456083	511751	502053	406948	440558	411641	512585	455123	613827	402695	530064	551603	545878	602677	340103
sp|Q8K400|STXB5_MOUSE	404676	360215	192389	352348	438798	468339	482030	281956	282113	424360	466366	354389	437796	436632	409921	493356	250174
sp|Q8K406|LGI3_MOUSE	302158	289213	279526	252671	319118	276236	384363	321732	286700	392555	317577	430306	381026	319352	403390	430273	586145
sp|Q8K411|PREP_MOUSE	51041.4	51033.2	123217	72411.4	59270.7	48224.7	69267.2	49728.3	54085	12749.4	103430	47312.1	78415.4	57734.2	64499.6	56643.8	4127.52
sp|Q8K4P8|HECW1_MOUSE	568316	460321	495993	535888	546968	599249	464636	388837	404112	412087	322195	446491	412667	535782	436675	460075	553023
sp|Q8K4R4|PITC1_MOUSE	12148	47535.9	17948.2	4207.84	5186.19	4477.49	3410.04	3772.11	5749.98	22064.4	18830.5	37146.5	21825.3	18344.7	14178.7	9327.34	4467.55
sp|Q8K4X7|PLCD_MOUSE	204391	96886.5	128253	143329	186484	93514	144497	99340.2	109561	108671	120539	68687.1	115412	101488	117497	117079	86642.7
sp|Q8K4Z0-2|LGI2_MOUSE	195329	242413	195586	371230	357355	375845	200202	373409	218504	232044	202507	255232	196272	350018	199470	229658	209307
sp|Q8K4Z3|NNRE_MOUSE	21439.5	42479.9	70142.4	81963.9	49025.7	81049.4	42809.6	48774.3	38428.4	51300.8	44551.7	49862.9	46331.8	53961.4	29199.8	53782.9	41481.8
sp|Q8K4Z5|SF3A1_MOUSE	1.56135e+06	1.16304e+06	1.33223e+06	1.64128e+06	1.51655e+06	1.51647e+06	1.20669e+06	858907	1.17936e+06	1.19553e+06	1.32576e+06	631797	1.31023e+06	1.3196e+06	1.21768e+06	1.26447e+06	1.18968e+06
sp|Q8K596-2|NAC2_MOUSE	46640.8	68210.9	102627	20187.9	22005.4	118835	86407.1	76470.1	88023	117990	78615.9	85464.1	91426.7	138382	90284.7	66369.7	99527.6
[truncated: 2,439 more rows]

## Sheet: WT vs. AD-tg(PBS) 
Protein	P Value Proteins	FC Proteins
sp|P62838|UB2D2_MOUSE	0.00152747	16.6175
tr|A0A1L1SR84|A0A1L1SR84_MOUSE	0.00556579	8.31401
sp|Q8BJH1|ZC21A_MOUSE	0.0119143	6.04734
sp|Q61527|ERBB4_MOUSE	0.00462371	6.03459
sp|Q99PV0|PRP8_MOUSE	0.00031269	4.64736
sp|Q99MB7|RN141_MOUSE	0.0408848	4.25672
sp|Q99JF5|MVD1_MOUSE	0.00481153	4.06465
tr|A0A0A0MQI6|A0A0A0MQI6_MOUSE	0.00451868	3.90597
sp|Q9CQ71|RFA3_MOUSE	0.0243215	3.79385
tr|Q3TJI8|Q3TJI8_MOUSE	0.0157597	3.78101
tr|E9Q8N8|E9Q8N8_MOUSE	0.0371581	3.74489
tr|E9PXY1|E9PXY1_MOUSE	0.00864535	3.5886
sp|Q9CZM2|RL15_MOUSE	0.0097142	3.45163
tr|E9QK62|E9QK62_MOUSE	0.00267666	3.41316
sp|Q9Z2G6|SE1L1_MOUSE	0.0376892	3.36802
sp|Q7M750|OPALI_MOUSE	0.0163099	3.36447
sp|Q9QZQ8|H2AY_MOUSE	0.00870364	3.35032
sp|Q8C079|STRP1_MOUSE	0.015412	3.342
tr|A0A1L1SUR7|A0A1L1SUR7_MOUSE	0.0292389	3.2672
tr|A0A0R4J0K1|A0A0R4J0K1_MOUSE	8.721e-05	3.19317
tr|H3BJ77|H3BJ77_MOUSE	0.00643725	3.12699
sp|Q9CZX9|EMC4_MOUSE	0.0112763	3.05776
tr|F6SMY7|F6SMY7_MOUSE	0.0497321	3.04639
tr|A0A1Y7VJP1|A0A1Y7VJP1_MOUSE	0.043276	3.04629
tr|Q6P1J1|Q6P1J1_MOUSE	0.0183325	3.0194
tr|F8WHP5|F8WHP5_MOUSE	0.0407329	3.00821
sp|Q60597|ODO1_MOUSE	0.0035165	2.97451
tr|G5E8T6|G5E8T6_MOUSE	0.00141097	2.96085
sp|Q9CWF6|BBS2_MOUSE	0.0244079	2.91184
sp|P27545|CERS1_MOUSE	0.00251345	2.89399
tr|A0A0A6YVR9|A0A0A6YVR9_MOUSE	0.0465246	2.81966
sp|P03921|NU5M_MOUSE	0.0131159	2.79077
sp|Q5KU39|VPS41_MOUSE	0.00278507	2.78737
tr|A0A286YDB3|A0A286YDB3_MOUSE	0.0237497	2.7275
sp|Q64475|H2B1B_MOUSE	0.0171087	2.71222
tr|H3BLH0|H3BLH0_MOUSE	0.0489082	2.69667
sp|Q8CH09|SUGP2_MOUSE	0.00388404	2.69656
sp|Q9CR61|NDUB7_MOUSE	0.0341206	2.68841
tr|A0A0R4J2C6|A0A0R4J2C6_MOUSE	0.000207906	2.68705
sp|Q8C5W3|TBCEL_MOUSE	0.0471125	2.66363
sp|Q9CWN7|CNO11_MOUSE	0.0499433	2.66273
sp|Q9D1H7|GET4_MOUSE	0.0197578	2.65067
sp|Q9CX86|ROA0_MOUSE	0.000818591	2.64415
sp|Q9CQ26|STABP_MOUSE	0.0165085	2.52805
sp|P43006|EAA2_MOUSE	0.0394858	2.48586
sp|Q3UHE1-2|PITM3_MOUSE	0.00701532	2.46091
sp|Q68EF8|RPGFL_MOUSE	0.0413036	2.45645
sp|Q9JKF7|RM39_MOUSE	0.0185057	2.39245
sp|P51906|EAA3_MOUSE	0.00946937	2.39212
tr|G5E924|G5E924_MOUSE	0.00545998	2.35503
tr|E9QKZ2|E9QKZ2_MOUSE	0.0131874	2.31591
tr|F8VQD7|F8VQD7_MOUSE	0.0466081	2.28448
sp|Q9R1Q9|VAS1_MOUSE	0.0138097	2.2691
tr|Q3TQC7|Q3TQC7_MOUSE	0.00110073	2.26465
sp|P61164|ACTZ_MOUSE	0.00285665	2.22707
tr|A0A2C9F2C1|A0A2C9F2C1_MOUSE	0.00336053	2.22553
tr|A2RSX9|A2RSX9_MOUSE	0.0222854	2.20757
sp|P84084|ARF5_MOUSE	0.0437914	2.18876
sp|Q9D281|NXP20_MOUSE	0.0060567	2.16241
sp|P15532|NDKA_MOUSE	0.038998	2.16145
sp|P23780|BGAL_MOUSE	0.0383202	2.15529
sp|Q80TL0|PPM1E_MOUSE	0.0075737	2.15099
sp|Q921F2|TADBP_MOUSE	0.0145381	2.1491
sp|Q9CXF4|TBC15_MOUSE	0.0394119	2.10883
tr|A0A0B4J1E7|A0A0B4J1E7_MOUSE	0.00588601	2.08601
sp|Q9DCF9|SSRG_MOUSE	0.0163054	2.06798
tr|G3UY52|G3UY52_MOUSE	0.00844492	2.05442
sp|Q9CWD8|NUBPL_MOUSE	0.00107998	2.05326
sp|P63046|ST4A1_MOUSE	0.0116345	2.04307
sp|Q8R5C5|ACTY_MOUSE	0.00150672	2.04093
sp|Q9Z204|HNRPC_MOUSE	0.0052953	2.04055
sp|Q62277|SYPH_MOUSE	0.0399794	2.03897
tr|Q8C7N0|Q8C7N0_MOUSE	0.00340926	2.03719
sp|O88967|YMEL1_MOUSE	4.61645e-05	2.03341
tr|F6RJ39|F6RJ39_MOUSE	0.0166951	2.02792
sp|Q9CZR8|EFTS_MOUSE	0.00317262	2.01442
sp|Q8K310|MATR3_MOUSE	0.0164618	2.01309
sp|Q9WVK4|EHD1_MOUSE	0.00116397	2.00695
sp|P62082|RS7_MOUSE	0.00528947	2.0054
sp|P70333|HNRH2_MOUSE	0.0431595	1.99824
sp|Q6PD26|PIGS_MOUSE	0.00816954	1.99031
sp|Q3TDN2|FAF2_MOUSE	0.0120486	1.98697
sp|P60766-1|CDC42_MOUSE	0.00135983	1.98605
sp|Q8VDU5|SNRK_MOUSE	0.0241984	1.97741
sp|P16858|G3P_MOUSE	0.0199823	1.96172
tr|F8VQ05|F8VQ05_MOUSE	0.0174864	1.9476
sp|Q91WL6|SNX11_MOUSE	0.0462896	1.9365
tr|Q9D1X8|Q9D1X8_MOUSE	0.00197548	1.93555
sp|O88441|MTX2_MOUSE	0.00272553	1.93361
tr|Q68FL1|Q68FL1_MOUSE	0.048201	1.92568
tr|G3X8X1|G3X8X1_MOUSE	0.0449824	1.925
sp|P68369|TBA1A_MOUSE	0.018215	1.92434
sp|Q8BP47|SYNC_MOUSE	0.00201313	1.91979
sp|Q64674|SPEE_MOUSE	0.0237325	1.91767
tr|E0CZ04|E0CZ04_MOUSE	0.0129503	1.91572
tr|S4R2U8|S4R2U8_MOUSE	0.0168718	1.912
sp|Q9CXE7|TMED5_MOUSE	0.0234116	1.90945
tr|E9Q1T1|E9Q1T1_MOUSE	0.0134245	1.90659
sp|Q6NXK8|ASIC1_MOUSE	0.00649055	1.90132
tr|A0A1Y7VL34|A0A1Y7VL34_MOUSE	0.00421122	1.90074
tr|Q3TRG0|Q3TRG0_MOUSE	0.0492817	1.89995
sp|P10126|EF1A1_MOUSE	0.00811631	1.89323
sp|Q9D8W5|PSD12_MOUSE	0.0317843	1.88923
tr|A0A2I3BQP6|A0A2I3BQP6_MOUSE	0.000510013	1.88555
sp|Q9EP72|EMC7_MOUSE	0.0143135	1.87365
sp|Q8VDS4|RPR1A_MOUSE	0.00853878	1.8582
sp|Q91V57|CHIN_MOUSE	0.000604375	1.8515
tr|E9QAQ3|E9QAQ3_MOUSE	0.00116762	1.8466
sp|P33175|KIF5A_MOUSE	0.0385307	1.83773
sp|Q9CY73|RM44_MOUSE	0.0150531	1.8116
tr|A2AMQ5|A2AMQ5_MOUSE	0.0152928	1.80644
sp|Q3V384|AFG1L_MOUSE	0.0197179	1.80445
sp|Q9D964|GATM_MOUSE	0.0010596	1.79966
tr|A2AQN5|A2AQN5_MOUSE	0.00157423	1.79462
tr|D3YVU0|D3YVU0_MOUSE	0.0301747	1.78754
sp|Q9QY42|GPR37_MOUSE	0.00443482	1.77649
sp|Q8BGN3|ENPP6_MOUSE	0.0107999	1.77411
tr|E9Q6G4|E9Q6G4_MOUSE	0.0323713	1.77039
sp|Q6A068|CDC5L_MOUSE	0.0425878	1.75196
sp|Q9D6F9|TBB4A_MOUSE	0.0440394	1.75093
tr|F6WDS8|F6WDS8_MOUSE	0.0451091	1.74293
tr|Q5SVJ0|Q5SVJ0_MOUSE	0.0128528	1.73872
sp|Q80YV4|PANK4_MOUSE	0.0362248	1.73089
sp|Q8JZW5|SH2D5_MOUSE	0.000899114	1.70802
tr|Q8CCN6|Q8CCN6_MOUSE	0.00940503	1.70556
sp|Q8R1V4|TMED4_MOUSE	0.0332242	1.70547
sp|O35683|NDUA1_MOUSE	0.0449305	1.69731
sp|Q9QYJ3|DNJB1_MOUSE	0.00202433	1.6964
tr|A0A0U1RP87|A0A0U1RP87_MOUSE	0.0474086	1.68791
tr|H3BKN2|H3BKN2_MOUSE	0.031988	1.68287
sp|P70404|IDHG1_MOUSE	0.0300979	1.67554
sp|P35564|CALX_MOUSE	0.00520584	1.67344
tr|Q14BI1|Q14BI1_MOUSE	0.0376296	1.66652
sp|G3XA57|RFIP2_MOUSE	0.00519614	1.65934
sp|Q3TBL6|TP8L3_MOUSE	0.00853609	1.65692
sp|P28028|BRAF_MOUSE	7.3154e-05	1.65611
sp|Q91VE0|S27A4_MOUSE	0.000374223	1.65178
tr|E9QLL2|E9QLL2_MOUSE	0.0134787	1.64942
sp|P48678|LMNA_MOUSE	0.0264882	1.64194
sp|Q8CCK0|H2AW_MOUSE	0.0453859	1.63903
sp|Q8CE50|SNX30_MOUSE	0.0229919	1.62997
tr|Q3UHH0|Q3UHH0_MOUSE	0.0438718	1.62679
sp|Q3UDE2|TTL12_MOUSE	0.0058312	1.62256
sp|P63325|RS10_MOUSE	0.0194101	1.61253
tr|Q6P5B5|Q6P5B5_MOUSE	0.00311335	1.6089
tr|A2AKD7|A2AKD7_MOUSE	0.00915479	1.60823
sp|Q9D1P4|CHRD1_MOUSE	0.00720923	1.60229
tr|A0A140LIR6|A0A140LIR6_MOUSE	0.00908591	1.60003
tr|S4R2Q2|S4R2Q2_MOUSE	0.0211227	1.59576
sp|Q9CZT8|RAB3B_MOUSE	0.0183402	1.59221
sp|Q9CR16|PPID_MOUSE	0.0348755	1.59176
sp|Q6P4T2|U520_MOUSE	0.0188209	1.59086
tr|Q3U741|Q3U741_MOUSE	0.00235618	1.59078
sp|P41241|CSK_MOUSE	0.000971846	1.59069
sp|Q8VEH5|EPMIP_MOUSE	0.0188501	1.58813
tr|F6TVX7|F6TVX7_MOUSE	0.0067526	1.58706
tr|E9Q6X0|E9Q6X0_MOUSE	0.000914518	1.57225
tr|E9QNN1|E9QNN1_MOUSE	0.0227599	1.57185
sp|Q91W53|GOGA7_MOUSE	0.017241	1.56886
tr|Q3UE92|Q3UE92_MOUSE	0.0336461	1.56393
sp|Q921F4|HNRLL_MOUSE	0.00850802	1.56391
sp|P16460|ASSY_MOUSE	0.0485275	1.56194
sp|Q9D711|PIR_MOUSE	0.0109895	1.55973
sp|P63276|RS17_MOUSE	0.0342237	1.55966
sp|Q91VC7|PP14A_MOUSE	0.0493274	1.55472
sp|Q8BMJ2|SYLC_MOUSE	0.0221167	1.54568
sp|Q80ZJ1|RAP2A_MOUSE	0.00612988	1.54236
sp|P60766|CDC42_MOUSE	0.0077588	1.54158
sp|Q8K183|PDXK_MOUSE	0.00359005	1.53815
sp|Q8K2Q0|COMD9_MOUSE	0.0128834	1.53648
sp|Q8BU31|RAP2C_MOUSE	0.00865979	1.53087
sp|Q640R3|HECAM_MOUSE	0.017542	1.52874
sp|P21279|GNAQ_MOUSE	0.00144149	1.5268
sp|Q8BHL5|ELMO2_MOUSE	0.0339798	1.52644
sp|P55258|RAB8A_MOUSE	0.0218879	1.52612
sp|Q8BYA0|TBCD_MOUSE	0.0131589	1.52525
tr|S4R2P8|S4R2P8_MOUSE	0.026615	1.5237
tr|Q5PR72|Q5PR72_MOUSE	0.01302	1.52221
sp|O88703|HCN2_MOUSE	0.0257129	1.52066
sp|Q8VCX5-2|MICU1_MOUSE	0.00349377	1.5197
sp|P04925|PRIO_MOUSE	0.0235712	1.51545
sp|Q9Z1N5|DX39B_MOUSE	0.00295564	1.51521
tr|E9QP54|E9QP54_MOUSE	0.00242092	1.50973
sp|Q60936|COQ8A_MOUSE	0.0172832	1.50215
sp|P58281|OPA1_MOUSE	0.00619462	1.50139
sp|Q3UJP5|CH037_MOUSE	0.0125007	1.50136
sp|Q9D4H8|CUL2_MOUSE	0.0142457	1.49516
tr|D3Z041|D3Z041_MOUSE	0.027387	1.49126
sp|Q9D338|RM19_MOUSE	0.0486274	1.49082
tr|E0CYV0|E0CYV0_MOUSE	0.0163768	1.48957
tr|Q8CAD1|Q8CAD1_MOUSE	0.0248758	1.48663
tr|F8VQC1|F8VQC1_MOUSE	0.00272839	1.48377
sp|Q3U0M1|TPPC9_MOUSE	0.0374927	1.48106
sp|Q921J2|RHEB_MOUSE	0.0480394	1.47974
sp|Q62108|DLG4_MOUSE	0.00651481	1.47932
sp|Q9EQC5|SCYL1_MOUSE	0.0259298	1.47902
sp|Q9R1V7|ADA23_MOUSE	0.0184803	1.47832
sp|F6SEU4|SYGP1_MOUSE	0.0272644	1.47791
sp|Q9WUM5|SUCA_MOUSE	0.00143804	1.47481
sp|Q80TM9|NISCH_MOUSE	0.0202522	1.47364
tr|E9QLS6|E9QLS6_MOUSE	0.0212813	1.47273
sp|O54946-2|DNJB6_MOUSE	0.0414107	1.47191
sp|Q6ZPF3|TIAM2_MOUSE	0.0331491	1.46778
tr|F6ZHD8|F6ZHD8_MOUSE	0.00879277	1.46746
tr|Q5SXR6|Q5SXR6_MOUSE	0.0141319	1.4626
tr|Q80XR6|Q80XR6_MOUSE	0.0255254	1.46217
sp|Q0VE82|CPNE7_MOUSE	0.0251996	1.46054
sp|Q9QXY6|EHD3_MOUSE	0.00200296	1.4581
sp|Q921H8|THIKA_MOUSE	0.0102981	1.45456
tr|Q8BL63|Q8BL63_MOUSE	0.045969	1.45204
sp|Q920I9|WDR7_MOUSE	0.0209717	1.4517
sp|Q9CQ40|RM49_MOUSE	0.0311815	1.44971
tr|A0A1D5RM83|A0A1D5RM83_MOUSE	0.0147785	1.44493
sp|Q8BGQ1|SPE39_MOUSE	0.0124417	1.44437
tr|B1AQZ0|B1AQZ0_MOUSE	0.00777877	1.44186
sp|Q99JB2|STML2_MOUSE	0.0065059	1.44146
tr|D3YXM8|D3YXM8_MOUSE	0.0450759	1.44114
sp|Q9EPE9|AT131_MOUSE	0.00175735	1.43437
sp|P70188|KIFA3_MOUSE	0.0476637	1.43086
tr|A0A0G2JES3|A0A0G2JES3_MOUSE	0.0147297	1.42782
sp|Q9JM63|KCJ10_MOUSE	0.0288303	1.42595
sp|Q8BP67|RL24_MOUSE	0.0289701	1.42585
tr|A0A0A6YX18|A0A0A6YX18_MOUSE	0.00105824	1.42418
tr|A0A0R3P9C8|A0A0R3P9C8_MOUSE	0.0339246	1.4235
sp|Q80XK6|ATG2B_MOUSE	0.0273386	1.42231
sp|Q5H8C4|VP13A_MOUSE	0.0384184	1.42113
tr|Q3UH59|Q3UH59_MOUSE	0.00105511	1.42059
sp|Q99JI4|PSMD6_MOUSE	0.0269261	1.41939
sp|Q8BLR2|CPNE4_MOUSE	0.0375935	1.41878
sp|Q7TMF3|NDUAC_MOUSE	0.0229299	1.41808
sp|Q6P8X1|SNX6_MOUSE	0.0100242	1.41807
sp|Q8BVI5|STX16_MOUSE	0.0408432	1.41673
sp|Q9QUJ7|ACSL4_MOUSE	0.00150313	1.41486
sp|A2RT62|FXL16_MOUSE	0.000831979	1.41169
sp|Q3USB7|PLCL1_MOUSE	0.0436484	1.41147
tr|A0A0N4SW93|A0A0N4SW93_MOUSE	0.0405202	1.40995
sp|P28738|KIF5C_MOUSE	0.00131756	1.40883
tr|Q3TWV4|Q3TWV4_MOUSE	0.0427623	1.40635
sp|Q8VDN2|AT1A1_MOUSE	0.024305	1.4047
sp|Q8K157|GALM_MOUSE	0.0350263	1.40311
sp|P14231|AT1B2_MOUSE	0.00281267	1.40225
tr|B2RQR5|B2RQR5_MOUSE	0.00945237	1.40166
sp|Q6PB93|GALT2_MOUSE	0.0395967	1.39865
sp|P27659|RL3_MOUSE	0.0196058	1.39835
tr|G3UWG2|G3UWG2_MOUSE	0.00609779	1.39697
sp|P14576|SRP54_MOUSE	0.0250706	1.39688
tr|D3Z3N4|D3Z3N4_MOUSE	0.0253077	1.39516
sp|Q91YR1|TWF1_MOUSE	0.0065805	1.39247
sp|P32233|DRG1_MOUSE	0.0431866	1.3908
sp|P35487|ODPAT_MOUSE	0.0264324	1.38996
sp|Q9JHU4|DYHC1_MOUSE	0.0420684	1.38978
sp|Q9EQZ6|RPGF4_MOUSE	0.0336367	1.38888
sp|Q8R127|SCPDL_MOUSE	0.0403966	1.38682
sp|Q99LC3|NDUAA_MOUSE	0.0349731	1.38647
sp|Q99KI0|ACON_MOUSE	0.0276062	1.38515
sp|P28271|ACOC_MOUSE	0.0432925	1.38248
sp|Q9D0E1|HNRPM_MOUSE	0.00915843	1.38083
sp|Q9WTK7|STK11_MOUSE	0.028398	1.38013
tr|A0A0G2JGX4|A0A0G2JGX4_MOUSE	0.01392	1.37472
sp|Q8VDM6|HNRL1_MOUSE	0.0318428	1.37462
sp|O88685|PRS6A_MOUSE	0.00110984	1.37282
sp|P14869|RLA0_MOUSE	0.0403964	1.37011
sp|Q7TPM6|FSD1_MOUSE	0.0180093	1.36961
tr|A0A0R4J0G0|A0A0R4J0G0_MOUSE	0.0227704	1.36951
sp|Q91YJ2|SNX4_MOUSE	0.0220792	1.36857
sp|Q8C570|RAE1L_MOUSE	0.0154935	1.36831
sp|Q61137|ASTN1_MOUSE	0.034123	1.36712
tr|A2RSH4|A2RSH4_MOUSE	0.0327042	1.36703
tr|G3UYW1|G3UYW1_MOUSE	0.0318484	1.36525
tr|Q8BTS0|Q8BTS0_MOUSE	0.016457	1.36439
sp|Q9D328|TM35A_MOUSE	0.00462009	1.3599
sp|Q8BJ71|NUP93_MOUSE	0.0354631	1.35908
sp|Q91VR5|DDX1_MOUSE	0.0366943	1.35861
tr|E9Q6L9|E9Q6L9_MOUSE	0.0424365	1.35844
sp|Q91Z31|PTBP2_MOUSE	0.0250198	1.35833
sp|P27601|GNA13_MOUSE	0.0412683	1.358
tr|Q3UF75|Q3UF75_MOUSE	0.0341133	1.35619
sp|P08752|GNAI2_MOUSE	0.0285028	1.35495
sp|Q80U57|RIMS3_MOUSE	0.0484266	1.35452
sp|Q0KL02|TRIO_MOUSE	0.0206887	1.34835
sp|P51830|ADCY9_MOUSE	0.0446371	1.34814
sp|Q8C0J2|A16L1_MOUSE	0.0349288	1.34744
sp|O70152|DPM1_MOUSE	0.0374435	1.34596
sp|O88342|WDR1_MOUSE	0.00190424	1.34162
sp|Q9CPP6|NDUA5_MOUSE	0.0285156	1.34082
sp|Q6ZPE2|MTMR5_MOUSE	0.00649187	1.34069
sp|Q8BGZ1|HPCL4_MOUSE	0.0352056	1.33861
sp|P97315|CSRP1_MOUSE	0.00367436	1.33705
tr|A0A0R4J174|A0A0R4J174_MOUSE	0.00600885	1.33489
sp|P31324|KAP3_MOUSE	0.0205615	1.33462
sp|Q8BGU5|CCNY_MOUSE	0.0483385	1.33424
sp|P61222|ABCE1_MOUSE	0.00723997	1.33168
sp|P62880|GBB2_MOUSE	0.0170727	1.33007
sp|O35250|EXOC7_MOUSE	0.0390092	1.32776
sp|Q3TES0|IQEC3_MOUSE	0.0313098	1.32751
sp|Q9ESN6|TRIM2_MOUSE	0.0321075	1.32694
sp|Q7TSQ8|PDPR_MOUSE	0.0410785	1.3264
sp|Q8BGQ7|SYAC_MOUSE	0.0350797	1.32516
sp|A2AWA9|RBGP1_MOUSE	0.00370711	1.32449
tr|H7BX46|H7BX46_MOUSE	0.0156771	1.32369
sp|Q8CAQ8-2|MIC60_MOUSE	0.0162822	1.32078
sp|Q9D1G1|RAB1B_MOUSE	0.0117308	1.32059
sp|Q8K596-2|NAC2_MOUSE	0.0176267	1.31493
sp|Q6PGN3-3|DCLK2_MOUSE	0.00615525	1.30961
sp|P28663|SNAB_MOUSE	0.0431934	1.30589
tr|A2AI89|A2AI89_MOUSE	0.0432427	1.30347
sp|Q9Z1F9|SAE2_MOUSE	0.0172739	1.30202
tr|F8WIZ7|F8WIZ7_MOUSE	0.0149595	1.29796
sp|Q80UG2|PLXA4_MOUSE	0.019737	1.29147
sp|O70443|GNAZ_MOUSE	0.0441052	1.28629
sp|Q5DTY9|KCD16_MOUSE	0.048119	1.28604
tr|F8WHW6|F8WHW6_MOUSE	0.00381882	1.28562
sp|Q3UHL1|CAMKV_MOUSE	0.007006	1.28392
sp|Q8CH72|TRI32_MOUSE	0.00851976	1.28312
sp|P62874|GBB1_MOUSE	0.0103994	1.28087
sp|Q62318|TIF1B_MOUSE	0.000852012	1.27991
sp|Q8BHN3|GANAB_MOUSE	0.0394182	1.27921
sp|Q9Z268|RASL1_MOUSE	0.0280993	1.2789
sp|Q8K4R4|PITC1_MOUSE	0.00264376	1.2785
sp|Q9WV18|GABR1_MOUSE	0.0317346	1.27807
tr|F7AAP4|F7AAP4_MOUSE	0.023209	1.27781
sp|P28867|KPCD_MOUSE	0.0277413	1.27719
sp|Q99MR0|ACL6B_MOUSE	0.000334888	1.27663
tr|G3X8U3|G3X8U3_MOUSE	0.0181315	1.27445
tr|B2RXT3|B2RXT3_MOUSE	0.0208622	1.27253
sp|P28658|ATX10_MOUSE	0.0224502	1.27227
sp|P47708|RP3A_MOUSE	0.0257691	1.27192
sp|Q61696|HS71A_MOUSE	0.0292156	1.27001
sp|Q8VDD5|MYH9_MOUSE	0.00396296	1.26688
sp|Q8R2R9|AP3M2_MOUSE	0.0498321	1.26646
sp|P54823|DDX6_MOUSE	0.00690351	1.26629
tr|D3YUZ8|D3YUZ8_MOUSE	0.0207949	1.26518
sp|Q8K394|PLCL2_MOUSE	0.0186808	1.26456
sp|A2A690-2|TANC2_MOUSE	0.0478745	1.26175
sp|P50518|VATE1_MOUSE	0.0352588	1.25902
tr|A0A0G2JGQ6|A0A0G2JGQ6_MOUSE	0.0103792	1.25524
sp|Q8C5Q4|GRSF1_MOUSE	0.0347443	1.25099
sp|P40124|CAP1_MOUSE	0.00194938	1.24463
sp|Q8VC42|RMC1_MOUSE	0.0404033	1.24463
sp|A2AN08|UBR4_MOUSE	0.0276729	1.24437
tr|E9Q3V6|E9Q3V6_MOUSE	0.0205953	1.24133
sp|Q9CQM9|GLRX3_MOUSE	0.0473304	1.24097
sp|Q61301-2|CTNA2_MOUSE	0.0435592	1.23875
sp|Q3UHJ0|AAK1_MOUSE	0.0344366	1.23731
tr|E9QAD4|E9QAD4_MOUSE	0.00106755	1.23672
tr|G3UYZ1|G3UYZ1_MOUSE	0.00521162	1.23512
sp|P97952|SCN1B_MOUSE	0.00485614	1.23433
sp|Q99J99|THTM_MOUSE	0.0343038	1.23377
sp|O35136|NCAM2_MOUSE	0.000186562	1.23321
sp|P61924|COPZ1_MOUSE	0.00371437	1.22838
sp|Q02053|UBA1_MOUSE	0.0137206	1.2261
sp|P63037|DNJA1_MOUSE	0.00777532	1.22402
sp|P19324|SERPH_MOUSE	0.0409914	1.22295
tr|Q3TGU7|Q3TGU7_MOUSE	0.0414268	1.22222
sp|P27612|PLAP_MOUSE	0.00162499	1.22211
sp|P36916|GNL1_MOUSE	0.0201315	1.21932
sp|Q9JHW2|NIT2_MOUSE	0.0284106	1.21916
sp|Q99KQ4|NAMPT_MOUSE	0.0429635	1.21878
sp|Q91Z67|SRGP2_MOUSE	0.00540548	1.2183
tr|E0CXZ9|E0CXZ9_MOUSE	0.0101515	1.21682
sp|Q8R404|MIC13_MOUSE	0.00160661	1.2165
sp|Q7TMB8|CYFP1_MOUSE	0.0234964	1.21485
sp|Q8BYI9|TENR_MOUSE	0.01822	1.21359
sp|Q9EPN1|NBEA_MOUSE	0.00439334	1.20682
tr|B1AQF4|B1AQF4_MOUSE	0.0265561	1.20624
sp|P21981|TGM2_MOUSE	0.0452621	1.20138
sp|P62242|RS8_MOUSE	0.0168986	1.20138
tr|F8SLQ1|F8SLQ1_MOUSE	0.0003932	1.19905
sp|P62823|RAB3C_MOUSE	0.0264694	1.19894
sp|Q3URE1|ACSF3_MOUSE	0.0235452	1.19731
sp|Q91ZA3|PCCA_MOUSE	0.00475968	1.19322
tr|B2RQS1|B2RQS1_MOUSE	0.041522	1.19211
sp|Q9R1V6-14|ADA22_MOUSE	0.0398108	1.18972
sp|Q8C1B1-2|CAMP2_MOUSE	0.0187765	1.17553
tr|B1AU25|B1AU25_MOUSE	0.0041605	1.16897
tr|Q3UI47|Q3UI47_MOUSE	0.0266278	1.16629
sp|P63011|RAB3A_MOUSE	0.00622029	1.15854
sp|Q9CZX8|RS19_MOUSE	0.0192783	0.925616
sp|P08113|ENPL_MOUSE	0.0124584	0.889202
sp|Q8BKZ9|ODPX_MOUSE	0.030915	0.887317
sp|Q3THE2|ML12B_MOUSE	0.0450287	0.885829
sp|P51150|RAB7A_MOUSE	0.0360918	0.882648
sp|Q80TB8|VAT1L_MOUSE	0.0329128	0.860487
sp|P63038|CH60_MOUSE	0.0011289	0.857524
sp|Q3UH60|DIP2B_MOUSE	0.0282024	0.853021
sp|Q80VP1|EPN1_MOUSE	0.0170049	0.852829
sp|Q8BTX9|HSDL1_MOUSE	0.0110624	0.851462
sp|Q8CIN4|PAK2_MOUSE	0.0338766	0.83536
sp|Q8K411|PREP_MOUSE	0.0338882	0.831864
sp|Q3UM45|PP1R7_MOUSE	0.0224271	0.827966
sp|Q9R0Q6|ARC1A_MOUSE	0.00522692	0.826678
sp|P35283|RAB12_MOUSE	0.0222542	0.823745
sp|Q9R013|CATF_MOUSE	0.0329618	0.822215
sp|Q3TW96|UAP1L_MOUSE	0.0175175	0.820614
sp|Q99K85|SERC_MOUSE	0.0006536	0.81823
tr|Q9D6D0|Q9D6D0_MOUSE	0.0455997	0.817031
tr|E9QNR5|E9QNR5_MOUSE	0.0421284	0.811908
sp|Q9CR95|NECP1_MOUSE	0.0212855	0.811552
sp|Q9JK81|MYG1_MOUSE	0.0157766	0.807383
sp|Q9CWS0|DDAH1_MOUSE	0.00879043	0.803431
sp|Q9DB73|NB5R1_MOUSE	0.0293332	0.799289
sp|Q9Z0P5|TWF2_MOUSE	0.0344643	0.799137
sp|Q7TQ95|LNP_MOUSE	0.0231041	0.798445
tr|Q8CFX3|Q8CFX3_MOUSE	0.0469579	0.79563
sp|Q9QZN4|FBX6_MOUSE	0.0296948	0.79349
tr|A0A0R4J1E2|A0A0R4J1E2_MOUSE	0.0205538	0.792174
sp|Q61739|ITA6_MOUSE	0.04934	0.791863
sp|Q8BTZ7|GMPPB_MOUSE	0.030078	0.786723
sp|P42932|TCPQ_MOUSE	0.00121045	0.78655
sp|Q9CRB6|TPPP3_MOUSE	0.0433813	0.786119
sp|Q99KW9|TIP_MOUSE	0.0269915	0.784344
sp|Q9EP89|LACTB_MOUSE	0.0409477	0.78357
sp|Q01853|TERA_MOUSE	0.0287011	0.782071
sp|P35700|PRDX1_MOUSE	0.00780463	0.781318
tr|D3Z5F7|D3Z5F7_MOUSE	0.0258953	0.780502
sp|Q8C129|LCAP_MOUSE	0.0162588	0.778305
sp|Q9CQ10|CHMP3_MOUSE	0.0302279	0.776629
tr|A0A087WRE5|A0A087WRE5_MOUSE	0.00672476	0.775564
sp|Q8CJ19|MICA3_MOUSE	0.0313814	0.773316
tr|Q6GT24|Q6GT24_MOUSE	0.0142493	0.771188
sp|P61148|FGF1_MOUSE	0.0433449	0.768168
sp|Q91WU5|AS3MT_MOUSE	0.0303719	0.767535
sp|Q8VE70|PDC10_MOUSE	0.000976529	0.764189
sp|P62259|1433E_MOUSE	0.0421561	0.763179
sp|P42669|PURA_MOUSE	0.000470073	0.762134
sp|Q9QUP5|HPLN1_MOUSE	0.0288487	0.760925
sp|P80313|TCPH_MOUSE	0.0125441	0.759756
sp|Q3U2V3|NUD18_MOUSE	0.0374301	0.759677
sp|Q8VEK0|CC50A_MOUSE	0.00626932	0.759024
sp|Q9D0F9|PGM1_MOUSE	0.0329814	0.75787
tr|A0A1L1STF0|A0A1L1STF0_MOUSE	0.00410977	0.757321
sp|Q9CZC8|SCRN1_MOUSE	0.0360892	0.756471
sp|O35943|FRDA_MOUSE	0.045621	0.752679
sp|Q9Z275|RLBP1_MOUSE	0.0284643	0.751691
tr|A0A1B0GR11|A0A1B0GR11_MOUSE	0.00405433	0.750183
sp|Q925I1|ATAD3_MOUSE	0.0167094	0.749752
tr|Q6ZWZ6|Q6ZWZ6_MOUSE	0.010442	0.748829
tr|E9Q0G1|E9Q0G1_MOUSE	0.0196334	0.747306
sp|Q9WU84|CCS_MOUSE	0.0159289	0.746713
sp|Q8BJW6|EIF2A_MOUSE	0.00089547	0.746241
sp|Q8K354|CBR3_MOUSE	0.0076519	0.745435
sp|P11404|FABPH_MOUSE	0.0448484	0.744741
sp|Q8CAK1|CAF17_MOUSE	0.0272579	0.74473
tr|A0A0R4J0I9|A0A0R4J0I9_MOUSE	0.00555988	0.742838
sp|Q9JHG6|RCAN1_MOUSE	0.0125184	0.74261
tr|A0A2I3BS14|A0A2I3BS14_MOUSE	0.015411	0.741707
sp|O35295|PURB_MOUSE	0.0344264	0.739719
tr|Q5SUH7|Q5SUH7_MOUSE	6.22867e-06	0.739646
sp|Q8K3J1|NDUS8_MOUSE	0.0126946	0.738425
sp|P98086|C1QA_MOUSE	0.0251545	0.736994
sp|Q9CRC9|GNPI2_MOUSE	0.000216288	0.734261
sp|Q9CQ62|DECR_MOUSE	0.0310263	0.732698
sp|Q9QZ08|NAGK_MOUSE	0.0240782	0.732181
sp|Q80Y55|BSDC1_MOUSE	0.042484	0.731416
sp|Q63739|TP4A1_MOUSE	0.0367135	0.727532
sp|Q64727|VINC_MOUSE	0.001116	0.727129
sp|Q8R464|CADM4_MOUSE	0.00441721	0.723924
tr|A2AVJ7|A2AVJ7_MOUSE	0.00856477	0.722791
tr|Q8BM06|Q8BM06_MOUSE	0.00453262	0.722703
sp|O88958|GNPI1_MOUSE	0.00045458	0.718645
sp|O35639|ANXA3_MOUSE	0.00648384	0.716328
sp|Q8BIP0|SYDM_MOUSE	0.0287468	0.716167
sp|Q9R0D8|WDR54_MOUSE	0.0448757	0.709932
sp|P62077|TIM8B_MOUSE	0.0107858	0.70933
sp|P48771|CX7A2_MOUSE	0.0259632	0.706537
sp|Q811Q9|PCY1B_MOUSE	0.0177273	0.704331
sp|P26043|RADI_MOUSE	3.3318e-05	0.702647
sp|Q91XD7|CREL1_MOUSE	0.0156444	0.702148
tr|H7BX26|H7BX26_MOUSE	0.030703	0.701075
sp|Q9DCZ1|GMPR1_MOUSE	0.0439449	0.697346
sp|Q8VHI6|WASF3_MOUSE	0.0172628	0.697219
sp|Q11136|PEPD_MOUSE	0.00188878	0.69652
tr|B1AWD9|B1AWD9_MOUSE	0.000208758	0.695907
sp|Q9CRY7|GDPD1_MOUSE	0.0130889	0.695241
sp|P10605|CATB_MOUSE	2.97479e-05	0.692159
sp|O55234|PSB5_MOUSE	0.00792998	0.691605
sp|Q8R3P0|ACY2_MOUSE	0.0054056	0.691528
tr|Q3UPN1|Q3UPN1_MOUSE	0.0178017	0.690714
sp|Q8C0M9|ASGL1_MOUSE	0.00376653	0.690628
sp|P48193|41_MOUSE	0.00543837	0.688305
sp|O54786|DFFA_MOUSE	0.0205854	0.687968
sp|P97372|PSME2_MOUSE	0.042513	0.686975
sp|Q8K0G5|EIPR1_MOUSE	0.00944289	0.686501
sp|Q9JI91|ACTN2_MOUSE	0.0485883	0.686046
tr|A0A0D2X7Z2|A0A0D2X7Z2_MOUSE	0.01225	0.683172
sp|Q8JZR6|S4A8_MOUSE	0.0150198	0.682503
sp|O55026|ENTP2_MOUSE	0.046983	0.682375
sp|Q99LD8|DDAH2_MOUSE	0.0258104	0.68218
sp|P51910|APOD_MOUSE	0.0180802	0.681201
tr|Q0VGU5|Q0VGU5_MOUSE	0.0257982	0.678601
tr|A2A4A1|A2A4A1_MOUSE	0.00972862	0.678302
sp|P05201|AATC_MOUSE	0.0238506	0.677979
sp|Q8VDP3|MICA1_MOUSE	0.00724301	0.677294
sp|P32020|NLTP_MOUSE	0.0171964	0.675724
sp|O55142|RL35A_MOUSE	0.0152555	0.675699
tr|Q9EQ08|Q9EQ08_MOUSE	0.0498854	0.675023
sp|Q9JLC8|SACS_MOUSE	0.0456036	0.673777
tr|S4R287|S4R287_MOUSE	0.0437098	0.67367
sp|Q9CPW4|ARPC5_MOUSE	7.97573e-05	0.673665
sp|Q9DBF1|AL7A1_MOUSE	0.00828282	0.671298
sp|Q80W47|WIPI2_MOUSE	0.0246276	0.669138
sp|Q80V26|IMPA3_MOUSE	0.00812155	0.665923
sp|P35505|FAAA_MOUSE	9.06278e-05	0.663774
tr|G5E8I8|G5E8I8_MOUSE	0.0169796	0.662038
sp|P08228|SODC_MOUSE	0.00817487	0.661995
sp|Q06185|ATP5I_MOUSE	0.0050753	0.658714
sp|P56382|ATP5E_MOUSE	0.00860584	0.657711
sp|Q9D2G2|ODO2_MOUSE	0.0145852	0.657117
sp|Q5DU31-2|ICEF1_MOUSE	0.00868518	0.657083
sp|Q8K377|LRRT1_MOUSE	0.0287431	0.655704
tr|A6MDD2|A6MDD2_MOUSE	0.00443943	0.65068
sp|Q8C3X2|CC90B_MOUSE	0.031449	0.650133
sp|Q8K2L8|TPC12_MOUSE	0.0338403	0.648054
sp|Q8VED9|LEGL_MOUSE	0.0184183	0.647318
sp|O55135|IF6_MOUSE	0.0252064	0.646796
tr|B1AZF9|B1AZF9_MOUSE	0.0357507	0.646647
tr|Q3TGG2|Q3TGG2_MOUSE	0.035417	0.645246
tr|E0CY11|E0CY11_MOUSE	0.0401058	0.64436
sp|P11438|LAMP1_MOUSE	0.0116599	0.643211
sp|O35143|ATIF1_MOUSE	0.0386163	0.640837
sp|P01899|HA11_MOUSE	0.00831293	0.640627
sp|Q4VAA2|CDV3_MOUSE	0.000317932	0.638148
tr|A0A0R4J107|A0A0R4J107_MOUSE	0.0078001	0.637647
sp|P14106|C1QB_MOUSE	0.00625548	0.637358
sp|P55302|AMRP_MOUSE	0.00800127	0.634516
sp|Q8R0F8|FAHD1_MOUSE	0.0117492	0.633759
tr|Q8CIH9|Q8CIH9_MOUSE	0.0318595	0.63181
sp|P21460|CYTC_MOUSE	0.00175107	0.631472
sp|O54983|CRYM_MOUSE	0.0340391	0.625228
sp|Q8R4U7|LUZP1_MOUSE	0.0137412	0.622432
sp|Q3TCN2|PLBL2_MOUSE	0.00141131	0.620262
tr|G3X8T9|G3X8T9_MOUSE	0.02915	0.619997
sp|Q921H9|COA7_MOUSE	0.014395	0.619917
sp|P47757|CAPZB_MOUSE	0.000419935	0.619413
sp|Q9D273|MMAB_MOUSE	0.00309528	0.617814
sp|Q8BGD8|COA6_MOUSE	0.012574	0.616575
tr|D3YXH0|D3YXH0_MOUSE	0.0360754	0.608195
sp|Q80YN3|BCAS1_MOUSE	0.0281296	0.608062
sp|Q64433|CH10_MOUSE	0.0486623	0.605278
tr|F8WHZ9|F8WHZ9_MOUSE	0.0463275	0.601851
sp|Q9CQR2|RS21_MOUSE	0.0294394	0.601687
sp|Q8K209|AGRG1_MOUSE	0.0237326	0.601101
sp|Q8K0V4|CNOT3_MOUSE	0.0257618	0.600702
tr|Q9DB24|Q9DB24_MOUSE	0.0161998	0.596715
sp|Q9R118|HTRA1_MOUSE	0.00228723	0.596101
sp|Q9WVA2|TIM8A_MOUSE	0.004357	0.595765
sp|Q9D8W7|OCAD2_MOUSE	0.0109909	0.595462
sp|Q9CQM5|TXD17_MOUSE	0.0320673	0.593934
sp|Q9D3D9|ATPD_MOUSE	0.00118099	0.593091
sp|Q08890|IDS_MOUSE	0.00261745	0.590529
sp|Q9ET22|DPP2_MOUSE	0.0017772	0.589813
tr|Q7TMG8|Q7TMG8_MOUSE	0.0357827	0.587405
sp|Q02105|C1QC_MOUSE	0.00365814	0.585599
sp|Q99KV1|DJB11_MOUSE	0.0465808	0.584915
sp|P01029|CO4B_MOUSE	0.0347535	0.578045
sp|Q60963|PAFA_MOUSE	0.0092353	0.577975
tr|Q9D881|Q9D881_MOUSE	0.00300035	0.576353
sp|Q9QXB9|DRG2_MOUSE	0.0277609	0.575282
sp|Q91W86|VPS11_MOUSE	0.0247961	0.571334
tr|A0A0R4IZX5|A0A0R4IZX5_MOUSE	0.00962192	0.571257
sp|P70441|NHRF1_MOUSE	0.00260866	0.565832
sp|Q8BGR8|GSKIP_MOUSE	0.0026303	0.563907
tr|Q3UKN6|Q3UKN6_MOUSE	0.00060562	0.559596
sp|P52760|RIDA_MOUSE	0.00738784	0.557701
sp|Q8BYM8|SYCM_MOUSE	0.0119285	0.550356
sp|Q8BHA3|DTD2_MOUSE	0.0487148	0.549519
tr|A0A0A6YY75|A0A0A6YY75_MOUSE	0.0277763	0.545126
tr|O35852|O35852_MOUSE	0.0138497	0.543771
sp|O88271|CFDP1_MOUSE	0.00200882	0.537121
sp|O09159|MA2B1_MOUSE	0.0160719	0.535505
sp|Q9CRD4|DBND2_MOUSE	0.00416694	0.532548
tr|Q3U422|Q3U422_MOUSE	0.0357391	0.531699
sp|O35405|PLD3_MOUSE	0.00416091	0.531007
tr|Q99LB4|Q99LB4_MOUSE	0.000923602	0.529289
sp|Q9Z0P4|PALM_MOUSE	0.00452305	0.524899
sp|P24638|PPAL_MOUSE	4.69973e-05	0.523449
sp|Q9QUN9|DKK3_MOUSE	0.0174723	0.52215
sp|Q8BX10|PGAM5_MOUSE	0.0412574	0.519323
tr|E9QAH1|E9QAH1_MOUSE	0.0409306	0.515972
tr|Q0VGU4|Q0VGU4_MOUSE	0.0339891	0.512171
tr|A0A0R4J0X5|A0A0R4J0X5_MOUSE	0.0300996	0.511698
tr|E9Q0H6|E9Q0H6_MOUSE	0.000993065	0.510604
tr|A0A1L1SVG6|A0A1L1SVG6_MOUSE	0.0428301	0.507623
sp|Q61233|PLSL_MOUSE	0.00381645	0.505247
tr|Q3U1U4|Q3U1U4_MOUSE	0.0275429	0.505124
sp|P31786|ACBP_MOUSE	0.0252422	0.497698
tr|Q60709|Q60709_MOUSE	0.0397301	0.491949
sp|Q8BH43|WASF2_MOUSE	0.000181147	0.490896
tr|Q3TMX5|Q3TMX5_MOUSE	0.00642775	0.485785
sp|E9PV24|FIBA_MOUSE	0.0421665	0.484442
sp|P24547|IMDH2_MOUSE	0.00226837	0.479372
sp|P01887|B2MG_MOUSE	0.00174679	0.470511
sp|Q62470|ITA3_MOUSE	0.0423316	0.469017
sp|P35455|NEU2_MOUSE	0.0132288	0.466982
sp|Q9Z0J0|NPC2_MOUSE	0.00251824	0.465125
sp|P29416|HEXA_MOUSE	0.000581684	0.458574
sp|Q62093|SRSF2_MOUSE	0.000997713	0.450832
sp|Q9DCC7|ISC2B_MOUSE	0.0116689	0.446478
sp|Q61908|CMC4_MOUSE	0.005852	0.443042
sp|P23953|EST1C_MOUSE	0.0357618	0.437299
tr|A0A0R4J138|A0A0R4J138_MOUSE	0.00382434	0.43398
sp|Q7TSC1|PRC2A_MOUSE	0.00876161	0.432635
sp|P13597|ICAM1_MOUSE	0.0038307	0.424133
sp|P06728|APOA4_MOUSE	0.0306268	0.415316
sp|P07724|ALBU_MOUSE	0.0224141	0.412281
tr|F7BAB2|F7BAB2_MOUSE	0.0415157	0.40656
sp|Q61503|5NTD_MOUSE	0.0407759	0.401707
sp|P20060|HEXB_MOUSE	0.000217506	0.394261
sp|O70145|NCF2_MOUSE	0.0397636	0.382761
tr|Q99NF7|Q99NF7_MOUSE	0.0451454	0.380641
sp|Q08091|CNN1_MOUSE	0.0223576	0.377635
sp|Q6P8I4|PCNP_MOUSE	0.0449394	0.37403
sp|Q9D2U5|LSMD1_MOUSE	0.0160991	0.361727
sp|Q00623|APOA1_MOUSE	0.0165546	0.361329
sp|Q9D6E4|TTC9B_MOUSE	0.016255	0.346785
sp|Q6GSS7|H2A2A_MOUSE	0.0255327	0.34298
sp|P08226|APOE_MOUSE	1.05875e-05	0.332284
sp|P55088|AQP4_MOUSE	0.0205865	0.331021
tr|F6ZGI7|F6ZGI7_MOUSE	0.0351273	0.322391
sp|Q8K1N1|PLPL8_MOUSE	0.00744439	0.309807
sp|Q9D0M5|DYL2_MOUSE	0.0368812	0.298954
tr|E9QLZ1|E9QLZ1_MOUSE	0.0409648	0.287598
sp|Q8BGT0|OSTM1_MOUSE	0.0287821	0.273564
tr|Q642K5|Q642K5_MOUSE	0.0160584	0.239819
sp|P29788|VTNC_MOUSE	0.0127643	0.237203
sp|Q06890|CLUS_MOUSE	0.000944721	0.217494
sp|Q80U19|DAAM2_MOUSE	0.0155284	0.182861
sp|Q91VU6|DCA11_MOUSE	0.0151143	0.164645
tr|E0CZB3|E0CZB3_MOUSE	0.000879003	0.138715
sp|Q04519|ASM_MOUSE	0.0123871	0.117468
tr|Q91VB8|Q91VB8_MOUSE	0.000405774	0.0629201
sp|P12023-2|APP_MOUSE	2.61163e-06	0.049517
sp|O09131|GSTO1_MOUSE	0.0500337	0.550174
sp|P62196|PRS8_MOUSE	0.0501323	1.49016
sp|Q9DCS3|MECR_MOUSE	0.0503135	1.30176
tr|Q45TP8|Q45TP8_MOUSE	0.0503199	2.12405
sp|P45878|FKBP2_MOUSE	0.0503623	0.820269
sp|Q8VDZ4|ZDHC5_MOUSE	0.0504769	0.471587
sp|Q9WV02|RBMX_MOUSE	0.0510425	1.2928
sp|P24369|PPIB_MOUSE	0.0511622	0.762678
sp|P51859|HDGF_MOUSE	0.0512286	0.682825
tr|Q924B0|Q924B0_MOUSE	0.0512558	0.701918
sp|Q8CFI5|SYPM_MOUSE	0.0513567	1.3734
tr|Z4YL87|Z4YL87_MOUSE	0.0514762	0.662615
sp|Q8BPN8|DMXL2_MOUSE	0.0515124	1.38997
sp|Q6A0A9|F120A_MOUSE	0.0515606	1.21953
sp|Q8BMD8|SCMC1_MOUSE	0.0516541	0.649058
sp|Q60714|S27A1_MOUSE	0.0516782	1.26818
sp|Q63918|CAVN2_MOUSE	0.0517106	0.501933
sp|P52825|CPT2_MOUSE	0.0518392	1.3877
sp|P62631|EF1A2_MOUSE	0.0519656	2.60043
tr|A0A087WPR9|A0A087WPR9_MOUSE	0.0519745	0.509854
sp|P18242|CATD_MOUSE	0.0520243	0.796085
sp|Q60823|AKT2_MOUSE	0.0521277	0.461564
tr|E9QN92|E9QN92_MOUSE	0.052397	2.06093
tr|F6RJV6|F6RJV6_MOUSE	0.052429	1.40407
tr|Q8C4U8|Q8C4U8_MOUSE	0.05245	0.446083
tr|F6WR04|F6WR04_MOUSE	0.0525862	0.701882
sp|P61807|SNN_MOUSE	0.0526107	0.717785
sp|O55229|CHKB_MOUSE	0.0527127	2.1631
sp|O54962|BAF_MOUSE	0.0530816	2.05844
tr|A0A087WNZ7|A0A087WNZ7_MOUSE	0.0533358	1.40202
sp|Q9CZW4|ACSL3_MOUSE	0.0533659	1.40938
sp|Q9DBG5|PLIN3_MOUSE	0.0534702	0.664979
sp|Q8R2Y0|ABHD6_MOUSE	0.0534837	1.51457
tr|A0A0J9YUN4|A0A0J9YUN4_MOUSE	0.0535279	1.37534
sp|P15105|GLNA_MOUSE	0.0535964	1.45427
sp|Q99KR7|PPIF_MOUSE	0.0536887	1.58479
tr|Q3UT23|Q3UT23_MOUSE	0.0537211	2.02619
sp|Q8VCD6|REEP2_MOUSE	0.053783	1.29178
sp|Q6PD28|2A5B_MOUSE	0.0538054	1.30063
sp|Q9ER65|CSTN2_MOUSE	0.0540105	0.469258
sp|Q9D7J4|COX20_MOUSE	0.0540553	0.298879
sp|Q8R570|SNP47_MOUSE	0.0541233	1.33602
sp|Q8C726|BTBD9_MOUSE	0.0544172	3.10522
tr|E0CYB9|E0CYB9_MOUSE	0.0544424	1.41154
sp|Q9DBJ1|PGAM1_MOUSE	0.0546356	1.36084
sp|Q9QXK3|COPG2_MOUSE	0.0548076	1.35514
sp|Q8BXV2|BRI3B_MOUSE	0.0548736	2.55147
tr|Q3TXV4|Q3TXV4_MOUSE	0.0548898	1.51482
sp|Q3UHX2|HAP28_MOUSE	0.0549394	0.805506
sp|O88745|SCRG1_MOUSE	0.0552411	0.737892
sp|Q9WUK2|IF4H_MOUSE	0.0554381	1.49596
sp|Q9JII6|AK1A1_MOUSE	0.0554692	1.26749
sp|Q9DBE8|ALG2_MOUSE	0.0554697	1.64837
sp|P61161|ARP2_MOUSE	0.0558652	0.845248
sp|Q8BWM0|PGES2_MOUSE	0.0558656	1.33667
sp|Q8R191|SNG3_MOUSE	0.0559149	1.24171
sp|P26231|CTNA1_MOUSE	0.0560542	0.494357
sp|Q921M7|FA49B_MOUSE	0.0564177	1.68687
sp|Q8C754|VPS52_MOUSE	0.0567986	1.25932
sp|P05202|AATM_MOUSE	0.056862	0.816163
sp|Q80TZ3|AUXI_MOUSE	0.056901	1.21583
sp|O54774|AP3D1_MOUSE	0.0570587	1.49318
sp|Q9CQI3|GMFB_MOUSE	0.0571362	0.743381
sp|P61290|PSME3_MOUSE	0.0577042	1.92745
sp|Q9ESW4|AGK_MOUSE	0.0577053	1.40867
sp|Q9CPR1|RWDD4_MOUSE	0.0577234	0.755612
sp|Q00897|A1AT4_MOUSE	0.0579245	0.524133
sp|P97384|ANX11_MOUSE	0.0579962	1.70833
tr|A2ADR8|A2ADR8_MOUSE	0.0580215	2.47197
tr|D3Z4J3|D3Z4J3_MOUSE	0.0580783	1.15861
tr|J3KMQ6|J3KMQ6_MOUSE	0.0583279	2.28335
sp|Q80WM4|HPLN4_MOUSE	0.0583452	1.40883
tr|G5E8R3|G5E8R3_MOUSE	0.0586781	1.20501
tr|A0A0R4J263|A0A0R4J263_MOUSE	0.0587469	1.27159
sp|P47867|SCG3_MOUSE	0.0588659	0.638355
sp|Q8VHY0|CSPG4_MOUSE	0.0589594	0.793911
sp|P18572-2|BASI_MOUSE	0.0590244	0.643586
tr|Q91V35|Q91V35_MOUSE	0.0590748	1.22889
tr|A0A0R4J259|A0A0R4J259_MOUSE	0.0591899	1.35162
sp|P32037|GTR3_MOUSE	0.0593525	2.07733
sp|Q922H1|ANM3_MOUSE	0.0598477	0.498849
sp|Q91V36|NRBP2_MOUSE	0.0600632	1.26196
sp|Q9Z2Q6|SEPT5_MOUSE	0.060064	1.34064
sp|P62821|RAB1A_MOUSE	0.0601301	1.38027
tr|Q3U9N4|Q3U9N4_MOUSE	0.060327	0.561154
sp|O88704|HCN1_MOUSE	0.0604666	1.81993
tr|E0CXN5|E0CXN5_MOUSE	0.0604764	1.42981
tr|E9Q8F0|E9Q8F0_MOUSE	0.060482	2.48712
sp|Q8VBT9|ASPC1_MOUSE	0.0605021	0.694436
sp|Q9QZD8|DIC_MOUSE	0.0605563	1.68738
tr|A0A0R4J0V4|A0A0R4J0V4_MOUSE	0.060602	1.30406
tr|Z4YKB8|Z4YKB8_MOUSE	0.0606044	1.33288
sp|Q8C0L0|TMX4_MOUSE	0.060662	1.22874
sp|Q8BP40|PPA6_MOUSE	0.0606701	0.754436
sp|P26645|MARCS_MOUSE	0.060766	2.49664
tr|A0A0R4J1G5|A0A0R4J1G5_MOUSE	0.0609079	1.62427
tr|G5DDB7|G5DDB7_MOUSE	0.061045	0.703889
sp|P70372|ELAV1_MOUSE	0.0611677	1.34343
sp|Q9QYR9|ACOT2_MOUSE	0.0612015	1.37231
sp|Q8BHZ0|FA49A_MOUSE	0.061278	1.39065
sp|P42337|PK3CA_MOUSE	0.0614137	1.30766
sp|Q9CYK1|SYWM_MOUSE	0.061574	1.44944
tr|F8WJ93|F8WJ93_MOUSE	0.061633	1.27967
tr|B1AXI6|B1AXI6_MOUSE	0.0616519	1.22408
sp|Q3SXD3|HDDC2_MOUSE	0.0617026	0.725935
sp|P30416|FKBP4_MOUSE	0.061827	1.18062
sp|Q9CZ30|OLA1_MOUSE	0.0618599	1.21724
sp|A2ASQ1|AGRIN_MOUSE	0.0623553	0.589879
sp|Q6PE15|ABHDA_MOUSE	0.0626192	0.69408
sp|P46460|NSF_MOUSE	0.062688	1.29927
tr|E9Q8Y9|E9Q8Y9_MOUSE	0.0626949	2.14927
sp|O55057|PDE6D_MOUSE	0.062755	1.30603
sp|Q9CWE0|MFR1L_MOUSE	0.0628895	0.855902
tr|E9QKH8|E9QKH8_MOUSE	0.0629604	1.1825
tr|K3W4Q9|K3W4Q9_MOUSE	0.0630903	1.4685
tr|Q99JZ4|Q99JZ4_MOUSE	0.0631204	1.38819
tr|Q8BN51|Q8BN51_MOUSE	0.0633722	1.46757
sp|Q61584|FXR1_MOUSE	0.0635006	1.56715
sp|Q6P6J9|TXD15_MOUSE	0.0636464	0.76521
sp|P12849|KAP1_MOUSE	0.0636737	1.50348
sp|Q9QZX7|SRR_MOUSE	0.0637005	1.19705
sp|Q78PY7|SND1_MOUSE	0.0640234	1.18869
sp|Q80U63|MFN2_MOUSE	0.06406	1.33257
sp|Q3U1J4|DDB1_MOUSE	0.064094	0.887778
tr|A0A0R4J0Z1|A0A0R4J0Z1_MOUSE	0.0641952	0.879425
sp|P21836|ACES_MOUSE	0.0642769	0.761218
sp|P37040|NCPR_MOUSE	0.0642815	1.23028
sp|Q9D898|ARP5L_MOUSE	0.0643857	0.830938
sp|Q64378|FKBP5_MOUSE	0.0644567	1.44366
sp|Q5XJY5|COPD_MOUSE	0.0645306	1.3469
tr|Q3U125|Q3U125_MOUSE	0.0646063	1.54548
sp|Q91X72|HEMO_MOUSE	0.0649077	0.39536
sp|Q8BHJ6|SERC5_MOUSE	0.0652475	0.672318
tr|A0A1L1SV46|A0A1L1SV46_MOUSE	0.0653589	0.659075
sp|Q3USJ8|FCSD2_MOUSE	0.0654937	0.235846
sp|Q91VR2|ATPG_MOUSE	0.0655063	1.45149
sp|P39053-4|DYN1_MOUSE	0.0657647	1.62142
sp|P45591|COF2_MOUSE	0.0658329	1.39237
tr|Q8VHM5|Q8VHM5_MOUSE	0.0658396	1.50227
sp|Q61699|HS105_MOUSE	0.0660682	1.1871
sp|Q99JP7|GGT7_MOUSE	0.0661755	1.25524
sp|Q8BVG4|DPP9_MOUSE	0.0664684	2.7886
tr|G5E8R4|G5E8R4_MOUSE	0.0665218	1.51828
sp|Q07797|LG3BP_MOUSE	0.0665832	0.671585
sp|Q8BGV8|MID51_MOUSE	0.066983	1.52137
sp|Q62361|TRH_MOUSE	0.0670614	0.569132
sp|P61979-2|HNRPK_MOUSE	0.067095	1.23387
sp|Q9Z2I0|LETM1_MOUSE	0.0671846	1.2551
sp|P0C7M9|CLC2L_MOUSE	0.0672368	1.66363
sp|A6H5Z3|EXC6B_MOUSE	0.0673328	1.26747
sp|Q68FF6|GIT1_MOUSE	0.0674776	1.25
sp|Q9D8S9|BOLA1_MOUSE	0.0675096	0.7772
sp|P70663|SPRL1_MOUSE	0.06752	0.518391
sp|Q925F2|ESAM_MOUSE	0.0675651	0.808452
tr|Q6PF96|Q6PF96_MOUSE	0.0676691	1.14836
sp|Q9JL35|HMGN5_MOUSE	0.0678119	0.526526
sp|Q8VE47|UBA5_MOUSE	0.0678456	1.7966
sp|Q9EQI8|RM46_MOUSE	0.0679669	2.39159
tr|E9PWB2|E9PWB2_MOUSE	0.068289	2.67014
sp|P10518|HEM2_MOUSE	0.0683767	0.672379
tr|J3QNW4|J3QNW4_MOUSE	0.0684352	2.577
tr|A2AI52|A2AI52_MOUSE	0.068593	1.07127
tr|B1AVH5|B1AVH5_MOUSE	0.0687099	1.67613
tr|E9Q2S0|E9Q2S0_MOUSE	0.0687489	0.828803
tr|Q9Z1A1|Q9Z1A1_MOUSE	0.0689432	0.759249
sp|Q9R226|KHDR3_MOUSE	0.0689522	2.57414
sp|Q60857|SC6A4_MOUSE	0.0690223	1.46803
sp|Q61120|SHC3_MOUSE	0.069284	1.25991
tr|E9Q1S3|E9Q1S3_MOUSE	0.0703657	1.18897
sp|O55143|AT2A2_MOUSE	0.0703796	1.31989
sp|Q920P5|KAD5_MOUSE	0.0707277	1.32233
sp|Q3UR70|TGFA1_MOUSE	0.0707622	1.38207
tr|A0A0R4J0J8|A0A0R4J0J8_MOUSE	0.0710186	0.612714
sp|O08914|FAAH1_MOUSE	0.0713856	1.20126
sp|Q8CA95-3|PDE10_MOUSE	0.0715895	1.33104
tr|G5E8R0|G5E8R0_MOUSE	0.0717492	0.656531
sp|Q9Z1Z2|STRAP_MOUSE	0.0718787	0.829911
tr|Q8CBC8|Q8CBC8_MOUSE	0.0720983	0.776255
sp|Q9D8B7|JAM3_MOUSE	0.0723883	0.683366
sp|P27671|RGRF1_MOUSE	0.0724718	1.42357
tr|Q5NCU4|Q5NCU4_MOUSE	0.0725599	1.63859
sp|P28571-1|SC6A9_MOUSE	0.0726217	2.01065
sp|Q64737|PUR2_MOUSE	0.0726518	1.4605
sp|Q811S7|UBIP1_MOUSE	0.0726935	1.63901
sp|P49813|TMOD1_MOUSE	0.0727326	0.680654
tr|D3YWR0|D3YWR0_MOUSE	0.0737901	1.69104
sp|B2RY56|RBM25_MOUSE	0.0738486	1.74834
sp|O35874|SATT_MOUSE	0.0738923	1.60765
sp|Q9CY27|TECR_MOUSE	0.0741349	2.27175
sp|Q3THK7|GUAA_MOUSE	0.0742812	1.425
sp|Q9DCU6|RM04_MOUSE	0.0743053	1.95599
tr|A0A087WS96|A0A087WS96_MOUSE	0.0743429	3.23553
tr|E9QP99|E9QP99_MOUSE	0.0746979	1.11897
sp|Q8HW98|IGLO5_MOUSE	0.0752034	0.700008
sp|Q8BH66|ATLA1_MOUSE	0.0754794	1.20719
sp|Q9WVA4|TAGL2_MOUSE	0.0754899	0.885587
sp|Q9DCS9|NDUBA_MOUSE	0.0756229	1.2712
sp|Q8C561|LMBD2_MOUSE	0.0757464	1.49049
sp|Q5RJI5|BRSK1_MOUSE	0.0759013	2.13657
tr|J3QNU6|J3QNU6_MOUSE	0.076024	0.818657
tr|G5E8B6|G5E8B6_MOUSE	0.0760486	2.66975
tr|Q9CQF7|Q9CQF7_MOUSE	0.0760595	0.599408
sp|Q9QUI0|RHOA_MOUSE	0.0760899	0.848634
sp|Q922Y1|UBXN1_MOUSE	0.076158	0.740695
sp|Q922B1|MACD1_MOUSE	0.0761872	1.50163
tr|A2AJK8|A2AJK8_MOUSE	0.0763309	0.608456
sp|P14733|LMNB1_MOUSE	0.0763593	1.55466
sp|Q9D061|ACBD6_MOUSE	0.0764699	0.752783
sp|Q3TIU4|PDE12_MOUSE	0.0766676	0.653431
sp|Q9D5T0|ATAD1_MOUSE	0.0770342	1.37794
sp|Q921W0|CHM1A_MOUSE	0.0771085	0.696548
sp|Q8R1Q8|DC1L1_MOUSE	0.0771563	1.31558
tr|Q80VX2|Q80VX2_MOUSE	0.0772142	0.799699
sp|Q3U5Q7|CMPK2_MOUSE	0.0772656	0.898484
sp|Q99JY8|PLPP3_MOUSE	0.0773039	0.69549
sp|Q8K0T0|RTN1_MOUSE	0.0774041	0.7589
sp|P68404-2|KPCB_MOUSE	0.077469	1.27959
tr|A0A1B0GX27|A0A1B0GX27_MOUSE	0.077633	0.856127
sp|Q6PHU5|SORT_MOUSE	0.0776453	1.41009
tr|B1AQX9|B1AQX9_MOUSE	0.0779667	1.25393
sp|Q3TDK6|ROGDI_MOUSE	0.0779941	1.4302
sp|Q9CQU0|TXD12_MOUSE	0.0780374	0.677463
sp|Q8BW41-2|PMGT2_MOUSE	0.0781877	0.555643
sp|Q80VD1|FA98B_MOUSE	0.0783966	1.62923
tr|A0A140T8I9|A0A140T8I9_MOUSE	0.0785935	1.29179
tr|Q9JKY7|Q9JKY7_MOUSE	0.0786309	0.752211
sp|Q9Z1G3|VATC1_MOUSE	0.0787801	1.51107
tr|J3QNY1|J3QNY1_MOUSE	0.0788424	1.73863
tr|B1AVY2|B1AVY2_MOUSE	0.0790135	0.873182
sp|Q8BLJ3|PLCX3_MOUSE	0.0792947	2.48452
sp|Q60737|CSK21_MOUSE	0.0792971	1.69762
sp|Q8C7R4|UBA6_MOUSE	0.0794437	1.35074
tr|Q6P2B2|Q6P2B2_MOUSE	0.0797319	2.08504
sp|Q99N94|RM09_MOUSE	0.0797757	1.37395
sp|D3Z4S3|PTRD1_MOUSE	0.0801587	1.46733
sp|Q99LF4|RTCB_MOUSE	0.0802127	1.21323
sp|Q8VIJ6|SFPQ_MOUSE	0.0802372	1.4066
sp|P62702|RS4X_MOUSE	0.0804736	0.625848
sp|P70290|EM55_MOUSE	0.0805003	1.23867
sp|Q61838|PZP_MOUSE	0.0805844	0.584047
tr|F8WJK8|F8WJK8_MOUSE	0.0806381	0.806011
sp|Q64332|SYN2_MOUSE	0.080651	1.55164
sp|Q61151|2A5E_MOUSE	0.0810632	1.15692
sp|O88696|CLPP_MOUSE	0.0814705	0.780077
sp|Q6V4S5|SDK2_MOUSE	0.0814917	2.58264
sp|Q80WC7-2|AGFG2_MOUSE	0.0815127	1.6205
sp|Q8BMF3|MAON_MOUSE	0.0815334	0.64268
sp|O70281|TPST1_MOUSE	0.0816008	1.64147
sp|P70392|RGRF2_MOUSE	0.0816939	1.30487
tr|J3QM95|J3QM95_MOUSE	0.0817327	1.38575
sp|P97351|RS3A_MOUSE	0.0819937	1.18776
tr|A0A1B0GT92|A0A1B0GT92_MOUSE	0.082133	2.02763
sp|P56394|COX17_MOUSE	0.0821452	0.507709
sp|Q60598|SRC8_MOUSE	0.0823298	0.673946
tr|A0A0A0MQ90|A0A0A0MQ90_MOUSE	0.0823458	0.612588
sp|P70195|PSB7_MOUSE	0.0823599	0.768763
sp|Q9WUU7|CATZ_MOUSE	0.0831163	0.52195
sp|Q9CYG7|TOM34_MOUSE	0.0836339	1.30405
sp|Q9JKY5|HIP1R_MOUSE	0.0836446	1.26975
sp|Q61423|KCNA4_MOUSE	0.0836624	2.3544
sp|P97370|AT1B3_MOUSE	0.084008	2.35723
tr|E9QJT5|E9QJT5_MOUSE	0.0840546	0.715072
tr|E9Q1V3|E9Q1V3_MOUSE	0.0840827	0.779274
sp|Q9CRD0|OCAD1_MOUSE	0.0842802	0.778346
tr|D6RHA2|D6RHA2_MOUSE	0.0843481	0.820593
sp|Q9DCT8|CRIP2_MOUSE	0.0843672	1.53238
tr|B2KGA7|B2KGA7_MOUSE	0.0844043	0.800595
sp|Q9WTR1|TRPV2_MOUSE	0.0844105	1.61884
tr|Q6P8S1|Q6P8S1_MOUSE	0.0844293	1.33096
sp|Q64676|CGT_MOUSE	0.0845861	2.38657
sp|Q9CXE2|BCL7A_MOUSE	0.0849366	0.677287
tr|A2A7S7|A2A7S7_MOUSE	0.0850654	1.29639
sp|Q9CZ13|QCR1_MOUSE	0.0852709	1.16396
tr|G3UW47|G3UW47_MOUSE	0.085377	1.24742
sp|Q99LX0|PARK7_MOUSE	0.0854109	1.25042
tr|S4R2E1|S4R2E1_MOUSE	0.0855611	0.742992
tr|Q91Z25|Q91Z25_MOUSE	0.0857255	0.654093
sp|P61264|STX1B_MOUSE	0.085727	1.25078
sp|Q9Z130|HNRDL_MOUSE	0.0859502	1.30639
sp|P07309|TTHY_MOUSE	0.0859678	0.675916
sp|Q9DB15|RM12_MOUSE	0.0862164	0.636419
sp|Q61327|SC6A3_MOUSE	0.0863315	0.264218
tr|E0CX79|E0CX79_MOUSE	0.0863434	0.516863
sp|Q99PL6|UBXN6_MOUSE	0.0864856	1.27695
tr|A6ZI44|A6ZI44_MOUSE	0.0864953	0.626211
sp|Q8K0U4|HS12A_MOUSE	0.0865278	1.32674
sp|Q8BYL4|SYYM_MOUSE	0.0867211	1.37688
sp|Q68ED7|CRTC1_MOUSE	0.0867297	0.604784
tr|B2RUC1|B2RUC1_MOUSE	0.0868219	1.4974
sp|P12657|ACM1_MOUSE	0.0868307	1.65111
sp|P46656|ADX_MOUSE	0.087272	0.661118
tr|F8WJL8|F8WJL8_MOUSE	0.0874919	1.31859
sp|Q811J3|IREB2_MOUSE	0.0875039	2.76978
sp|P51881|ADT2_MOUSE	0.0877522	1.59262
sp|Q61598|GDIB_MOUSE	0.0878044	1.34021
sp|Q6ZWY3|RS27L_MOUSE	0.087818	3.3281
tr|A0A1L1SV25|A0A1L1SV25_MOUSE	0.0879775	0.817799
sp|Q9R1P0|PSA4_MOUSE	0.0880339	0.876877
sp|P68254|1433T_MOUSE	0.0882153	0.884396
tr|E9QAU4|E9QAU4_MOUSE	0.0882168	1.28086
tr|A0A0G2JEC4|A0A0G2JEC4_MOUSE	0.0882221	0.585111
tr|E9Q3M3|E9Q3M3_MOUSE	0.0882571	1.168
sp|Q9JIG8|PRAF2_MOUSE	0.0882612	0.437128
sp|O55013|TPPC3_MOUSE	0.0888203	0.789048
sp|Q6ZWY8|TYB10_MOUSE	0.0888854	0.51634
tr|F6YVP7|F6YVP7_MOUSE	0.0894655	1.2053
tr|A2ANL9|A2ANL9_MOUSE	0.0896359	1.68545
tr|E9QM77|E9QM77_MOUSE	0.0896882	1.17165
sp|P63213|GBG2_MOUSE	0.0899167	1.6104
sp|Q9D1C8|VPS28_MOUSE	0.0899364	1.7728
sp|P0DP60|LYNX1_MOUSE	0.0899875	0.699687
tr|A0A1B0GSG5|A0A1B0GSG5_MOUSE	0.090024	0.858992
tr|A2AEX8|A2AEX8_MOUSE	0.0900249	1.40592
sp|Q9DCM0|ETHE1_MOUSE	0.0900803	0.760386
sp|Q60809|CNOT7_MOUSE	0.0902797	1.8101
sp|Q9D8S4|ORN_MOUSE	0.0904267	0.735828
sp|P61080|UB2D1_MOUSE	0.090648	4.897
sp|Q9JJU8|SH3L1_MOUSE	0.0906562	0.814338
sp|Q9R257|HEBP1_MOUSE	0.090701	0.799262
sp|Q9CPT4|MYDGF_MOUSE	0.0907227	1.4038
sp|Q9CVB6|ARPC2_MOUSE	0.0907695	0.818076
sp|Q99LC5|ETFA_MOUSE	0.0910189	1.23851
sp|Q9CPQ8|ATP5L_MOUSE	0.0914917	1.80478
sp|Q02257|PLAK_MOUSE	0.0915248	3.3611
tr|E9Q912|E9Q912_MOUSE	0.0915256	2.72884
tr|Q91Y17|Q91Y17_MOUSE	0.0918931	1.72483
tr|Q3TCD4|Q3TCD4_MOUSE	0.09192	1.23254
sp|B1AZP2-2|DLGP4_MOUSE	0.0920451	0.799394
tr|A2AP78|A2AP78_MOUSE	0.0922209	0.753908
sp|O35598|ADA10_MOUSE	0.092537	0.580524
sp|Q9JM96|BORG4_MOUSE	0.09256	0.631345
tr|G5E8J3|G5E8J3_MOUSE	0.0929607	3.6219
sp|Q9QYS2|GRM3_MOUSE	0.0930866	1.37181
sp|O88485|DC1I1_MOUSE	0.0931404	0.755823
tr|Q542I8|Q542I8_MOUSE	0.0934268	0.728268
sp|Q8BXR1|S7A14_MOUSE	0.0935803	1.45918
sp|Q9Z2U0|PSA7_MOUSE	0.0940967	0.838988
sp|P59999|ARPC4_MOUSE	0.0941957	0.772087
tr|H7BWY2|H7BWY2_MOUSE	0.0942963	1.3515
sp|Q91V61|SFXN3_MOUSE	0.0943725	1.28202
sp|Q9Z2S7-4|T22D3_MOUSE	0.0944378	0.705245
sp|Q91VW5|GOGA4_MOUSE	0.0945767	0.722868
sp|P70268|PKN1_MOUSE	0.0949546	2.16954
tr|Q8C9D4|Q8C9D4_MOUSE	0.0950199	1.2467
sp|Q8VEM8|MPCP_MOUSE	0.0950623	1.43629
tr|Q8BH80|Q8BH80_MOUSE	0.095217	1.19101
sp|Q59J78|NDUF2_MOUSE	0.0955043	1.60537
sp|Q9D0L8|MCES_MOUSE	0.0955046	0.816207
sp|Q9QUR7|PIN1_MOUSE	0.0956552	1.32464
tr|B7ZNU9|B7ZNU9_MOUSE	0.0960526	0.503125
sp|O88543|CSN3_MOUSE	0.096163	0.835529
sp|Q3UUI3|THEM4_MOUSE	0.0962663	0.794478
sp|Q80Y56|RBNS5_MOUSE	0.0962729	0.86709
sp|Q9JHQ5|LZTL1_MOUSE	0.0964063	1.25
sp|Q91YL2|RN126_MOUSE	0.0964396	1.5439
tr|Q80X37|Q80X37_MOUSE	0.0965237	0.657111
sp|Q64514-2|TPP2_MOUSE	0.0965596	1.2175
sp|P80318|TCPG_MOUSE	0.0966376	0.899692
sp|Q78PG9|CCD25_MOUSE	0.0967045	1.95756
sp|Q3UDR8|YIPF3_MOUSE	0.0968539	0.774108
tr|G3UWK6|G3UWK6_MOUSE	0.0970172	0.827755
tr|F8WIE5|F8WIE5_MOUSE	0.0972991	1.12961
tr|E9Q9B0|E9Q9B0_MOUSE	0.0974457	1.7414
sp|O70251|EF1B_MOUSE	0.0975178	0.640534
sp|Q5F2E7|NUFP2_MOUSE	0.0975892	0.659038
sp|Q3UMU9|HDGR2_MOUSE	0.0978595	2.23762
tr|E9Q0P8|E9Q0P8_MOUSE	0.0978894	3.24999
tr|Q8K1M3|Q8K1M3_MOUSE	0.0980912	0.679755
tr|D3YXJ0|D3YXJ0_MOUSE	0.0982621	1.24183
sp|Q8BWY4|MBLC1_MOUSE	0.0983538	0.478274
tr|D6RGM8|D6RGM8_MOUSE	0.0985058	0.698673
tr|D4AFX6|D4AFX6_MOUSE	0.0986525	1.37357
sp|P62983|RS27A_MOUSE	0.0988882	1.86957
sp|Q8VHE0|SEC63_MOUSE	0.0990031	2.08616
sp|Q9D289|TPC6B_MOUSE	0.0997445	0.418701
sp|Q9CPZ8|COXM1_MOUSE	0.0998244	0.484049
tr|V9GX34|V9GX34_MOUSE	0.0998439	0.585384
sp|Q99J08|S14L2_MOUSE	0.100212	0.880458
sp|Q61165|SL9A1_MOUSE	0.100226	1.30127
sp|Q9CWZ7|SNAG_MOUSE	0.100241	0.766479
sp|Q8CCF0|PRP31_MOUSE	0.100255	3.83215
tr|D3YWB9|D3YWB9_MOUSE	0.100286	0.750706
sp|P56371|RAB4A_MOUSE	0.10051	0.728447
tr|A2A9W7|A2A9W7_MOUSE	0.10065	1.30819
sp|P60867|RS20_MOUSE	0.100654	0.36777
sp|P60229|EIF3E_MOUSE	0.100713	1.21574
sp|Q9JLT4|TRXR2_MOUSE	0.100764	0.663867
sp|Q5QNQ6|OSBP2_MOUSE	0.100765	1.61767
tr|Q8C413|Q8C413_MOUSE	0.101024	1.40689
sp|Q9CY64|BIEA_MOUSE	0.101056	1.36765
sp|Q7TSV4|PGM2_MOUSE	0.101129	1.5616
sp|Q3TJZ6|FA98A_MOUSE	0.101153	1.73812
tr|Q0VGY9|Q0VGY9_MOUSE	0.101471	1.38987
sp|Q50H33|KCTD8_MOUSE	0.101667	1.94776
sp|Q4VBD2|TAPT1_MOUSE	0.101718	2.58977
sp|Q9JIF7|COPB_MOUSE	0.101821	1.30795
sp|Q80WM5|HPLN3_MOUSE	0.101903	0.425571
tr|G8JL35|G8JL35_MOUSE	0.102033	0.833811
tr|B1AU75|B1AU75_MOUSE	0.102143	0.575162
tr|E9QPE7|E9QPE7_MOUSE	0.102532	1.54877
sp|Q9EQS3|MYCBP_MOUSE	0.10256	0.6679
tr|G5E8J9|G5E8J9_MOUSE	0.102575	1.53728
sp|Q9D554|SF3A3_MOUSE	0.102597	1.29705
tr|F8VPQ1|F8VPQ1_MOUSE	0.102777	2.1233
sp|Q6P3A8|ODBB_MOUSE	0.103145	1.52476
sp|Q3UKC1|TAXB1_MOUSE	0.10339	2.10676
sp|P32921-2|SYWC_MOUSE	0.103708	1.38686
tr|E9PYH3|E9PYH3_MOUSE	0.103853	1.88766
sp|P84089|ERH_MOUSE	0.104044	1.43511
sp|Q9QYJ0|DNJA2_MOUSE	0.104843	1.2094
sp|P54822|PUR8_MOUSE	0.105322	0.762145
sp|Q6QWF9|CK2N1_MOUSE	0.105441	0.477188
sp|Q9CPQ3|TOM22_MOUSE	0.105554	0.60108
sp|P63085|MK01_MOUSE	0.106242	0.781558
sp|Q78IK2|USMG5_MOUSE	0.106471	1.2042
sp|O70591|PFD2_MOUSE	0.106788	0.660864
tr|A0A1W2P6X0|A0A1W2P6X0_MOUSE	0.106871	2.24877
sp|A2AHC3|CAMP1_MOUSE	0.106935	1.1672
sp|P24527|LKHA4_MOUSE	0.106984	1.44198
tr|A8DUK4|A8DUK4_MOUSE	0.107105	0.393015
sp|Q6PAV2|HERC4_MOUSE	0.107146	1.16482
sp|Q8R555|CRAC1_MOUSE	0.107176	0.712221
sp|Q9CX80|CYGB_MOUSE	0.107225	0.642186
sp|Q8BGR6|ARL15_MOUSE	0.107349	1.26085
sp|Q6P1F6|2ABA_MOUSE	0.107956	0.926826
tr|A0A0A6YWG7|A0A0A6YWG7_MOUSE	0.107966	1.26742
sp|Q8C145|S39A6_MOUSE	0.10798	1.55062
sp|P54071|IDHP_MOUSE	0.108103	1.45141
tr|F6U7V1|F6U7V1_MOUSE	0.108152	1.15877
sp|Q9D1J3|SARNP_MOUSE	0.108353	0.645398
tr|E9PWK1|E9PWK1_MOUSE	0.108596	0.742486
sp|P70699|LYAG_MOUSE	0.108731	0.871166
tr|A0A0N4SVC4|A0A0N4SVC4_MOUSE	0.108911	0.768917
tr|F7BQW7|F7BQW7_MOUSE	0.108932	1.22894
sp|P07356|ANXA2_MOUSE	0.109113	1.32688
sp|Q91W39|NCOA5_MOUSE	0.109221	1.5523
sp|B9EKR1|PRPTZ_MOUSE	0.109406	0.653783
sp|P61982|1433G_MOUSE	0.109516	1.41295
sp|Q9R0X4|ACOT9_MOUSE	0.109672	1.25335
sp|P00493|HPRT_MOUSE	0.109682	0.838229
sp|Q6NS52-2|DGKB_MOUSE	0.109849	1.25903
sp|P05063|ALDOC_MOUSE	0.109853	0.837134
tr|Q3V2R3|Q3V2R3_MOUSE	0.10987	1.91699
sp|Q8K0D5|EFGM_MOUSE	0.110026	1.86311
sp|P49615|CDK5_MOUSE	0.110104	2.37174
tr|E9QM90|E9QM90_MOUSE	0.110203	1.15624
tr|Q8BJZ7|Q8BJZ7_MOUSE	0.110319	1.23519
tr|B1B1A8|B1B1A8_MOUSE	0.110486	0.812012
sp|Q8BH15|CNO10_MOUSE	0.110693	0.356528
tr|Q3TU36|Q3TU36_MOUSE	0.11075	1.34218
tr|Q6P8N8|Q6P8N8_MOUSE	0.110871	1.13811
sp|Q8CH77-2|NAV1_MOUSE	0.110905	0.693208
sp|P50114|S100B_MOUSE	0.111168	3.3953
sp|P09411|PGK1_MOUSE	0.111206	1.36416
sp|Q8C8R3-2|ANK2_MOUSE	0.111252	0.804445
tr|G5E911|G5E911_MOUSE	0.111311	0.638517
sp|O88307|SORL_MOUSE	0.111416	1.13626
tr|D3Z2J6|D3Z2J6_MOUSE	0.111907	1.37569
sp|Q9EQG7|ENPP5_MOUSE	0.11203	0.575515
sp|P63002|AES_MOUSE	0.112128	1.20022
sp|Q99KJ8|DCTN2_MOUSE	0.112228	0.695521
sp|Q4VAE3|TMM65_MOUSE	0.112294	1.371
tr|Q8C2Q7|Q8C2Q7_MOUSE	0.112297	1.33026
sp|A2ALS5-3|RPGP1_MOUSE	0.112514	1.40065
sp|Q9QUG9|GRP2_MOUSE	0.112596	1.46313
tr|V9GXM4|V9GXM4_MOUSE	0.11269	1.26863
sp|Q6ZQ29|TAOK2_MOUSE	0.112954	0.682751
sp|Q9DB50|AP1S2_MOUSE	0.112955	0.833341
sp|P13020-2|GELS_MOUSE	0.113038	0.862954
sp|Q9WUN2|TBK1_MOUSE	0.113157	1.54789
sp|Q8K1M6|DNM1L_MOUSE	0.113322	2.26938
tr|F7BX42|F7BX42_MOUSE	0.113369	0.82837
sp|Q9Z0U1|ZO2_MOUSE	0.113414	1.21828
sp|P97326|CADH6_MOUSE	0.11346	1.84006
sp|Q9JJA2|COG8_MOUSE	0.113549	0.408854
tr|A2AQ45|A2AQ45_MOUSE	0.113623	0.57948
sp|Q91W50|CSDE1_MOUSE	0.114367	1.21019
sp|Q66JS6|EI3JB_MOUSE	0.114497	0.653304
sp|P97470|PP4C_MOUSE	0.114647	1.99125
sp|Q99MR6|SRRT_MOUSE	0.11469	1.1986
tr|A0A0R4J0J1|A0A0R4J0J1_MOUSE	0.114783	1.83036
sp|P97427|DPYL1_MOUSE	0.11479	0.4617
sp|Q924C1|XPO5_MOUSE	0.115115	0.726675
sp|Q8VD65|PI3R4_MOUSE	0.11526	1.15603
sp|Q9CXS4|CENPV_MOUSE	0.115928	2.10265
tr|A0A0R4J008|A0A0R4J008_MOUSE	0.115998	1.39132
sp|Q8BG81|PDIP3_MOUSE	0.116003	2.08708
sp|Q60805|MERTK_MOUSE	0.116506	1.70202
sp|Q9CQA1|TPPC5_MOUSE	0.116625	0.790339
tr|Q3UER8|Q3UER8_MOUSE	0.116784	0.327916
tr|S4R1P5|S4R1P5_MOUSE	0.11706	1.15178
tr|A0A286YDA2|A0A286YDA2_MOUSE	0.117495	0.661276
sp|Q9Z266|SNAPN_MOUSE	0.117655	0.414271
sp|Q9WUA6|AKT3_MOUSE	0.118022	1.79685
tr|Q8BUU7|Q8BUU7_MOUSE	0.118147	2.9385
tr|K3W4R5|K3W4R5_MOUSE	0.118382	1.22734
sp|Q9ERS2|NDUAD_MOUSE	0.118432	1.25573
tr|A2ALL9|A2ALL9_MOUSE	0.118462	1.16692
sp|Q3UH93|PLXD1_MOUSE	0.118555	7.52746
sp|Q8R0H9|GGA1_MOUSE	0.118564	1.20061
sp|P46664|PURA2_MOUSE	0.118568	0.797939
sp|Q8R3D1|TBC13_MOUSE	0.118728	1.40111
sp|Q9DBG6|RPN2_MOUSE	0.118842	1.3951
sp|Q91UZ5|IMPA2_MOUSE	0.118982	0.184079
sp|P61971|NTF2_MOUSE	0.119385	0.756775
sp|P09103|PDIA1_MOUSE	0.119387	0.699448
tr|A0A0B4J1I9|A0A0B4J1I9_MOUSE	0.119994	0.349835
sp|Q9Z1W9|STK39_MOUSE	0.120065	2.3224
tr|A2BGI8|A2BGI8_MOUSE	0.120325	1.54574
sp|Q8BHF7|PGPS1_MOUSE	0.12057	1.34661
tr|F6Z5N5|F6Z5N5_MOUSE	0.120702	1.83595
sp|Q9QXS6|DREB_MOUSE	0.120793	0.666265
sp|Q9Z1Q9|SYVC_MOUSE	0.120794	1.32084
sp|Q810U3|NFASC_MOUSE	0.120961	1.76759
sp|P63318|KPCG_MOUSE	0.121018	1.35033
tr|E9QNG1|E9QNG1_MOUSE	0.121228	2.41912
sp|Q8VCK3|TBG2_MOUSE	0.121662	1.18681
sp|P61957|SUMO2_MOUSE	0.121827	0.660261
sp|Q04736|YES_MOUSE	0.121899	2.49147
tr|Q923F1|Q923F1_MOUSE	0.122021	0.709397
tr|Q5DTZ3|Q5DTZ3_MOUSE	0.12208	0.622617
tr|Q3TAA8|Q3TAA8_MOUSE	0.122453	2.49937
tr|Q3TVK3|Q3TVK3_MOUSE	0.122506	0.786896
sp|Q8BYK5|PHAR3_MOUSE	0.122731	0.574007
sp|Q91VC9|GHITM_MOUSE	0.122866	2.06007
tr|Q78ZM0|Q78ZM0_MOUSE	0.123157	0.759661
sp|Q8CE90|MP2K7_MOUSE	0.123162	1.24427
sp|Q9EQN3|T22D4_MOUSE	0.123306	0.479115
sp|B2RXS4|PLXB2_MOUSE	0.123371	0.77313
sp|A2AQ19|RTF1_MOUSE	0.12352	0.74075
tr|Q5EBP8|Q5EBP8_MOUSE	0.12364	2.02875
sp|P62274|RS29_MOUSE	0.124096	0.846712
tr|D3Z289|D3Z289_MOUSE	0.124253	1.42748
sp|Q9D0A3|ARPIN_MOUSE	0.124306	0.538359
sp|Q64521|GPDM_MOUSE	0.124465	0.810974
sp|Q8BGW1|FTO_MOUSE	0.124907	1.32364
sp|Q9CYW4|HDHD3_MOUSE	0.124969	0.665963
sp|Q8BMS1|ECHA_MOUSE	0.12509	1.23948
sp|Q62420|SH3G2_MOUSE	0.12512	0.856821
sp|Q9D5V5|CUL5_MOUSE	0.125201	1.18413
sp|Q60631|GRB2_MOUSE	0.12534	1.07108
sp|Q8CC35|SYNPO_MOUSE	0.125524	0.701198
tr|Q3UKV0|Q3UKV0_MOUSE	0.125613	1.2418
sp|Q9CQS4|S2546_MOUSE	0.125926	1.57753
sp|Q99MK8|ARBK1_MOUSE	0.126134	1.20234
sp|Q8BTI9|PK3CB_MOUSE	0.1263	1.27148
sp|O54724|CAVN1_MOUSE	0.126334	1.38894
sp|Q00PI9|HNRL2_MOUSE	0.126362	1.40785
sp|Q8CCH2|NHLC3_MOUSE	0.126476	0.660176
sp|Q64237|DOPO_MOUSE	0.126487	2.31577
sp|P62309|RUXG_MOUSE	0.126537	1.50296
sp|P97390|VPS45_MOUSE	0.126584	1.24472
sp|Q8BX70|VP13C_MOUSE	0.126592	1.33457
tr|E9QNF7|E9QNF7_MOUSE	0.126677	1.11449
sp|O88507|CNTFR_MOUSE	0.126777	2.54161
sp|Q9WTK3|GPAA1_MOUSE	0.127488	2.14254
sp|Q5XJV6|LMTK3_MOUSE	0.127577	1.39278
sp|P84075|HPCA_MOUSE	0.127632	1.34941
tr|E9QL53|E9QL53_MOUSE	0.12764	1.36502
tr|A0A1B0GRA5|A0A1B0GRA5_MOUSE	0.127802	1.64536
sp|Q8CG76|ARK72_MOUSE	0.127838	1.28528
tr|Q91VA7|Q91VA7_MOUSE	0.127919	1.2412
sp|Q80UP8|S20A2_MOUSE	0.128085	1.26823
sp|Q8VIM9|IRGQ_MOUSE	0.12824	0.902722
sp|Q9JKR6|HYOU1_MOUSE	0.128246	1.25729
tr|Q6XPS7|Q6XPS7_MOUSE	0.128419	0.580515
sp|Q3UVG3|F91A1_MOUSE	0.128807	1.59626
sp|P60202|MYPR_MOUSE	0.129063	0.722011
sp|P70698|PYRG1_MOUSE	0.129211	1.21848
tr|A0A0R4J187|A0A0R4J187_MOUSE	0.129582	0.391031
tr|D3Z7M5|D3Z7M5_MOUSE	0.12981	0.67147
tr|D3Z183|D3Z183_MOUSE	0.129817	1.33396
sp|Q8BGD9|IF4B_MOUSE	0.130038	0.608651
sp|Q99LR1|ABD12_MOUSE	0.130096	1.63264
tr|A0A0U1RQ85|A0A0U1RQ85_MOUSE	0.130201	0.551557
tr|D3Z6S3|D3Z6S3_MOUSE	0.130587	0.298285
sp|Q9D404|OXSM_MOUSE	0.130769	1.77571
sp|Q9D051|ODPB_MOUSE	0.131	1.25306
tr|F8WHL2|F8WHL2_MOUSE	0.131068	1.1597
sp|Q91VW3|SH3L3_MOUSE	0.131085	0.699338
sp|Q9R1C6|DGKE_MOUSE	0.131316	1.24974
tr|A2AB60|A2AB60_MOUSE	0.131525	1.24301
sp|Q811P8|RHG32_MOUSE	0.131758	1.2149
sp|E9Q7G0|NUMA1_MOUSE	0.131793	0.60549
sp|Q6ZWV7|RL35_MOUSE	0.131826	0.884638
sp|P58021|TM9S2_MOUSE	0.131976	1.96315
tr|A0A0R4J140|A0A0R4J140_MOUSE	0.131984	0.79227
tr|E9Q035|E9Q035_MOUSE	0.13221	1.22319
tr|D3YZW1|D3YZW1_MOUSE	0.132393	2.24815
tr|E9Q1K0|E9Q1K0_MOUSE	0.132399	0.652155
sp|Q9ES97|RTN3_MOUSE	0.132409	0.848156
sp|Q02819|NUCB1_MOUSE	0.132493	0.648748
sp|Q8BQP9|R7BP_MOUSE	0.132667	1.27981
sp|Q61081|CDC37_MOUSE	0.133065	1.15326
sp|P70425|RIT2_MOUSE	0.133218	1.56065
sp|O35621|PMM1_MOUSE	0.13329	1.13886
tr|Q7TNS5|Q7TNS5_MOUSE	0.133541	1.26523
tr|B1AWN6|B1AWN6_MOUSE	0.133567	0.801975
sp|Q8R3U1|PA216_MOUSE	0.133601	0.754599
sp|Q9ESJ4|SPN90_MOUSE	0.133732	1.30476
sp|Q99K28|ARFG2_MOUSE	0.134161	1.1707
tr|Q3TH34|Q3TH34_MOUSE	0.134535	1.41002
tr|A2AG30|A2AG30_MOUSE	0.134721	0.396442
sp|Q8BGB7|ENOPH_MOUSE	0.134738	1.32258
sp|Q9JMA1|UBP14_MOUSE	0.134792	1.57432
sp|O54941|SMCE1_MOUSE	0.134917	0.597195
sp|Q6NZL0|SOGA3_MOUSE	0.134981	1.12594
sp|P06801|MAOX_MOUSE	0.135586	0.841041
tr|Q3UHJ1|Q3UHJ1_MOUSE	0.135893	1.46082
sp|P47791-2|GSHR_MOUSE	0.135948	0.687012
sp|O54988|SLK_MOUSE	0.136328	1.27255
sp|Q9WV96|T10B_MOUSE	0.136571	1.40703
sp|Q9WTX5|SKP1_MOUSE	0.136834	2.59143
sp|O08848|RO60_MOUSE	0.136887	1.44663
sp|Q9JJL8|SYSM_MOUSE	0.13692	0.586871
tr|S4R1M2|S4R1M2_MOUSE	0.136974	1.40181
sp|Q9CQW1|YKT6_MOUSE	0.137094	1.42485
sp|Q61599|GDIR2_MOUSE	0.137247	0.776807
sp|Q8BQ47|CNPY4_MOUSE	0.137476	0.38203
sp|P29699|FETUA_MOUSE	0.13768	0.534022
sp|Q9CY58|PAIRB_MOUSE	0.138294	1.95091
sp|Q9QYA2|TOM40_MOUSE	0.138326	1.23906
sp|Q9ERU9|RBP2_MOUSE	0.138404	1.41815
sp|Q9WV98|TIM9_MOUSE	0.138457	0.758065
sp|Q8C4Q6|AIDA_MOUSE	0.138503	0.755713
sp|Q9R062|GLYG_MOUSE	0.138532	0.684983
sp|Q91WG4|ELP2_MOUSE	0.138658	0.70457
sp|Q499X9|SYMM_MOUSE	0.138664	1.4017
sp|P99029|PRDX5_MOUSE	0.138834	0.845388
sp|P17742|PPIA_MOUSE	0.138961	1.13133
sp|Q3TPE9|ANKY2_MOUSE	0.139076	1.35023
sp|O35633|VIAAT_MOUSE	0.13909	1.12662
sp|P32067|LA_MOUSE	0.139185	1.4119
sp|P43275|H11_MOUSE	0.139238	0.425674
tr|A0A1B0GX25|A0A1B0GX25_MOUSE	0.139628	0.801122
sp|Q8QZY1|EIF3L_MOUSE	0.139961	1.32308
sp|Q3U3E2|F117B_MOUSE	0.140038	0.666606
sp|P48320|DCE2_MOUSE	0.140073	1.22893
sp|P51863|VA0D1_MOUSE	0.140092	0.824192
tr|Q8R2K3|Q8R2K3_MOUSE	0.140259	0.8205
sp|P99024|TBB5_MOUSE	0.140731	1.34833
sp|Q8K2C9|HACD3_MOUSE	0.140792	1.79355
sp|Q9DBL2|GDAP2_MOUSE	0.14102	0.575237
sp|Q9CQV8|1433B_MOUSE	0.141324	1.25485
sp|Q3U7R1|ESYT1_MOUSE	0.141537	1.2379
tr|A0A0R4J0N5|A0A0R4J0N5_MOUSE	0.141605	0.838462
sp|P61514|RL37A_MOUSE	0.142154	0.379407
sp|Q61686|CBX5_MOUSE	0.142231	0.763025
sp|Q9WV34|MPP2_MOUSE	0.142734	1.16071
sp|P11499|HS90B_MOUSE	0.14276	1.42225
sp|Q6R0H7|GNAS1_MOUSE	0.142802	1.21085
sp|Q9CZ44|NSF1C_MOUSE	0.14296	0.785239
sp|Q9DBS1|TMM43_MOUSE	0.14315	0.809543
sp|Q8BFR4|GNS_MOUSE	0.143623	0.498855
sp|O88741|GDAP1_MOUSE	0.14365	1.23101
tr|Q3UWE6|Q3UWE6_MOUSE	0.143912	0.821755
sp|Q80ZS3|RT26_MOUSE	0.144112	0.590336
sp|P62869|ELOB_MOUSE	0.144414	0.843051
sp|Q6PHN9|RAB35_MOUSE	0.144621	1.37467
sp|Q9DBC3|CMTR1_MOUSE	0.144702	1.50556
tr|D3Z373|D3Z373_MOUSE	0.144729	0.489291
sp|Q9R1T4|SEPT6_MOUSE	0.14479	1.29228
tr|E9Q1U6|E9Q1U6_MOUSE	0.144808	0.659266
tr|Q91V55|Q91V55_MOUSE	0.145054	1.13109
tr|Q6ZWZ7|Q6ZWZ7_MOUSE	0.14541	0.750048
sp|Q8QZT1|THIL_MOUSE	0.145794	1.26523
sp|Q9QYB5-2|ADDG_MOUSE	0.145956	0.805545
tr|Q3UTR7|Q3UTR7_MOUSE	0.146103	1.64024
sp|Q6PAR5|GAPD1_MOUSE	0.146255	1.1772
tr|Q3TE40|Q3TE40_MOUSE	0.146531	1.75023
sp|P46414|CDN1B_MOUSE	0.146542	0.739266
tr|A2AMI2|A2AMI2_MOUSE	0.146666	1.21554
sp|Q8VHN8|TIRR_MOUSE	0.146907	0.735627
tr|A7YQ68|A7YQ68_MOUSE	0.14691	1.36332
tr|A0A1W2P7Y9|A0A1W2P7Y9_MOUSE	0.147078	0.566163
sp|Q9CXW3|CYBP_MOUSE	0.147102	0.85324
tr|F8VQ70|F8VQ70_MOUSE	0.147188	1.69473
sp|Q9EQH3|VPS35_MOUSE	0.147316	1.32069
tr|G3UYX8|G3UYX8_MOUSE	0.147349	1.91232
sp|Q9CPW2|FDX2_MOUSE	0.147643	0.659999
sp|Q9CWF2|TBB2B_MOUSE	0.147815	1.23507
sp|P56375|ACYP2_MOUSE	0.148053	1.41233
sp|Q91YL3|UCKL1_MOUSE	0.148058	0.793057
sp|Q9D1K2|VATF_MOUSE	0.148154	2.25141
sp|P62830|RL23_MOUSE	0.148298	1.18882
sp|Q9DCV4|RMD1_MOUSE	0.148648	1.24237
sp|Q9DB25|ALG5_MOUSE	0.148656	1.21311
sp|P70202|LXN_MOUSE	0.148709	0.718456
tr|D3YXB7|D3YXB7_MOUSE	0.148769	2.39517
sp|Q3UYH7|ARBK2_MOUSE	0.148951	1.72825
tr|B7ZWL1|B7ZWL1_MOUSE	0.149049	0.669749
tr|D3Z568|D3Z568_MOUSE	0.149133	1.40014
tr|Q3UDS7|Q3UDS7_MOUSE	0.14938	0.420804
sp|Q8BPM0|DAAM1_MOUSE	0.149448	1.14708
sp|Q8C7H1|MMAA_MOUSE	0.149556	1.86435
sp|P18654|KS6A3_MOUSE	0.149648	0.598159
sp|O35685|NUDC_MOUSE	0.149843	0.824923
sp|P48722|HS74L_MOUSE	0.149867	1.13317
sp|A8Y5H7|S14L1_MOUSE	0.149934	0.30964
sp|Q91XF0|PNPO_MOUSE	0.149955	0.757558
sp|Q91VK4|ITM2C_MOUSE	0.149962	0.873544
sp|P09055|ITB1_MOUSE	0.150132	0.684938
sp|Q9JMG7|HDGR3_MOUSE	0.150155	0.858656
sp|Q9QYB8|ADDB_MOUSE	0.150428	0.774267
sp|Q9D8X2|CC124_MOUSE	0.150706	0.764091
sp|Q9JJV5|CCG3_MOUSE	0.150768	0.440545
tr|Q91XH6|Q91XH6_MOUSE	0.150903	0.782062
sp|Q8K1M6-3|DNM1L_MOUSE	0.151005	1.31089
tr|Q91UZ1|Q91UZ1_MOUSE	0.151224	0.783391
sp|O35382|EXOC4_MOUSE	0.151534	1.26666
sp|Q8CJG0|AGO2_MOUSE	0.151655	1.17368
tr|H3BKH9|H3BKH9_MOUSE	0.151699	1.18116
sp|Q99NE5|RIMS1_MOUSE	0.151838	1.18079
sp|Q9CQZ1|HSBP1_MOUSE	0.152004	0.709082
sp|Q99J09|MEP50_MOUSE	0.152058	0.84894
sp|Q920A5|RISC_MOUSE	0.15215	1.42877
sp|P70362|UFD1_MOUSE	0.152463	0.79009
sp|Q9CQ54|NDUC2_MOUSE	0.15268	1.98301
sp|Q9JKK7|TMOD2_MOUSE	0.152832	1.21849
sp|P32261|ANT3_MOUSE	0.152904	0.554473
sp|Q64288|OMP_MOUSE	0.152932	0.329249
sp|Q9CR98|F136A_MOUSE	0.153037	0.720447
sp|Q9D0S9|HINT2_MOUSE	0.153105	1.16164
sp|Q9WUA2|SYFB_MOUSE	0.153119	1.19107
sp|O08997|ATOX1_MOUSE	0.153127	1.50346
sp|Q3V0K9|PLSI_MOUSE	0.153137	0.826927
tr|E9PUL9|E9PUL9_MOUSE	0.153192	0.807837
tr|A0A0U1RPU8|A0A0U1RPU8_MOUSE	0.153735	0.857605
sp|Q8CI94|PYGB_MOUSE	0.153821	1.41648
sp|Q91WG2|RABE2_MOUSE	0.154014	1.81814
sp|Q9R1L5|MAST1_MOUSE	0.154243	1.25978
tr|F7D291|F7D291_MOUSE	0.154252	1.59313
sp|Q6NTA4|RRAGB_MOUSE	0.154259	0.565769
sp|Q9D0F3|LMAN1_MOUSE	0.154314	1.37212
sp|P14115|RL27A_MOUSE	0.154413	1.23895
tr|F7DCH5|F7DCH5_MOUSE	0.154431	1.16266
tr|A0A0R4J1H0|A0A0R4J1H0_MOUSE	0.154467	1.22524
sp|Q8R010|AIMP2_MOUSE	0.154497	1.32616
tr|A0A140LIC7|A0A140LIC7_MOUSE	0.154631	0.82413
sp|Q60692|PSB6_MOUSE	0.154728	0.632556
sp|O35551|RABE1_MOUSE	0.15482	0.810272
sp|Q6PA06|ATLA2_MOUSE	0.154886	1.17874
sp|Q9EPL2-2|CSTN1_MOUSE	0.155576	0.699956
tr|D3YYT1|D3YYT1_MOUSE	0.155647	0.412475
sp|P11881-4|ITPR1_MOUSE	0.155786	1.28783
tr|Q8K356|Q8K356_MOUSE	0.155995	0.589745
sp|Q8QZS1|HIBCH_MOUSE	0.156172	1.25028
tr|A0A1Y7VL44|A0A1Y7VL44_MOUSE	0.156226	1.23914
sp|P70335|ROCK1_MOUSE	0.156329	1.58264
sp|O70433|FHL2_MOUSE	0.156356	0.577598
tr|D3Z194|D3Z194_MOUSE	0.15643	1.28373
sp|Q8VCQ3|NRBF2_MOUSE	0.156631	0.577011
tr|Q8C845|Q8C845_MOUSE	0.156639	0.787676
tr|A0A0A0MQD5|A0A0A0MQD5_MOUSE	0.156696	1.38156
sp|P61759|PFD3_MOUSE	0.156934	0.912635
tr|A2AWN8|A2AWN8_MOUSE	0.157199	0.394741
tr|Q925I8|Q925I8_MOUSE	0.157379	0.855403
sp|P23927|CRYAB_MOUSE	0.157422	1.21819
sp|Q9Z2W1|STK25_MOUSE	0.157719	1.90424
sp|Q3UEB3|PUF60_MOUSE	0.15798	1.24512
sp|Q8CJH3|PLXB1_MOUSE	0.158158	0.886796
tr|A2ALS7|A2ALS7_MOUSE	0.158173	0.870988
tr|Q8R5L1|Q8R5L1_MOUSE	0.158199	1.71424
sp|Q3TIV5|ZC3HF_MOUSE	0.158387	0.496409
sp|Q8CHX7|RFTN2_MOUSE	0.158888	0.665256
tr|F7BJK1|F7BJK1_MOUSE	0.160143	0.70096
sp|Q9CPQ1|COX6C_MOUSE	0.160154	0.836224
tr|Q6AXB7|Q6AXB7_MOUSE	0.16016	1.29396
sp|Q8C854|MYEF2_MOUSE	0.160358	1.32018
sp|Q6IMP4|PANX2_MOUSE	0.160615	0.78045
sp|Q07113|MPRI_MOUSE	0.160914	1.5432
sp|Q6P5F9|XPO1_MOUSE	0.160921	1.3265
tr|Q8C605|Q8C605_MOUSE	0.160989	1.17451
tr|D3YU00|D3YU00_MOUSE	0.161149	0.430515
sp|D3Z7P3-2|GLSK_MOUSE	0.161171	1.44717
sp|Q91V14|S12A5_MOUSE	0.161654	1.21787
sp|P47754|CAZA2_MOUSE	0.16189	0.860121
tr|A2A547|A2A547_MOUSE	0.162066	1.20721
sp|Q9JK42|PDK2_MOUSE	0.162122	1.29204
tr|J3QN31|J3QN31_MOUSE	0.162207	1.26014
sp|Q9QZE7|TSNAX_MOUSE	0.162412	0.837708
sp|Q9D1L0|CHCH2_MOUSE	0.162491	0.758325
tr|A0A0G2JGM8|A0A0G2JGM8_MOUSE	0.162567	0.517022
sp|P56564|EAA1_MOUSE	0.162637	1.36899
sp|Q9QXY9|PEX3_MOUSE	0.16272	1.71056
sp|P30999|CTND1_MOUSE	0.163305	1.32529
sp|O35344|IMA4_MOUSE	0.163381	1.43062
sp|P55288|CAD11_MOUSE	0.163468	0.746691
sp|Q99KN2|CIAO1_MOUSE	0.163548	0.513564
tr|E9Q1Q9|E9Q1Q9_MOUSE	0.163756	0.769655
sp|Q9JLQ0|CD2AP_MOUSE	0.164176	1.28069
sp|Q9R1P4|PSA1_MOUSE	0.164244	0.766773
sp|Q8C2Q3|RBM14_MOUSE	0.164376	1.26814
sp|Q99L45|IF2B_MOUSE	0.164459	1.49856
sp|P46471|PRS7_MOUSE	0.164864	1.21816
sp|Q8BKX1-2|BAIP2_MOUSE	0.165008	1.18906
sp|Q8BGT5|ALAT2_MOUSE	0.165009	1.22899
tr|G3X8R0|G3X8R0_MOUSE	0.165206	0.85195
tr|A2ACM0|A2ACM0_MOUSE	0.165298	1.1536
sp|Q9QYI4|DJB12_MOUSE	0.165438	1.37321
sp|Q03265|ATPA_MOUSE	0.165469	1.26814
sp|Q8QZZ7|TPRKB_MOUSE	0.165638	1.40957
sp|Q9JIK9|RT34_MOUSE	0.165747	1.20193
sp|O70435|PSA3_MOUSE	0.165783	0.810929
sp|Q9DAI2|IFT22_MOUSE	0.16585	0.725024
sp|Q8K093|TRHDE_MOUSE	0.165934	2.11202
sp|Q9ES00|UBE4B_MOUSE	0.165942	2.42476
sp|Q9CR41|HYPK_MOUSE	0.166051	2.64842
sp|Q8BI84|TGO1_MOUSE	0.166065	0.823876
tr|Q3TCR7|Q3TCR7_MOUSE	0.166106	1.87248
sp|Q06138|CAB39_MOUSE	0.166372	1.33026
tr|A0A0R4J0B8|A0A0R4J0B8_MOUSE	0.166885	1.33183
sp|Q9D8U8|SNX5_MOUSE	0.166936	1.25429
tr|A2AQY8|A2AQY8_MOUSE	0.167067	0.71908
sp|Q8BZW8|NHLC2_MOUSE	0.167078	0.831027
tr|Q3UHB2|Q3UHB2_MOUSE	0.167309	1.24575
tr|E9PWY6|E9PWY6_MOUSE	0.167609	1.23189
sp|P60670|NPL4_MOUSE	0.167994	1.34276
sp|Q3UHK1|MYCT_MOUSE	0.168018	0.807597
sp|O09172|GSH0_MOUSE	0.168288	1.98277
tr|Q9QWX2|Q9QWX2_MOUSE	0.16868	0.772889
sp|Q9Z1B3|PLCB1_MOUSE	0.169133	1.17623
sp|Q9CR51|VATG1_MOUSE	0.169249	0.833666
sp|Q9CWG8|NDUF7_MOUSE	0.169349	0.834375
sp|Q9JHU9|INO1_MOUSE	0.169406	0.746529
sp|Q9QXX4|CMC2_MOUSE	0.169477	0.835533
sp|P29595|NEDD8_MOUSE	0.169635	1.49103
sp|Q9R1T2|SAE1_MOUSE	0.169703	1.26705
sp|Q6IRU2|TPM4_MOUSE	0.170151	0.709449
sp|Q8BWS5|GRIN3_MOUSE	0.170352	0.553182
sp|Q810A7|DDX42_MOUSE	0.170353	1.4018
tr|A2AEW8|A2AEW8_MOUSE	0.170395	0.683497
tr|A2A6M1|A2A6M1_MOUSE	0.17045	1.51592
sp|Q80YQ8|RMD5A_MOUSE	0.170454	0.712201
tr|F8WHU9|F8WHU9_MOUSE	0.170455	0.636262
sp|Q9Z0H8|CLIP2_MOUSE	0.17049	0.904471
sp|Q9JME5|AP3B2_MOUSE	0.17084	1.17984
sp|Q8VE22|RT23_MOUSE	0.170843	0.491214
sp|Q8VCT3|AMPB_MOUSE	0.171118	1.28572
tr|A0A0R4J0Q5|A0A0R4J0Q5_MOUSE	0.171282	1.93478
tr|A0A087WNU6|A0A087WNU6_MOUSE	0.171521	0.794364
sp|Q8VCL2|SCO2_MOUSE	0.171567	0.574206
sp|Q61553|FSCN1_MOUSE	0.171936	1.2062
sp|P0C673|IGS11_MOUSE	0.172122	0.262647
sp|Q9CQ45|NENF_MOUSE	0.172228	0.78352
tr|A2A4A6|A2A4A6_MOUSE	0.17228	1.1601
sp|O08553|DPYL2_MOUSE	0.172683	1.17213
sp|Q9CX00|IST1_MOUSE	0.172804	1.20043
sp|Q6PDL0|DC1L2_MOUSE	0.173068	1.13935
tr|A0A0R4J195|A0A0R4J195_MOUSE	0.173102	1.54239
tr|A0A1Y7VJZ2|A0A1Y7VJZ2_MOUSE	0.173468	1.24063
sp|Q91ZR1|RAB4B_MOUSE	0.173496	0.720968
tr|A0A0R4IZZ1|A0A0R4IZZ1_MOUSE	0.1735	0.467634
tr|Z4YK56|Z4YK56_MOUSE	0.173626	0.818413
tr|F2Z3U3|F2Z3U3_MOUSE	0.173642	1.2879
tr|A0A0N4SW73|A0A0N4SW73_MOUSE	0.174126	0.743819
sp|Q8VDQ1|PTGR2_MOUSE	0.174178	1.17703
sp|Q8K2C7|OS9_MOUSE	0.174246	0.765342
sp|Q4V9Z5-3|SE6L2_MOUSE	0.174343	0.790919
sp|Q9DB20|ATPO_MOUSE	0.17478	1.22854
sp|Q9CQW2|ARL8B_MOUSE	0.174917	2.88242
tr|Q5SS83|Q5SS83_MOUSE	0.175254	1.20173
sp|P62073|TIM10_MOUSE	0.17555	0.551736
sp|P23819-4|GRIA2_MOUSE	0.175864	1.25641
sp|P62746|RHOB_MOUSE	0.17614	0.844184
sp|Q8N7N5|DCAF8_MOUSE	0.176366	0.55841
tr|A0A0A0MQF5|A0A0A0MQF5_MOUSE	0.176655	0.803917
sp|Q641K1|CBPC1_MOUSE	0.176851	0.402669
tr|A0JNY3|A0JNY3_MOUSE	0.177152	0.797412
sp|Q9JKD3|SCAM5_MOUSE	0.177603	1.3695
tr|A2A543|A2A543_MOUSE	0.177683	1.2175
sp|Q8CGK3|LONM_MOUSE	0.177704	1.17776
tr|E9QLH4|E9QLH4_MOUSE	0.177865	1.17477
tr|Q3UU93|Q3UU93_MOUSE	0.177877	0.897467
sp|Q9JJY3|NSMA2_MOUSE	0.177946	0.808175
sp|P60521|GBRL2_MOUSE	0.178069	1.41114
sp|Q8CI71|VPS50_MOUSE	0.178456	1.51611
sp|P50247|SAHH_MOUSE	0.178878	0.846641
tr|A0A075B6A0|A0A075B6A0_MOUSE	0.178949	0.414795
sp|Q8BGN8-2|SYNPR_MOUSE	0.179365	1.56108
sp|P62835|RAP1A_MOUSE	0.179575	1.41628
sp|Q9CT10|RANB3_MOUSE	0.179615	0.786923
tr|A0A1W2P772|A0A1W2P772_MOUSE	0.179787	1.83529
sp|Q8C419|GP158_MOUSE	0.179862	1.292
sp|P62774|MTPN_MOUSE	0.179886	0.730734
tr|B7ZCJ1|B7ZCJ1_MOUSE	0.179909	0.840389
sp|Q80YD1|SUV3_MOUSE	0.180282	2.732
sp|Q61171|PRDX2_MOUSE	0.18029	0.710378
sp|Q9CWK8|SNX2_MOUSE	0.180458	1.16255
sp|P68040|RACK1_MOUSE	0.181035	1.33829
sp|Q8BH58|TIPRL_MOUSE	0.181418	1.23519
sp|Q9CQN3|TOM6_MOUSE	0.181476	1.51619
sp|Q9R1Q8|TAGL3_MOUSE	0.181656	0.849822
tr|E9PUI5|E9PUI5_MOUSE	0.182155	1.38339
sp|P31750|AKT1_MOUSE	0.182199	1.78486
tr|Q7TQE2|Q7TQE2_MOUSE	0.182336	0.535855
sp|Q9Z2U1|PSA5_MOUSE	0.182592	0.72593
sp|P70429|EVL_MOUSE	0.182626	1.42447
sp|Q8R1F6|HID1_MOUSE	0.182728	1.36909
tr|A0A1W2P7Q9|A0A1W2P7Q9_MOUSE	0.183167	0.711921
sp|Q9D7E4|CS025_MOUSE	0.183251	0.67301
sp|P0DJF2|PT117_MOUSE	0.183528	0.717391
sp|Q8BR63|F177A_MOUSE	0.183607	0.809882
tr|D3YTU0|D3YTU0_MOUSE	0.183746	1.25392
tr|A0A1Y7VIR0|A0A1Y7VIR0_MOUSE	0.183796	1.24326
sp|Q9QUR6|PPCE_MOUSE	0.183857	1.42726
sp|P19157|GSTP1_MOUSE	0.184162	1.27279
sp|Q9D0J4|ARL2_MOUSE	0.184225	1.21189
sp|Q62425|NDUA4_MOUSE	0.184288	1.0818
tr|A0A0N4SV15|A0A0N4SV15_MOUSE	0.184859	1.41307
sp|Q8VEH3|ARL8A_MOUSE	0.184922	0.844173
tr|A0A0R4J087|A0A0R4J087_MOUSE	0.185095	1.16759
sp|Q9D7H3|RTCA_MOUSE	0.185137	1.38343
sp|P61750|ARF4_MOUSE	0.185402	1.26342
sp|Q6NZM9|HDAC4_MOUSE	0.185551	2.80473
sp|Q8CBY8-2|DCTN4_MOUSE	0.185566	1.14145
sp|P97441|ZNT3_MOUSE	0.185975	1.60221
tr|E9QNR6|E9QNR6_MOUSE	0.186202	1.17038
tr|A2A9R6|A2A9R6_MOUSE	0.186226	2.35105
sp|Q91YJ5|IF2M_MOUSE	0.186473	2.04004
tr|F8VPR2|F8VPR2_MOUSE	0.186537	1.49405
tr|D3Z601|D3Z601_MOUSE	0.186607	0.871157
sp|Q91VM9|IPYR2_MOUSE	0.186689	0.873146
sp|Q9CWJ9|PUR9_MOUSE	0.186849	1.17133
sp|P14152|MDHC_MOUSE	0.186934	1.30448
sp|Q8BFY6|PEF1_MOUSE	0.187063	1.23591
sp|O08579|EMD_MOUSE	0.187123	1.14982
tr|A0A1W2P7K6|A0A1W2P7K6_MOUSE	0.187144	1.34552
tr|G5E8T9|G5E8T9_MOUSE	0.18727	0.789938
sp|Q8BWT1|THIM_MOUSE	0.1873	1.23592
tr|A0A0R4J083|A0A0R4J083_MOUSE	0.187439	0.924757
sp|Q8R1F1|NIBL1_MOUSE	0.187901	1.8782
sp|P0C0A3|CHMP6_MOUSE	0.187988	0.746278
tr|E9PY39|E9PY39_MOUSE	0.188123	1.35295
sp|Q8BIW1|PRUN1_MOUSE	0.188257	1.12023
sp|O55042|SYUA_MOUSE	0.188328	0.634595
sp|Q61578|ADRO_MOUSE	0.18833	1.06719
tr|E9PYJ7|E9PYJ7_MOUSE	0.188406	1.1497
tr|A0A0J9YUZ4|A0A0J9YUZ4_MOUSE	0.188566	0.593595
sp|Q9JKL4|NDUF3_MOUSE	0.188677	1.3829
sp|P85094|ISC2A_MOUSE	0.188751	0.828047
sp|Q60996|2A5G_MOUSE	0.188819	1.21424
sp|Q2NL51|GSK3A_MOUSE	0.188888	1.22083
sp|O54833|CSK22_MOUSE	0.189504	1.44277
sp|Q8R1B5|CPLX3_MOUSE	0.189918	0.413864
sp|P49722|PSA2_MOUSE	0.189996	0.806733
tr|Q0VF51|Q0VF51_MOUSE	0.190055	0.708628
sp|P70671|IRF3_MOUSE	0.190165	1.8951
tr|A2AUK5|A2AUK5_MOUSE	0.190311	1.23802
tr|E9Q933|E9Q933_MOUSE	0.19063	1.46966
sp|P60469|LIPA3_MOUSE	0.190681	1.16333
tr|A0A1Y7VJN6|A0A1Y7VJN6_MOUSE	0.191235	0.335984
sp|Q9WVT6|CAH14_MOUSE	0.191682	0.801023
sp|Q61768|KINH_MOUSE	0.192161	1.1469
sp|P18872|GNAO_MOUSE	0.192165	1.16619
sp|P97807|FUMH_MOUSE	0.192282	1.29397
sp|Q8BT60|CPNE3_MOUSE	0.192597	1.63885
tr|Q0VF62|Q0VF62_MOUSE	0.192784	1.11614
sp|Q6R891|NEB2_MOUSE	0.192972	0.619559
tr|A0A1W2P6P1|A0A1W2P6P1_MOUSE	0.193273	0.777214
sp|Q60738|ZNT1_MOUSE	0.193354	1.28979
tr|A2A6J7|A2A6J7_MOUSE	0.193452	0.590309
sp|Q76LS9|MINY1_MOUSE	0.193497	0.772121
sp|Q8VEB4|PAG15_MOUSE	0.193698	0.650504
tr|F8WIA1|F8WIA1_MOUSE	0.193889	0.757848
sp|Q9ERK4|XPO2_MOUSE	0.19405	1.29058
tr|Q3UUU2|Q3UUU2_MOUSE	0.194233	0.814978
tr|Q8BRR9|Q8BRR9_MOUSE	0.194467	0.893599
tr|M0QWN7|M0QWN7_MOUSE	0.194683	0.619591
sp|P56695|WFS1_MOUSE	0.194696	1.37952
sp|Q9WU78|PDC6I_MOUSE	0.194739	1.1665
sp|B9EJI9|T229A_MOUSE	0.19496	1.28431
sp|P50428|ARSA_MOUSE	0.194981	0.781348
sp|Q8BK64|AHSA1_MOUSE	0.195415	1.45024
sp|Q9Z2C9|MTMR7_MOUSE	0.195422	0.793585
sp|P21126|UBL4A_MOUSE	0.195513	0.898398
tr|A0A286YDL2|A0A286YDL2_MOUSE	0.195793	1.1601
sp|Q80W22|THNS2_MOUSE	0.195817	0.445368
sp|Q6IRU5|CLCB_MOUSE	0.195833	0.737603
sp|Q9DCJ5|NDUA8_MOUSE	0.195904	1.30701
sp|P47809|MP2K4_MOUSE	0.196502	1.13701
sp|P70207|PLXA2_MOUSE	0.19671	1.29963
sp|Q8BVU5|NUDT9_MOUSE	0.197123	1.64647
sp|Q8BVI4|DHPR_MOUSE	0.197204	1.19409
sp|P61963|DCAF7_MOUSE	0.197425	1.27709
sp|Q8K3H0|DP13A_MOUSE	0.197471	1.16481
sp|P36552|HEM6_MOUSE	0.197644	0.766521
sp|Q60972|RBBP4_MOUSE	0.197745	0.814538
sp|O08586|PTEN_MOUSE	0.197825	1.21662
sp|Q91Y86|MK08_MOUSE	0.198059	0.557198
tr|Q3LRV6|Q3LRV6_MOUSE	0.198194	0.863322
tr|Q5SVG5|Q5SVG5_MOUSE	0.198213	0.892702
sp|P62852|RS25_MOUSE	0.199342	0.805704
sp|Q61411|RASH_MOUSE	0.199633	0.675358
tr|Q8BG13|Q8BG13_MOUSE	0.200034	1.72213
sp|Q91YR5|MET13_MOUSE	0.200037	1.57085
sp|P14131|RS16_MOUSE	0.200257	1.35399
sp|P16330|CN37_MOUSE	0.20028	1.16168
sp|Q9D0R2|SYTC_MOUSE	0.200482	1.14479
sp|Q9EQQ9|OGA_MOUSE	0.200748	1.1875
sp|Q5SSM3|RHG44_MOUSE	0.200756	1.16975
tr|D3Z3E6|D3Z3E6_MOUSE	0.201033	0.495284
tr|G5E850|G5E850_MOUSE	0.201061	0.71655
tr|M0QW59|M0QW59_MOUSE	0.201156	0.688695
tr|F8WHN9|F8WHN9_MOUSE	0.201463	0.837136
sp|Q9DB77|QCR2_MOUSE	0.202044	1.19515
tr|I7HJQ9|I7HJQ9_MOUSE	0.202211	1.25336
sp|Q8VDN4|CCD92_MOUSE	0.202214	1.15946
sp|Q8VCW8|ACSF2_MOUSE	0.202365	1.21857
tr|A0A1L1STE4|A0A1L1STE4_MOUSE	0.202377	1.15039
sp|Q9D832|DNJB4_MOUSE	0.202659	1.7823
sp|Q91WN1|DNJC9_MOUSE	0.202669	0.680272
sp|Q3TWI9|CSCL2_MOUSE	0.202675	0.671751
tr|Z4YJH1|Z4YJH1_MOUSE	0.202684	1.48349
tr|D3YUM1|D3YUM1_MOUSE	0.202852	1.2411
sp|Q62165|DAG1_MOUSE	0.202918	0.494695
sp|Q9CZU3|MTREX_MOUSE	0.203405	0.688998
sp|P16054|KPCE_MOUSE	0.203734	1.21415
sp|Q8K1A6|C2D1A_MOUSE	0.20408	1.09114
sp|P26883|FKB1A_MOUSE	0.204269	0.859939
sp|Q9DBZ5|EIF3K_MOUSE	0.204521	2.50404
sp|Q9DA03|LYRM7_MOUSE	0.204624	0.848955
tr|G3X8Y3|G3X8Y3_MOUSE	0.204689	0.879929
tr|B8QI36|B8QI36_MOUSE	0.205055	1.96672
sp|Q3UUG6|TBC24_MOUSE	0.205263	1.23973
tr|E9Q616|E9Q616_MOUSE	0.205409	0.799253
tr|Q8VCU2|Q8VCU2_MOUSE	0.205473	0.472958
tr|Q7TSI8|Q7TSI8_MOUSE	0.205536	2.00635
tr|E9PWG2|E9PWG2_MOUSE	0.205579	1.2895
sp|P47757-2|CAPZB_MOUSE	0.205689	0.867492
tr|G3X9M0|G3X9M0_MOUSE	0.206204	1.14052
sp|Q9JHW4|SELB_MOUSE	0.206231	1.26969
tr|G3UX80|G3UX80_MOUSE	0.206235	0.621884
sp|O88653|LTOR3_MOUSE	0.206307	2.26099
sp|P01837|IGKC_MOUSE	0.206563	0.238235
tr|D3YUE4|D3YUE4_MOUSE	0.206775	2.49825
sp|O35526|STX1A_MOUSE	0.206833	1.35617
sp|Q99JP6-2|HOME3_MOUSE	0.206938	0.723046
sp|Q61187|TS101_MOUSE	0.206981	1.21755
sp|P05132|KAPCA_MOUSE	0.207026	0.492228
sp|Q8K4P8|HECW1_MOUSE	0.207135	1.62107
sp|P54869|HMCS2_MOUSE	0.207257	0.831421
sp|Q8BKG3|PTK7_MOUSE	0.20749	1.30959
sp|Q8VCC9|SPON1_MOUSE	0.207749	0.893842
tr|E9QM38|E9QM38_MOUSE	0.207814	1.14315
sp|Q3U2A8|SYVM_MOUSE	0.207976	0.640336
tr|F8VPK8|F8VPK8_MOUSE	0.208082	0.826925
sp|Q8JZW4|CPNE5_MOUSE	0.208231	1.23625
sp|Q99LP6|GRPE1_MOUSE	0.208263	0.850398
sp|Q8VDT9|RM50_MOUSE	0.208406	0.851538
sp|Q9D0I9|SYRC_MOUSE	0.208436	1.18889
tr|A0A0R4J2C2|A0A0R4J2C2_MOUSE	0.208472	1.47523
sp|Q8K0X8|FEZ1_MOUSE	0.208824	1.40708
sp|P84096|RHOG_MOUSE	0.209235	1.28884
sp|Q8BH95|ECHM_MOUSE	0.209581	1.28448
sp|Q9WUM4|COR1C_MOUSE	0.209632	1.17996
sp|Q8QZY6|TSN14_MOUSE	0.209647	0.578002
sp|Q78XF5|OSTC_MOUSE	0.209954	2.0931
sp|Q91W90|TXND5_MOUSE	0.209958	0.78749
sp|Q8BGT6|MILK1_MOUSE	0.209961	1.26526
tr|A0A0A6YX02|A0A0A6YX02_MOUSE	0.21013	0.768986
sp|O35857|TIM44_MOUSE	0.210483	1.23707
tr|B2RQX9|B2RQX9_MOUSE	0.210714	1.52503
tr|D3YU12|D3YU12_MOUSE	0.210909	0.653623
sp|P45952|ACADM_MOUSE	0.210999	1.08802
sp|Q61029|LAP2B_MOUSE	0.211627	1.20473
tr|A2API5|A2API5_MOUSE	0.212061	0.565523
sp|Q9CRD0-3|OCAD1_MOUSE	0.212146	1.75093
tr|A0A0N4SV66|A0A0N4SV66_MOUSE	0.212528	0.565604
sp|Q6P9R2|OXSR1_MOUSE	0.213164	1.49153
sp|Q99J95|CDK9_MOUSE	0.213238	1.64224
sp|P58252|EF2_MOUSE	0.213402	0.886837
tr|A0A0R4J030|A0A0R4J030_MOUSE	0.213622	0.769227
sp|Q3TH73|TTYH2_MOUSE	0.213701	0.913964
sp|P61202|CSN2_MOUSE	0.214266	1.28466
tr|B2RWC4|B2RWC4_MOUSE	0.214524	1.24545
sp|Q8C0C7|SYFA_MOUSE	0.214571	1.23111
tr|G5E8Q0|G5E8Q0_MOUSE	0.21461	1.48663
sp|Q9Z1P6|NDUA7_MOUSE	0.214664	0.879219
tr|Q9D104|Q9D104_MOUSE	0.214749	1.2122
tr|E9PYB0|E9PYB0_MOUSE	0.21485	0.753382
sp|Q8VEK3|HNRPU_MOUSE	0.214909	1.18234
sp|Q8C050|KS6A5_MOUSE	0.215001	1.33376
sp|Q9WTP6|KAD2_MOUSE	0.215027	1.41985
tr|G3X928|G3X928_MOUSE	0.21539	1.28478
sp|A2CG49|KALRN_MOUSE	0.215664	1.30729
sp|Q99M87|DNJA3_MOUSE	0.215843	0.816451
sp|Q3UHD1|AGRB1_MOUSE	0.215945	1.28525
sp|Q6KAR6|EXOC3_MOUSE	0.216539	1.21943
sp|Q8BG32|PSD11_MOUSE	0.216794	1.22159
sp|Q61161|M4K2_MOUSE	0.216909	0.522837
sp|Q9QUH0|GLRX1_MOUSE	0.216989	2.04341
sp|Q99KE1|MAOM_MOUSE	0.217091	1.1818
tr|E9QAD8|E9QAD8_MOUSE	0.217147	1.36567
sp|O70325|GPX4_MOUSE	0.217864	1.37821
sp|Q69ZS8|KAZRN_MOUSE	0.218276	0.503452
tr|D3Z1F7|D3Z1F7_MOUSE	0.21836	0.769006
sp|Q60676|PPP5_MOUSE	0.218594	1.13262
sp|P03995|GFAP_MOUSE	0.218748	0.592101
sp|P60840|ENSA_MOUSE	0.218775	1.40984
sp|Q8K3G9|DP13B_MOUSE	0.219098	1.18561
sp|Q91ZJ5|UGPA_MOUSE	0.219272	0.822357
sp|O89079|COPE_MOUSE	0.219571	1.28587
tr|E9PYR1|E9PYR1_MOUSE	0.219648	2.10468
tr|E9Q559|E9Q559_MOUSE	0.22019	0.614958
sp|P56873|SSA27_MOUSE	0.220216	0.515307
sp|Q7TSH2|KPBB_MOUSE	0.220686	1.25081
tr|B7ZNL2|B7ZNL2_MOUSE	0.220757	0.762557
tr|G3UXZ5|G3UXZ5_MOUSE	0.220972	0.893441
sp|Q9WU28|PFD5_MOUSE	0.221689	0.799666
sp|P61922|GABT_MOUSE	0.221765	1.26967
sp|Q80U23|SNPH_MOUSE	0.22243	1.16282
tr|G3X922|G3X922_MOUSE	0.222604	1.20263
sp|Q8K0C4|CP51A_MOUSE	0.223456	1.75093
tr|A2AS98|A2AS98_MOUSE	0.224112	1.19332
sp|Q9QYB1|CLIC4_MOUSE	0.224354	0.81112
tr|B1AT82|B1AT82_MOUSE	0.224672	1.21464
sp|P28063|PSB8_MOUSE	0.224818	0.655065
tr|A0A087WS83|A0A087WS83_MOUSE	0.225077	1.22279
sp|Q8CDM8|F16B1_MOUSE	0.225415	1.29326
sp|Q7M729|SCN4B_MOUSE	0.22543	0.813634
sp|P26516|PSMD7_MOUSE	0.225504	1.49718
sp|P17751|TPIS_MOUSE	0.225671	0.872454
tr|Q8BZN7|Q8BZN7_MOUSE	0.225884	1.27866
sp|Q8BFR5|EFTU_MOUSE	0.22591	1.18207
sp|Q3UN02|LCLT1_MOUSE	0.226209	1.24717
sp|Q8VEH8|ERLEC_MOUSE	0.226281	0.294331
tr|A0A0A6YY47|A0A0A6YY47_MOUSE	0.226289	1.33301
sp|O88935|SYN1_MOUSE	0.226384	1.08767
sp|Q8JZP2|SYN3_MOUSE	0.226612	1.36437
sp|Q8CIB5|FERM2_MOUSE	0.22679	1.2341
sp|P62751|RL23A_MOUSE	0.226969	1.22406
tr|V9GXM1|V9GXM1_MOUSE	0.226983	1.5194
sp|Q9WV55|VAPA_MOUSE	0.228109	1.34285
sp|Q9WU60|ATRN_MOUSE	0.228435	0.660415
sp|Q9Z0S6|CLD10_MOUSE	0.228511	1.48614
sp|Q8BFS6|CPPED_MOUSE	0.22874	0.721032
sp|Q9JIQ3|DBLOH_MOUSE	0.228865	1.15337
sp|Q9JKZ2|SC5A3_MOUSE	0.228885	1.53597
tr|E9PUQ5|E9PUQ5_MOUSE	0.22915	0.78507
sp|Q9CRC0|VKOR1_MOUSE	0.229449	0.700399
tr|G3UZJ5|G3UZJ5_MOUSE	0.22949	1.12041
sp|Q9JLN9|MTOR_MOUSE	0.229778	1.26112
tr|E9Q5W5|E9Q5W5_MOUSE	0.229792	1.26281
sp|Q99M71|EPDR1_MOUSE	0.229917	0.849783
sp|Q6PDI5|ECM29_MOUSE	0.230003	1.20308
sp|Q8K3W0|BABA2_MOUSE	0.230133	1.10629
sp|P60710|ACTB_MOUSE	0.230609	1.6705
tr|S4R2K9|S4R2K9_MOUSE	0.230711	1.15156
sp|P80317|TCPZ_MOUSE	0.230848	0.942287
tr|Q7TQG7|Q7TQG7_MOUSE	0.231479	0.829779
sp|Q8CCM6-2|TIM21_MOUSE	0.231508	0.825411
tr|E9QQ10|E9QQ10_MOUSE	0.231972	0.620667
tr|D3Z030|D3Z030_MOUSE	0.232039	0.761692
sp|Q9Z0E0|NCDN_MOUSE	0.232195	1.3691
sp|Q8C8T7|ELFN1_MOUSE	0.232397	0.510236
sp|Q8VDK1|NIT1_MOUSE	0.232504	0.757117
sp|Q9EQQ2|YIPF5_MOUSE	0.232971	1.47067
sp|Q9WUB3|PYGM_MOUSE	0.233681	1.30913
sp|O08530|S1PR1_MOUSE	0.234498	1.32973
sp|P97494|GSH1_MOUSE	0.234622	1.1872
sp|P22907|HEM3_MOUSE	0.234739	0.662308
tr|Q99L96|Q99L96_MOUSE	0.234752	0.769907
tr|E9Q7G1|E9Q7G1_MOUSE	0.234788	1.13077
sp|Q9DAU1|CNPY3_MOUSE	0.234891	0.712271
tr|B1AV77|B1AV77_MOUSE	0.235032	1.21254
sp|O88444|ADCY1_MOUSE	0.235058	1.82587
sp|Q5U3K5|RABL6_MOUSE	0.235075	0.828302
tr|A2ATI9|A2ATI9_MOUSE	0.235303	1.18917
sp|Q9EPU0|RENT1_MOUSE	0.235546	1.13157
tr|G5E8D5|G5E8D5_MOUSE	0.235878	0.742742
sp|Q8BWY3|ERF1_MOUSE	0.23601	1.30082
sp|P17563|SBP1_MOUSE	0.236128	0.906295
tr|D3Z118|D3Z118_MOUSE	0.236945	1.64333
sp|Q924S8|SPRE1_MOUSE	0.2373	1.49913
sp|Q6PGG6|GNL3L_MOUSE	0.237347	0.591407
tr|B7ZBW2|B7ZBW2_MOUSE	0.23747	1.33806
tr|B2RSU7|B2RSU7_MOUSE	0.237775	0.69969
tr|A0A0R4J0T8|A0A0R4J0T8_MOUSE	0.237869	1.17
sp|Q9CW79|GOGA1_MOUSE	0.237991	0.60375
tr|E9PVY0|E9PVY0_MOUSE	0.238062	1.28415
sp|Q9CQN1|TRAP1_MOUSE	0.238367	1.11948
sp|Q5SSZ5|TENS3_MOUSE	0.238389	1.14985
sp|Q80TJ1-2|CAPS1_MOUSE	0.238542	1.13894
sp|Q9QWW1|HOME2_MOUSE	0.238594	0.870448
sp|Q9JMG1|EDF1_MOUSE	0.23887	1.3188
sp|Q8C522|ENDD1_MOUSE	0.239144	0.808786
tr|Q8BSN6|Q8BSN6_MOUSE	0.239511	2.60092
tr|F8WHY8|F8WHY8_MOUSE	0.239518	0.750056
sp|Q80U35|ARHGH_MOUSE	0.239591	0.777729
tr|S4R255|S4R255_MOUSE	0.239775	1.1816
sp|Q9D2V7|CORO7_MOUSE	0.240114	1.13006
tr|D3Z3S1|D3Z3S1_MOUSE	0.240241	1.43068
tr|E9QN77|E9QN77_MOUSE	0.240327	1.76759
sp|Q8CJG1|AGO1_MOUSE	0.240529	0.700993
tr|Q8R1X1|Q8R1X1_MOUSE	0.240737	1.2434
sp|P99026|PSB4_MOUSE	0.240747	0.895502
sp|Q8BL66|EEA1_MOUSE	0.240925	0.81905
sp|P20029|BIP_MOUSE	0.241019	0.862694
sp|Q9JMF3|GBG13_MOUSE	0.241024	1.29356
sp|Q91YQ5|RPN1_MOUSE	0.241122	1.21018
sp|Q9Z140|CPNE6_MOUSE	0.241216	1.26898
tr|Q8R357|Q8R357_MOUSE	0.241331	0.736078
sp|P51432|PLCB3_MOUSE	0.242203	0.823113
sp|P55065|PLTP_MOUSE	0.242219	1.23856
tr|A2AQJ8|A2AQJ8_MOUSE	0.242672	0.734888
sp|Q8C9S4|CC186_MOUSE	0.24297	0.512402
tr|Q80XR5|Q80XR5_MOUSE	0.243105	2.08575
sp|Q62159|RHOC_MOUSE	0.243499	1.24937
sp|P57722|PCBP3_MOUSE	0.243761	1.30609
sp|Q56A07|SCN2B_MOUSE	0.243941	1.29561
sp|Q923L3|CSMD1_MOUSE	0.24409	1.36298
sp|Q9JI46|NUDT3_MOUSE	0.244146	0.634256
sp|Q91YP0|L2HDH_MOUSE	0.244212	1.27916
sp|Q9CQQ7|AT5F1_MOUSE	0.244231	1.11707
tr|F6XWD4|F6XWD4_MOUSE	0.244849	1.25184
sp|Q9D6S7|RRFM_MOUSE	0.244863	0.88328
sp|Q99ME2|WDR6_MOUSE	0.245127	1.52478
sp|Q6P9S0|MTSSL_MOUSE	0.245145	0.844504
sp|Q8BTY8|SCFD2_MOUSE	0.245718	1.51259
sp|Q99KF1|TMED9_MOUSE	0.245945	1.15902
sp|P70211|DCC_MOUSE	0.246424	1.43672
sp|P62911|RL32_MOUSE	0.246711	1.50102
sp|P17182|ENOA_MOUSE	0.246749	1.18202
sp|Q9CQD1|RAB5A_MOUSE	0.247045	1.28121
tr|Q8CBM2|Q8CBM2_MOUSE	0.247192	2.66463
sp|Q9R0H0|ACOX1_MOUSE	0.247736	1.16456
tr|Q8VI86|Q8VI86_MOUSE	0.247746	0.815457
sp|Q9CWK3|CD2B2_MOUSE	0.248201	0.663715
sp|Q9JMC3|DNJA4_MOUSE	0.248244	1.26749
sp|Q9D9V3|ECHD1_MOUSE	0.248674	0.879004
sp|Q9DBS5|KLC4_MOUSE	0.248904	0.846193
sp|Q6PCN3|TTBK1_MOUSE	0.248986	2.46389
sp|Q3TNA1|XYLB_MOUSE	0.24911	0.608883
tr|A0A0A0MQA5|A0A0A0MQA5_MOUSE	0.249307	1.33846
sp|Q9CQ75|NDUA2_MOUSE	0.249474	1.11853
sp|A2AHG0|LZTS3_MOUSE	0.250271	0.639223
sp|Q924T2|RT02_MOUSE	0.250379	1.85604
tr|Q9EP84|Q9EP84_MOUSE	0.250996	1.17118
sp|Q8K3C3|LZIC_MOUSE	0.251013	0.733721
tr|A2BE93|A2BE93_MOUSE	0.251502	0.6387
sp|Q9DBC7|KAP0_MOUSE	0.251515	1.51516
sp|Q9D0W5|PPIL1_MOUSE	0.251626	1.41149
sp|Q5PR73|DIRA2_MOUSE	0.251744	1.14205
tr|D3Z645|D3Z645_MOUSE	0.251865	0.866065
sp|Q80XN0|BDH_MOUSE	0.251889	1.22876
tr|H3BL92|H3BL92_MOUSE	0.251921	1.2568
sp|Q91VM3|WIPI4_MOUSE	0.251976	1.37437
sp|Q8CHK3|MBOA7_MOUSE	0.252156	2.02138
sp|Q99N87|RT05_MOUSE	0.252424	0.64749
[truncated: 2,555 more rows]

## Sheet: AD-tg (PBS) vs. AD-tg (GA)
Protein	P Value Proteins	FC Proteins
[truncated: 4,437 more rows]

[truncated: 1 more sheets: Design]
