# Supplementary material for: Parallels between retinal and brain pathology and response to immunotherapy in old, late‐stage Alzheimer's disease mouse models
Source: Aging Cell. 2020 Oct 14;19(11):e13246. doi: 10.1111/acel.13246 (PMC7681044; doi:10.1111/acel.13246)
Supplement: Supplementary file 3 [file ACEL-19-e13246-s003.xlsx]

## Sheet: AllProteinsNorm
Protein			WT	WT	WT	WT	WT	WT	ADtg (PBS)	ADtg (PBS)	ADtg (PBS)	ADtg (PBS)	ADtg (PBS)	ADtg (PBS)	ADtg (PBS)	ADtg (GA)	ADtg (GA)	ADtg (GA)	ADtg (GA)	ADtg (GA)
sp|A2A5R2|BIG2_MOUSE			183621	89255.2	179040	89645.1	115040	110173	189306	120114	110760	126402	86005.2	94874.5	156899	145646	83964.8	172983	129983	40447.7
sp|A2A6Q5|CDC27_MOUSE			77794	98667.2	74154.2	66961.5	91230.2	80847.1	83119.3	62957.9	66807.6	107291	84839.3	90873.4	80463.4	107122	57398.9	79377.1	85522.6	105572
sp|A2A8U2|TM201_MOUSE			99836.3	46321.8	76353.3	105909	67107.7	128164	148330	128088	126371	99109.3	108415	84495.7	102971	97271.9	120647	99575.2	93712.6	94149.1
sp|A2AAE1|K1109_MOUSE			3777.01	11321	21872.2	19245.5	18143.6	17373.2	28080.5	15464	5683.46	15231.4	18662.7	19104.7	17321.8	16303.1	24048.2	17231.3	19672	20887.3
sp|A2ADY9|DDI2_MOUSE			133703	166621	173181	180536	236068	198607	178481	146290	175362	162591	187346	192162	161912	183485	136809	186109	152247	158466
sp|A2AEP0|OBP1B_MOUSE			64663.4	26029.9	36675.8	60591.9	301641	147107	144642	37866.6	56044.7	82022	51167.9	978664	45711.5	24834.7	39897.8	30259.2	40756.4	82200
sp|A2AG50|MA7D2_MOUSE			35319.6	6329.21	58601.7	28764	47561.4	27412.4	33591.3	8719.07	30498	60145.6	12771.9	8105.54	14212	94169.1	10082.6	5933.83	56117.6	97001.7
sp|A2AJA9|AJM1_MOUSE			45064.6	22181.9	36479.1	39902	37070.6	37863	78875.8	38443.2	28735.9	31107.1	40381.6	44082.3	41118.2	19019.5	52328.7	47233.9	31060.3	26243.5
sp|A2AJK6|CHD7_MOUSE			22571.8	71104.6	15338.8	38110.3	37712.1	52820.9	40578.7	34391.5	8683.3	72855.5	42218.2	32677.9	29141.4	24649.4	20340.5	30659.6	20542.2	71466.6
sp|A2ALS5|RPGP1_MOUSE			348116	290896	324799	371527	340130	377106	414472	378242	416798	350301	360729	350210	374567	306760	379040	378024	314774	373442
sp|A2AN08|UBR4_MOUSE			449215	299630	386362	395831	375857	398434	394447	346975	460589	432776	349267	331616	485610	413726	424123	431829	626217	304900
sp|A2APY7|NDUF5_MOUSE			81817	142665	50799.3	223711	194994	261412	223514	255314	89613.9	290210	159392	214575	182446	67616.4	257011	154378	115734	122129
sp|A2AQ19|RTF1_MOUSE			129168	156525	114602	138979	164157	109722	254681	117400	143977	140120	109209	148395	143617	222694	112585	138721	120403	178911
sp|A2ARP1|VIP1_MOUSE			70651.1	60066.1	81123.8	70953	58073.8	84021.6	123857	72421.6	59630.2	92851	58408.4	76384.8	90877.3	117016	73848.4	72897.4	79766.2	124902
sp|A2ASZ8|SCMC2_MOUSE			158450	102259	132137	176034	131463	119197	177659	127944	107407	121883	149082	93755.1	113254	114374	167117	107962	111140	103706
sp|A2AWA9|RBGP1_MOUSE			29023.3	46243.9	38852.5	28588.3	47407.4	29771.4	40160.2	34955.5	41847.4	50579.4	36739.9	25683.8	32861.4	50516.1	15984.9	28284.5	38346	16273.2
sp|A2BDX3|MOCS3_MOUSE			22707.8	39228.1	31275	24356.4	16440.2	24692.9	41763.7	18312.9	26484.2	3971.1	33588.2	25263.8	3745.05	11598.9	36306.7	19741	27011.6	6799.91
sp|A2CG63|ARI4B_MOUSE			20876.4	44019.3	11568.1	21528.1	15192.3	114466	57860.2	14010.9	48603.8	127826	17845.7	14427.1	29050.8	32817.8	36466.3	18348.9	21752.6	14814
sp|A2RSJ4|UH1BL_MOUSE			16068.9	9112.83	257043	262046	239132	274537	112832	239040	7231.58	275459	252212	246327	293065	87502	259391	6341.33	36038.6	23529.3
sp|A2RSX7|TYW5_MOUSE			21170.5	26681.1	8549.09	25848.4	9938.96	38728.2	38064.2	50506.3	65856.7	29805.4	10027.4	19410.9	26967.4	8547.23	33619	24066.6	18408.8	73682.6
sp|A2RT62|FXL16_MOUSE			31574.4	24005.8	38574.3	34717.8	26198.5	39552.3	5744.37	34793.6	37602.5	47513.4	33576.1	10514.8	4992.37	10493.4	36275	26934.1	35094.5	21838.7
sp|A6H5Z3|EXC6B_MOUSE			29396.7	16044	14716.4	10847.4	855.033	2711.22	23408.5	10030.3	29045.6	7431.24	12556.3	17518.1	21707.7	7730.03	10112.5	21634.5	16974.8	28960.2
sp|A6H611|MIPEP_MOUSE			36300.6	6513.6	37459.8	63749.1	25143.2	49622.7	45931.6	38394.8	51041.5	56232.7	54032.9	45817.7	16923.3	24844.4	36985.2	47104.9	11704.3	52349
sp|A6H619|PHRF1_MOUSE			23743	10253.6	22372.9	12454.6	10492.9	3872.36	23299.1	4635.45	23885.1	2729.43	12551.2	14998.6	21968.2	20057.6	8177.41	25303.7	6489.69	1521.09
sp|A6H630|ARMT1_MOUSE			52342.9	27487.8	58641.7	46269	48091.4	46884.6	21581	42362.2	65826.3	30579.2	60606	52016	92659.9	44628.9	59792.8	65762.5	84651	14384.4
sp|A6X919|D19L1_MOUSE			51957.9	56381.4	52685.4	73474.3	43254.8	51147.6	102783	74172.3	33509.6	94957.1	75321	63628.8	74416.4	42612.2	72683.3	61391.2	80942.2	40482.5
sp|A8Y5H7|S14L1_MOUSE			135453	100419	139227	110736	153234	74165.7	89097.4	115368	135136	224326	194560	169348	150134	199283	165577	127613	196676	151842
sp|B0V2N1|PTPRS_MOUSE			58088.3	50773.8	12221.6	73595.8	37799.7	67076.4	33533.5	66001.6	60028.9	63613.1	44278.2	45850.9	60938.6	15948.6	78941.9	49276.3	51245.8	41195.5
sp|B1AVZ0|UPP_MOUSE			95694.5	81285.9	81751.9	93151.8	87775.9	115550	165814	89000.8	83470.7	113738	105521	46790.9	90099.3	90852	92150.6	79329	86969.2	50836.1
sp|B1AZI6|THOC2_MOUSE			423896	391374	405576	550937	365968	483445	399238	538416	557551	570301	531431	512933	518366	322051	548980	459245	572199	408921
sp|B2RPU2|PLHD1_MOUSE			35812.6	71060.5	58844.4	61682.8	60258.1	52237.7	24233.1	58344.9	48643.9	92894.6	9491.48	62721.2	53718.4	43039.1	50968.9	54296.9	63911	73474.6
sp|B2RSH2|GNAI1_MOUSE			1.19956e+06	804191	1.12458e+06	1.36246e+06	955934	1.36989e+06	1.33891e+06	1.47795e+06	1.31124e+06	1.63835e+06	1.12085e+06	299892	1.2343e+06	847624	1.56521e+06	321803	1.23463e+06	1.01078e+06
sp|B2RXC1|TPC11_MOUSE			87052	49078	95086.1	103730	112184	95041.8	94814.5	91250.1	94480.8	110428	104823	88401	94502.4	102436	111776	96229.1	140020	106803
sp|B2RXS4|PLXB2_MOUSE			1.12529e+06	827011	802887	996220	747847	738588	745825	1.13016e+06	858525	994601	710738	830650	1.0367e+06	750314	1.04452e+06	892484	913785	823715
sp|B2RY56|RBM25_MOUSE			398718	293403	401069	235477	379667	380392	357052	405131	414612	381347	359595	360710	369725	339394	363330	347650	324954	327397
sp|B9EHT4|CLIP3_MOUSE			14900.7	88440.6	8512.91	9853.22	9023.94	35938.1	231838	10164	8109.01	9705.21	47503.7	203390	186604	9432	202794	197764	13344.1	4477.76
sp|B9EJ80|PDZD8_MOUSE			107135	83153.2	83696	108529	47339	95029	166954	88666.3	133471	89954.4	112785	98578.9	44645.6	126608	96846.9	85066.4	102458	93418.1
sp|B9EJ86|OSBL8_MOUSE			31649	8748.98	46175.1	50473.9	13298.3	44492.8	41187.3	54368.3	29598.4	53591	44379.6	33234.3	9237.47	55483	6027.53	29947.6	43498.2	44075.8
sp|B9EJA2|CTTB2_MOUSE			34243.2	22284.1	25541.5	32253.5	29097	14178.6	20306.4	5222.03	15915.7	28022.1	25505.9	16344.7	4398.92	3563.9	11675.5	31049.6	4460.82	21450.5
sp|B9EKR1|PRPTZ_MOUSE			939612	1.08465e+06	869321	1.06287e+06	950594	810281	1.81703e+06	1.31486e+06	996905	1.10067e+06	845476	984631	811758	961195	969202	735975	787209	1.06804e+06
sp|C0HK80|ARXS2_MOUSE			83831.3	48252.1	90605.2	124108	62830	95321.1	35408	107779	114094	83130.9	74855.6	62413.3	89978.3	15552.5	71978.7	85341.7	73180.3	28642.7
sp|C0HKD9|MFA1B_MOUSE			10759.2	144802	74134.6	79518.5	96029.2	53506.2	182556	90912.8	45580.8	43824.9	74651.4	78793.7	60720.4	110663	58327.5	10887	42414.8	87665.9
sp|D3YXK2|SAFB1_MOUSE			162526	176590	242900	206655	232748	165576	231078	196561	143264	167976	167007	195202	152580	184660	160598	155199	234782	168446
sp|D3Z2R5|SELN_MOUSE			934353	10912.4	1.00225e+06	509497	43402.3	341087	10822.7	7618.56	19491.5	41277.9	811741	9609.08	12339.6	426482	6637	36994.2	912569	397372
sp|D3Z4S3|PTRD1_MOUSE			110053	149520	146508	132553	132431	126555	100540	115520	86740.7	113968	116298	129021	93755.2	127218	107639	112523	125079	186650
sp|D3Z7P3|GLSK_MOUSE			1.02772e+06	295285	1.07273e+06	1.24562e+06	915518	1.54982e+06	1.14756e+06	1.16453e+06	1.10425e+06	1.27615e+06	1.05441e+06	965944	1.41129e+06	1.29388e+06	1.04299e+06	1.15769e+06	1.17476e+06	985928
sp|E9PV24|FIBA_MOUSE			14471.5	9423.04	11879.2	10214	4201.93	8959.81	29820.3	8222.83	21705	3253.36	9947.08	7407.92	11638.8	29682.5	11668.9	9130.13	12651.1	12770.5
sp|E9PVA8|GCN1_MOUSE			254677	258394	335732	302979	233287	384204	179121	181960	212658	219079	302998	411054	242525	162578	393428	276722	248835	180774
sp|E9Q4N7|ARI1B_MOUSE			91088.9	105728	88929.6	4034.58	33368.7	103657	85850.8	27965.5	9889.6	7082.01	89407.5	116907	75216.3	131309	120157	12524	86452.3	43221.4
sp|E9Q6J5|BD1L1_MOUSE			33059.5	9935.4	3345.25	15672.8	3849.3	19546.5	14494.9	21580.9	24690.6	11677.6	15256.7	17884.1	22514.1	27168.6	4072.22	24695.6	12161.6	23865.6
sp|E9Q6P5|TTC7B_MOUSE			474023	428996	476576	762413	394545	528800	727720	621161	575616	574300	583589	478639	565443	674250	571880	269831	509372	532839
sp|E9Q7E2|ARID2_MOUSE			8130.61	11865.6	35751.5	35619.4	14217.1	12956.4	31447.7	28824.9	40482.9	14421.1	8626.72	30943	32923	28808.7	10525.4	28976.7	23001.4	25774.2
sp|E9Q7G0|NUMA1_MOUSE			983358	792090	1.16254e+06	1.13475e+06	1.01777e+06	1.29725e+06	1.44975e+06	1.14822e+06	1.10624e+06	1.27632e+06	1.35077e+06	1.10141e+06	1.23945e+06	1.16065e+06	1.17026e+06	910265	1.15156e+06	1.05851e+06
sp|E9Q8I9|FRY_MOUSE			60178.6	31923.2	29031	52801.2	43865.8	70775.5	57942.8	83328.2	66369.5	77452.2	15500.9	16632.5	69884.7	48393.6	71528.5	53242.1	62843	62120.2
sp|F8VPU2|FARP1_MOUSE			134776	74531.4	147516	138654	102856	120864	159365	126855	110172	171844	122926	133291	132040	122579	145326	74352.4	155762	146430
sp|G3X9J0|SI1L3_MOUSE			446012	77141.1	68110.7	84387.2	67449.9	77216.1	63013.4	63228.3	144104	57348.2	85681.8	73970.2	222158	95563.1	71335.4	75415.9	56422.3	53843.3
sp|G3X9K3|BIG1_MOUSE			79275.9	69303.7	92833.3	112152	583925	161083	78791.7	172079	104707	127991	89797.5	138430	157158	67050.7	118439	139679	133162	54563.2
sp|G5E829|AT2B1_MOUSE			5.09245e+06	2.72478e+06	4.57992e+06	5.57801e+06	3.90122e+06	5.17492e+06	4.75457e+06	6.71955e+06	5.84066e+06	6.26721e+06	4.09664e+06	4.5714e+06	4.94453e+06	3.35386e+06	6.5961e+06	4.08502e+06	4.37772e+06	3.46849e+06
sp|G5E870|TRIPC_MOUSE			110893	84089.5	108264	127371	110742	137099	97353.9	84398.6	118947	99276.8	109959	132252	190756	109084	93167.1	147524	136812	65639.3
sp|O08528|HXK2_MOUSE			3.15232e+06	1.57539e+06	2.42209e+06	1.99759e+06	2.3742e+06	3.51102e+06	1.95526e+06	1.84637e+06	2.12329e+06	2.15032e+06	2.7035e+06	2.77573e+06	3.16036e+06	2.17573e+06	2.73257e+06	3.61238e+06	2.74522e+06	1.68577e+06
sp|O08529|CAN2_MOUSE			306410	407193	221575	313415	309159	309032	176554	345875	397045	314811	325031	367192	286933	359410	341016	385559	222784	340386
sp|O08539|BIN1_MOUSE			3.61354e+06	3.34865e+06	3.15489e+06	3.37105e+06	3.33685e+06	3.15217e+06	3.14326e+06	3.35917e+06	3.27159e+06	3.39554e+06	2.67122e+06	3.2125e+06	3.15126e+06	2.89372e+06	3.11048e+06	3.02865e+06	2.49352e+06	3.21779e+06
sp|O08547|SC22B_MOUSE			2.17406e+06	1.7106e+06	1.58542e+06	2.18537e+06	1.96304e+06	2.03815e+06	1.50132e+06	2.14405e+06	2.03674e+06	1.97076e+06	1.9727e+06	1.81943e+06	1.97798e+06	1.57977e+06	2.25557e+06	1.93059e+06	1.46507e+06	1.90874e+06
sp|O08553|DPYL2_MOUSE			2.36886e+07	2.77899e+07	2.2635e+07	1.97851e+07	2.29055e+07	1.77563e+07	1.46039e+07	2.04527e+07	2.44456e+07	2.19008e+07	1.60897e+07	2.42886e+07	2.26996e+07	1.81704e+07	1.87419e+07	2.36074e+07	2.22656e+07	1.9955e+07
sp|O08576|RUN3A_MOUSE			189837	114238	187586	212752	133009	227102	186137	146782	196316	221022	174380	163274	194277	131851	224092	149485	223749	94780
sp|O08582|GTPB1_MOUSE			1.6e+06	1.15447e+06	1.47057e+06	1.6275e+06	1.22575e+06	1.43971e+06	1.29235e+06	1.35736e+06	1.51057e+06	1.65374e+06	1.55126e+06	1.17677e+06	1.74762e+06	1.27916e+06	1.6799e+06	1.4835e+06	1.61147e+06	1.1646e+06
sp|O08583|THOC4_MOUSE			118246	157202	93460.9	134723	81203.5	142634	436562	230484	221872	152434	174440	243835	128293	146125	77171.2	135553	211002	116831
sp|O08586|PTEN_MOUSE			240571	212625	255944	299158	250144	166674	199876	171641	199721	260875	276602	157175	186898	306764	262156	245505	313829	316000
sp|O08599|STXB1_MOUSE			33754.7	167354	215291	282683	196387	249376	360617	200212	189866	225462	238297	211526	489985	234031	241096	60999.2	123961	279257
sp|O08600|NUCG_MOUSE			252625	258352	246799	207550	294440	189527	113893	191851	232169	163954	137707	267069	242669	136990	162927	231693	134226	142012
sp|O08688|CAN5_MOUSE			121678	69874.3	78554.5	83843	105648	89250.7	12457.7	113307	37375.3	105955	27936.6	88735.4	121474	39959.6	97051.4	105249	67998.4	113050
sp|O08715|AKAP1_MOUSE			333555	78575	204953	248518	322546	84697.6	61917.5	306133	86002.1	260277	209424	208999	90340.4	118456	259673	83485.4	375323	115354
sp|O08749|DLDH_MOUSE			2.68218e+06	4.14217e+06	2.79761e+06	3.13879e+06	3.08448e+06	2.68067e+06	4.19944e+06	3.57449e+06	3.36484e+06	2.96196e+06	3.37108e+06	2.99649e+06	2.33914e+06	3.59269e+06	2.94462e+06	3.14676e+06	2.97922e+06	3.43163e+06
sp|O08759|UBE3A_MOUSE			268924	235229	304029	254527	259107	318760	354934	196391	240425	390969	281091	393727	192414	269607	275338	257988	370851	314713
sp|O08842|GFRA2_MOUSE			191443	226435	217693	254025	217242	203945	313857	244431	226559	235929	246695	193989	170209	119027	214742	259374	195981	216953
sp|O08848|RO60_MOUSE			828040	838251	842114	729798	867679	789801	773711	807898	784224	805143	767342	743508	862113	800187	788419	804266	839466	809195
sp|O08914|FAAH1_MOUSE			72985.6	69184.3	77946.4	85017.4	96384.4	101342	85357.8	85833.1	93940.4	70540.9	87251.1	111119	114844	27985.4	86934.2	70224.1	79451	8469.46
sp|O08915|AIP_MOUSE			574534	447671	560025	515251	524452	572904	245038	473643	598769	602891	550643	518060	652465	560876	534783	597556	525858	585368
sp|O08917|FLOT1_MOUSE			302883	182176	195649	373927	194131	281044	303862	286878	297096	355993	261932	204357	244026	234603	265791	317030	221839	286635
sp|O08919|NUMBL_MOUSE			116719	99103.5	80360.1	122601	80172.7	114189	198556	129113	140987	86828.1	86836	74103.3	109255	87115.2	126281	87669.4	101444	90126.5
sp|O08989|RASM_MOUSE			236703	218214	263819	265500	123144	284983	371921	266857	235006	287390	171998	236955	323383	105089	215358	237127	207346	155197
sp|O08997|ATOX1_MOUSE			141527	111283	85802.6	16940.6	253285	200918	312754	90833.5	156652	150703	100510	216550	201268	306081	142300	474797	345791	216222
sp|O09061|PSB1_MOUSE			1.83398e+06	2.71657e+06	2.03683e+06	1.95983e+06	2.39131e+06	2.00624e+06	2.08549e+06	2.07352e+06	1.8279e+06	1.9393e+06	1.85654e+06	2.16722e+06	1.97855e+06	2.47848e+06	1.94313e+06	1.9202e+06	1.78655e+06	2.40958e+06
sp|O09111|NDUBB_MOUSE			1.56966e+06	1.43421e+06	1.26827e+06	1.70936e+06	1.46212e+06	1.45769e+06	2.31299e+06	1.38001e+06	1.35108e+06	1.54652e+06	1.50993e+06	1.44122e+06	1.41745e+06	1.63364e+06	1.44937e+06	1.37084e+06	1.26101e+06	1.6007e+06
sp|O09114|PTGDS_MOUSE			142410	134086	162441	124365	216096	173585	279932	158413	114711	177585	136112	126754	145159	185903	63156.2	141011	163691	201448
sp|O09131|GSTO1_MOUSE			413001	394463	366304	40818.4	74843.3	52750.3	120520	122872	356378	36630.7	48191.5	113099	466768	26857.6	65929.9	414267	40000.7	29413.7
sp|O09172|GSH0_MOUSE			147969	136465	174568	158408	194702	175408	170589	158676	140097	133599	198785	166133	143063	144330	57936.2	187361	174534	108376
sp|O09174|AMACR_MOUSE			195544	262896	179772	242319	220238	169908	148636	196767	210122	205804	204876	248065	204980	239554	287516	233624	166985	150113
sp|O35075|DSCR3_MOUSE			6613.49	14587.6	20986.2	23932.9	18349.3	17879.8	10452	22017.1	21329.5	38561.3	23438.3	13379.9	20877.7	22246.2	34741.6	18625	27640.9	15862.7
sp|O35114|SCRB2_MOUSE			129851	248464	136156	207480	224758	142004	266262	263495	201748	254445	182461	143474	404354	166202	222959	129032	203837	188882
sp|O35127|C10_MOUSE			160834	195887	129442	162676	171575	135357	147396	167834	127282	126841	112679	140179	169425	136832	133657	189791	149233	173815
sp|O35129|PHB2_MOUSE			5.67504e+06	5.5389e+06	5.09481e+06	6.44966e+06	5.75904e+06	5.48224e+06	4.08147e+06	5.25949e+06	6.12481e+06	4.46231e+06	5.83399e+06	5.27732e+06	4.2278e+06	5.33819e+06	5.76264e+06	4.60759e+06	4.88036e+06	4.87998e+06
sp|O35136|NCAM2_MOUSE			1.31022e+06	1.48611e+06	1.009e+06	1.2696e+06	1.07539e+06	947348	1.68013e+06	1.44712e+06	1.02736e+06	1.15001e+06	1.23332e+06	1.08314e+06	1.3797e+06	1.23558e+06	1.03568e+06	1.26647e+06	1.08247e+06	1.23696e+06
sp|O35215|DOPD_MOUSE			34074.8	99712.3	34752.6	60258.4	15855.2	16396.5	80696.1	3916.16	31340.7	9017.27	11418.5	32351.9	110221	49584	16059.7	127168	13922.3	14646.6
sp|O35218|CPSF2_MOUSE			400575	275196	381768	390313	344509	343551	768528	426182	418444	428909	400384	351774	431314	367303	493467	318407	312789	336786
sp|O35239|PTN9_MOUSE			19554.5	7297.34	4189.1	39866.3	24364	6932.25	13097.9	43648.4	7969.68	14775.3	23336.5	19580.5	27048.7	4415.59	27301.5	11217	17730.5	11729.6
sp|O35286|DHX15_MOUSE			2.71848e+06	1.8827e+06	2.84085e+06	2.61094e+06	2.19903e+06	2.79654e+06	2.4221e+06	2.46098e+06	2.58507e+06	2.8361e+06	2.75267e+06	2.35686e+06	2.59553e+06	2.51492e+06	2.91158e+06	2.63633e+06	2.94266e+06	2.35018e+06
sp|O35295|PURB_MOUSE			135556	145348	164404	91673.4	144651	131744	139920	150964	165794	101856	149623	161264	185452	87765.8	116913	124855	84469	199071
sp|O35316|SC6A6_MOUSE			65009.2	138506	101636	273875	86488.7	115797	131365	120739	82458.7	467787	172797	103923	96021.8	101473	147163	33571.4	259516	85864.3
sp|O35317|PBX3_MOUSE			251480	301973	236788	36130.2	264532	213333	28592.2	273403	207091	288967	249157	234992	216961	225325	190723	40779.1	65407.5	50821.7
sp|O35344|IMA4_MOUSE			251287	182432	200471	292489	220906	246212	199000	216068	261348	240142	273660	208576	272395	134664	242098	211770	293816	187604
sp|O35350|CAN1_MOUSE			11792.7	29499.7	57481.3	21768.3	16349.4	51157.6	33050.7	16996.1	66538	56060.1	143262	62973.4	62696.1	121253	24073.9	86734.8	59640.9	52273.8
sp|O35381|AN32A_MOUSE			850406	1.00748e+06	710103	237377	386750	210448	288318	362670	413724	225258	304292	1.04813e+06	1.29142e+06	297756	272909	828626	1.21285e+06	311171
sp|O35382|EXOC4_MOUSE			47238.7	26537.2	50222.7	32100.4	52957.9	68975.8	38773	68033.8	108826	82438.1	34587	60246.3	59159.9	42941.6	72364.7	55706.8	44804.8	17611.9
sp|O35386|PAHX_MOUSE			15064.8	11678.4	15398	11465.2	1724.88	2474.6	24027.5	7906.34	14608.9	3267.36	2603.81	8300.68	17545.9	13930.7	5536.32	16130.9	8018.81	7638.95
sp|O35393|EFNB3_MOUSE			46911	27423	44769.7	52049.8	40503.8	41539.9	25861.6	49596.6	48037.2	42013.5	25766	37949.2	40454.1	26398.1	50234.1	40250.5	34773.9	29119.6
sp|O35405|PLD3_MOUSE			213359	289089	151098	278307	229944	127954	292830	297473	227538	289214	226761	255297	116695	225653	145521	190270	255015	138072
sp|O35409|FOLH1_MOUSE			688100	727161	603801	645391	588006	479917	680517	772096	663383	627172	575258	365045	450446	618332	625525	533482	572669	706081
sp|O35435|PYRD_MOUSE			61960.7	45841.2	46109.2	50380	45607.9	42317	30382.9	50120.7	40148	45469.6	34256.2	38277.3	36835.3	18718.3	59785.9	52612	50280.7	51657.9
sp|O35459|ECH1_MOUSE			162939	291992	159480	177264	176584	154425	272251	224729	110191	182504	109655	180147	141601	257829	189360	135260	219191	142401
sp|O35551|RABE1_MOUSE			401266	405941	466782	505310	382909	467218	443895	487437	499021	468244	480432	527425	498516	413396	545012	378971	386400	497320
sp|O35593|PSDE_MOUSE			856569	745725	753128	866283	828696	856085	301389	826724	982611	978324	906389	903153	843205	770515	1.02783e+06	862821	904584	782879
sp|O35598|ADA10_MOUSE			67173.8	94208.1	65831.5	82618.7	61374.3	64501	49254	92710.6	79386.2	75235.1	77446.5	95428.7	79996.8	126570	75865.7	66983.5	60120.4	72392.8
sp|O35599|OPSG_MOUSE			41389.3	62670	66789.9	53601.2	60910.8	93699.8	29052.2	42013	41512	43212.7	91013.3	87198.7	44739.4	48787	54785.2	68304.5	77325	30126.6
sp|O35600|ABCA4_MOUSE			2.08213e+06	2.06162e+06	2.44714e+06	2.09666e+06	2.19234e+06	2.96352e+06	1.49067e+06	1.36797e+06	1.29705e+06	1.43558e+06	2.69818e+06	2.0622e+06	2.11201e+06	2.38596e+06	1.81997e+06	2.83805e+06	2.38418e+06	1.57306e+06
sp|O35602|RX_MOUSE			158147	340357	185409	467561	224573	129578	231517	135484	369216	250851	334142	291321	361402	155056	279343	191138	221233	220190
sp|O35604|NPC1_MOUSE			120840	99994.1	122046	92953.2	102462	78350.7	100337	143347	118507	148050	137791	109745	131421	99815.7	130445	111685	99753.6	84844.1
sp|O35621|PMM1_MOUSE			199503	140919	237889	292298	172607	288029	277295	182269	203300	224272	260565	277545	308585	255929	224130	287060	232374	145711
sp|O35623|BET1_MOUSE			40909.2	90132.8	46057.6	46098	104678	42285.3	24766.1	102151	63808.2	36896.3	27113	11696.3	39541.2	51728.7	48539.9	9147.27	43980	16720.1
sp|O35633|VIAAT_MOUSE			3.46626e+06	2.26501e+06	3.24653e+06	4.19074e+06	2.80139e+06	3.60562e+06	3.03015e+06	4.71741e+06	4.02145e+06	4.42914e+06	3.45669e+06	3.06662e+06	3.52884e+06	2.77361e+06	4.22563e+06	2.77017e+06	3.3695e+06	2.50813e+06
sp|O35639|ANXA3_MOUSE			299156	210523	257252	294207	350631	344558	86673.9	263420	344025	215002	180610	304681	333119	67710.8	249229	260328	250791	190981
sp|O35654|DPOD2_MOUSE			152350	241132	152632	199714	194655	107037	42716	224276	247290	155579	169248	80946.4	219804	122664	229888	222695	156438	172122
sp|O35668|HAP1_MOUSE			96089.1	75280	94203.2	61047.5	94991	42909.6	171691	117932	93982.4	19256.1	111918	85479.2	65833.9	26220.7	104315	59636	95316.8	35993.3
sp|O35685|NUDC_MOUSE			1.0166e+06	1.25659e+06	960658	806475	1.21505e+06	941677	958398	799330	921662	907374	949164	1.10169e+06	870464	1.23496e+06	851258	963532	953281	1.25703e+06
sp|O35730|RING1_MOUSE			126591	88025.9	124600	108645	114533	141122	199419	138680	129942	120474	91115.7	115748	132122	77384.6	142756	98712.1	122727	84807.1
sp|O35841|API5_MOUSE			3.65467e+06	2.83521e+06	3.53981e+06	3.55723e+06	3.32884e+06	3.59031e+06	3.93411e+06	3.41792e+06	3.58318e+06	3.9129e+06	3.37071e+06	3.41823e+06	3.79587e+06	3.12081e+06	3.7988e+06	3.37646e+06	3.3143e+06	3.95767e+06
sp|O35857|TIM44_MOUSE			382411	399280	518834	575035	495258	605438	592997	593608	484442	716214	526929	557450	536760	477505	547737	455200	614883	448466
sp|O35864|CSN5_MOUSE			331465	348776	284124	260376	317618	267241	401432	259096	273518	284849	239050	294781	214254	354309	255487	269598	271419	337009
sp|O35874|SATT_MOUSE			137050	97264.7	162744	171065	153924	161632	37917	207272	194320	251613	149549	141300	158754	119304	201750	109006	212818	104316
sp|O35887|CALU_MOUSE			151540	256757	195639	267557	195310	185228	444134	223739	221693	267601	249993	215148	154034	286814	198286	150003	249621	228715
sp|O35900|LSM2_MOUSE			468252	533227	300554	142287	133736	249429	568990	176458	304407	287252	293827	183777	282520	201480	109591	464654	287241	477402
sp|O35954|PITM1_MOUSE			1.48542e+06	957868	1.3841e+06	1.70896e+06	1.11994e+06	1.60817e+06	936122	1.54384e+06	1.5703e+06	1.43862e+06	1.46728e+06	1.36362e+06	1.54776e+06	1.17338e+06	1.99484e+06	1.45637e+06	1.58275e+06	1.13788e+06
sp|O35963|RB33B_MOUSE			69237.6	73150.1	64687	120450	58672.7	88384.6	38081.7	68130.6	127848	158614	145723	66955.4	77965.1	46656.4	72230	60198.4	159570	50310.9
sp|O54714|PIAS3_MOUSE			9853.84	10830.1	8140.03	31372.8	19544.5	25614.6	9627.98	19451.3	4549.26	14892.8	20344.8	24594.4	31771.8	4925.03	6636.31	12610.8	21390.1	31143.4
sp|O54724|CAVN1_MOUSE			225132	199812	266222	320275	212972	296547	285295	356104	305502	364736	284156	201684	254903	164526	288571	148477	275805	351289
sp|O54734|OST48_MOUSE			2.10191e+06	1.53442e+06	2.04136e+06	1.61109e+06	1.91849e+06	2.15446e+06	514036	1.50371e+06	2.10717e+06	2.09611e+06	2.47118e+06	1.82172e+06	2.27933e+06	1.22491e+06	2.49997e+06	2.22365e+06	1.44972e+06	1.38427e+06
sp|O54774|AP3D1_MOUSE			1.08445e+06	820258	1.09615e+06	1.21725e+06	903768	1.27988e+06	1.01426e+06	1.22957e+06	1.1006e+06	1.19671e+06	1.11645e+06	1.05352e+06	1.12279e+06	1.10659e+06	1.22855e+06	1.051e+06	1.34977e+06	1.15007e+06
sp|O54786|DFFA_MOUSE			170879	166313	152065	73287.6	178609	50873.1	85603.7	102681	133517	28660.1	63446.2	154035	76940.1	9040.11	55883.8	64914.8	64860	59712.3
sp|O54825|BYST_MOUSE			27402.1	34398.5	27482.9	81165.2	27963.9	33488.4	15994.1	30913.6	34414.8	44950.8	31705.8	25658.1	39082.9	30439	29208.2	17526.8	32604.1	18741.4
sp|O54833|CSK22_MOUSE			112589	110232	130660	161881	99855.6	162111	239523	95811.7	103921	159837	151341	128636	105032	140191	130802	105856	157889	161322
sp|O54865|GCYB1_MOUSE			1.10881e+06	713419	1.0527e+06	1.17793e+06	835086	1.2584e+06	711945	1.18899e+06	1.12484e+06	1.3944e+06	1.18801e+06	854494	1.16199e+06	934285	1.22905e+06	997120	1.31508e+06	949479
sp|O54916|REPS1_MOUSE			30376	34032.7	30625.7	34802	33051	24198.4	46915.7	31706.5	37719.4	43333.7	28241.2	32379.7	29810.6	28562.2	34165.5	29999.8	26360.3	24635.2
sp|O54941|SMCE1_MOUSE			359062	448709	572694	346397	468620	575359	565170	518878	515000	484992	482615	423425	436921	403851	481092	356406	379315	549863
sp|O54950|AAKG1_MOUSE			66611.8	108005	67555	94971.5	61297.9	106763	15279.9	107683	84804.6	112760	90523.7	131081	87573.3	72667.2	109190	67923.6	118007	52386
sp|O54983|CRYM_MOUSE			3.87052e+06	4.76854e+06	4.89203e+06	3.7239e+06	4.26254e+06	3.99376e+06	4.4425e+06	4.32055e+06	3.43558e+06	4.06789e+06	4.31563e+06	4.30021e+06	4.33877e+06	5.89238e+06	3.78345e+06	4.28778e+06	3.83898e+06	5.63256e+06
sp|O54984|ASNA_MOUSE			1.0828e+06	754487	730088	727828	647288	715733	366440	782245	862942	904134	696412	829082	694612	565276	766309	892488	957048	836138
sp|O54988|SLK_MOUSE			143010	171245	160230	152722	157578	181657	260487	92490.8	133762	170952	125941	130764	181821	167308	130692	128036	150574	211289
sp|O54991|CNTP1_MOUSE			99209.5	10780.9	114325	116850	72417.5	82131.1	11194.9	93848.2	107953	76264	18410.4	63287.1	19488.7	12839.4	90965.8	71282.9	58720.4	75893.9
sp|O55013|TPPC3_MOUSE			818804	1.0189e+06	884023	1.00111e+06	812020	952782	623838	901730	850982	945160	869735	982542	753001	1.08128e+06	810307	786300	855261	1.06753e+06
sp|O55022|PGRC1_MOUSE			3.25477e+06	2.90478e+06	2.88886e+06	3.31265e+06	3.26659e+06	2.62254e+06	4.18345e+06	3.83729e+06	3.38931e+06	3.18403e+06	2.66652e+06	2.91751e+06	2.49119e+06	2.42603e+06	3.18601e+06	2.7284e+06	2.35325e+06	2.83788e+06
sp|O55026|ENTP2_MOUSE			248000	395509	247902	398240	230687	217076	279694	347208	235097	371570	242469	304348	195543	278177	320639	181152	328893	320560
sp|O55029|COPB2_MOUSE			1.33428e+06	1.76439e+06	1.35496e+06	1.41308e+06	1.54759e+06	1.24102e+06	1.37482e+06	1.48327e+06	1.50924e+06	1.17406e+06	1.27715e+06	1.57766e+06	1.20918e+06	1.59888e+06	1.41917e+06	1.41974e+06	1.37339e+06	1.50048e+06
sp|O55042|SYUA_MOUSE			223268	458946	265161	194021	346405	157315	425138	298102	192651	144396	201390	169851	90023.2	280357	157209	304846	144435	154804
sp|O55057|PDE6D_MOUSE			895608	953323	969079	734840	898389	1.01903e+06	917228	708206	903234	767793	849829	961483	902323	991548	728443	995305	881615	896179
sp|O55091|IMPCT_MOUSE			336319	250814	323443	352301	292283	258172	173863	303948	293116	328846	334946	297057	249567	169405	355532	326854	345048	339120
sp|O55100|SNG1_MOUSE			2.78938e+06	2.29329e+06	2.20403e+06	3.04115e+06	2.34869e+06	2.67036e+06	3.47409e+06	3.23275e+06	2.81761e+06	3.11273e+06	2.39058e+06	2.41008e+06	2.37819e+06	2.29561e+06	2.75817e+06	1.85069e+06	2.08173e+06	2.3502e+06
sp|O55106|STRN_MOUSE			40495.5	73285.2	15070.5	60632.4	59297.8	42446.5	62391.8	44488.5	11256.2	88169.4	31956.7	58131	25628.5	38893.5	58340	28719.1	57613.5	19778.6
sp|O55125|NIPS1_MOUSE			1.00787e+06	682045	903146	1.02963e+06	857115	918667	1.07692e+06	1.01735e+06	1.0204e+06	943165	862230	777125	906304	693000	946604	839376	845787	614645
sp|O55135|IF6_MOUSE			91752	303055	246109	209854	266253	153351	346742	257479	131205	220375	243940	300021	188615	327223	119466	181397	193897	268805
sp|O55137|ACOT1_MOUSE			37222	24370.5	25998.9	22730.6	36764.5	19260.7	7953.23	18179.2	19679.7	26704.9	22454.2	19443.2	35235.8	23464.3	33819.8	39125	25333.4	30595.6
sp|O55142|RL35A_MOUSE			488707	519338	456641	524093	656088	406723	34671.6	435470	414540	248670	575681	432380	325291	682469	263136	561892	248526	588541
sp|O55143|AT2A2_MOUSE			2.12987e+06	1.50893e+06	2.02973e+06	2.54618e+06	1.70008e+06	2.43621e+06	2.15362e+06	2.46835e+06	2.13889e+06	2.6942e+06	2.19589e+06	1.96305e+06	2.21085e+06	1.5731e+06	2.65908e+06	1.72377e+06	2.48071e+06	1.65932e+06
sp|O55186|CD59A_MOUSE			96842.5	88028.7	53934.3	76728.1	78059.9	57213.7	12933.9	68407.1	108140	65715.6	62271.3	56119.3	16708	67877.7	53695.9	125507	73232.1	17674.1
sp|O55201|SPT5H_MOUSE			848756	640843	805898	922514	997387	978906	511546	932054	823919	929191	950453	803660	713833	815274	1.00456e+06	904303	973846	960054
sp|O55222|ILK_MOUSE			76727.9	101177	67419.4	47962	44645.8	81666.8	179773	59382.1	167141	32663.5	101980	100578	100184	75952.4	92135.3	73198.1	71883.5	93298.1
sp|O55234|PSB5_MOUSE			1.18834e+06	1.77933e+06	1.2628e+06	797268	1.35372e+06	1.27114e+06	2.34221e+06	1.41657e+06	1.17898e+06	1.13043e+06	1.46623e+06	1.37899e+06	918497	1.50797e+06	1.26899e+06	1.17403e+06	1.23104e+06	1.19934e+06
sp|O70172|PI42A_MOUSE			148169	110849	140967	136623	132558	160744	114127	118121	144052	222512	152106	143963	159155	135515	182753	227784	115458	119298
sp|O70194|EIF3D_MOUSE			436673	441509	542579	480256	393467	505182	275733	443796	632751	485332	471472	434506	417031	925634	558072	538578	713150	939305
sp|O70209|PDLI3_MOUSE			52708.8	69257.1	52607.3	48992.6	4496.7	53076.3	46798.5	56864.9	3856.99	42739.4	1669.98	44327.7	82172	36179.1	72826.3	52213.2	37101.4	23360.7
sp|O70228|ATP9A_MOUSE			28276.9	27256.6	43137.3	84186.2	23305.3	33717	56208	86519.2	11449.1	68092.4	44042.1	80031.2	127507	74609.9	37694.4	37913.4	74814	41058.9
sp|O70230|ZN143_MOUSE			17949.9	9801.4	5274.74	3828.16	184568	155769	129018	95968.4	4089.42	10848	134070	6933.93	4978.78	7708.51	138956	7766.1	6140.03	6005.21
sp|O70250|PGAM2_MOUSE			28329.6	39199.3	21207.1	79312.7	2871.83	87533.3	39140	5433.67	20353.1	29901.2	20629.8	22894.1	29151.1	18651.9	5394.28	34043.1	6295.77	97920.2
sp|O70251|EF1B_MOUSE			3.59865e+06	3.70735e+06	3.63056e+06	2.52764e+06	3.87991e+06	2.73247e+06	2.95071e+06	3.87542e+06	3.46935e+06	3.22352e+06	2.7757e+06	3.97728e+06	3.8048e+06	2.76597e+06	4.06839e+06	2.35883e+06	2.70671e+06	2.86521e+06
sp|O70252|HMOX2_MOUSE			588623	469557	522014	717612	418119	560889	299415	654812	729743	758620	698767	640784	761565	482911	832032	555020	581228	598649
sp|O70281|TPST1_MOUSE			26492.3	143965	10359.9	6086.53	31970.2	15163.3	336897	6560.27	5980.39	18274.1	6581.66	9844.18	8138.8	12497.6	108599	48790.3	7643	8824.17
sp|O70299|MB211_MOUSE			329028	228937	355229	361724	241915	336635	317772	287804	321510	409091	343411	286003	337106	280260	362902	293073	333907	275731
sp|O70310|NMT1_MOUSE			432018	395050	378851	373681	86415.1	58269.7	456518	365489	91923.5	366252	345042	360137	64523.4	291513	451184	87893.3	247698	358456
sp|O70318|E41L2_MOUSE			1.69535e+07	1.66643e+07	1.72888e+07	1.95927e+07	1.63975e+07	1.72642e+07	2.55193e+07	1.69417e+07	1.56005e+07	2.10093e+07	2.05159e+07	1.87949e+07	2.0151e+07	1.75537e+07	1.95612e+07	1.75129e+07	1.92688e+07	1.70125e+07
sp|O70378|EMC8_MOUSE			325343	272844	357738	350588	308537	317137	362788	284742	290978	331817	311677	272048	381855	245644	348653	358618	268797	320995
sp|O70435|PSA3_MOUSE			1.64058e+06	2.19427e+06	1.84412e+06	1.70047e+06	1.99533e+06	1.76406e+06	2.63673e+06	2.14195e+06	1.99934e+06	1.64581e+06	1.67422e+06	2.13413e+06	1.6976e+06	2.08338e+06	1.93251e+06	1.88566e+06	1.66523e+06	1.97811e+06
sp|O70443|GNAZ_MOUSE			1.80287e+06	1.05289e+06	1.58567e+06	1.83055e+06	1.24438e+06	1.60128e+06	1.28904e+06	1.96182e+06	1.71026e+06	2.05368e+06	1.6287e+06	1.5864e+06	1.76736e+06	1.14566e+06	2.08993e+06	1.45221e+06	1.74713e+06	1.15554e+06
sp|O70503|DHB12_MOUSE			1.105e+06	711844	1.09845e+06	1.41818e+06	751769	1.40108e+06	1.65844e+06	1.27252e+06	1.09209e+06	1.84578e+06	1.21635e+06	1.27501e+06	1.33387e+06	1.02269e+06	1.62472e+06	913214	1.46008e+06	1.01176e+06
sp|O70572|NSMA_MOUSE			29230.5	22714.4	25280.9	36827.5	35726.4	29484.6	12212.4	32257	40504.4	37039.1	32546.2	30393.3	32555.9	10753.6	32454.8	25971	13748.8	28598
sp|O70591|PFD2_MOUSE			743716	1.01663e+06	895422	801823	950327	851480	1.20728e+06	800175	736326	743215	762643	879929	901041	893180	767290	890446	794089	900993
sp|O88271|CFDP1_MOUSE			150405	323807	265176	192499	342255	267061	228051	270816	473841	287637	232295	298500	259235	514993	124516	204937	218843	377785
sp|O88286|WIZ_MOUSE			32449.1	5876.08	28096.7	38542.9	30260.4	38162.4	42071.5	25965.7	38171.2	33002.9	30262.1	36352.5	43261	21316.2	41241.6	24762.5	30685.2	18314.6
sp|O88307|SORL_MOUSE			208246	79912.8	98990.4	61781	102083	193697	156795	292026	183174	160328	102417	202683	287088	90434.6	90017	312305	71395.5	166283
sp|O88342|WDR1_MOUSE			7.91395e+06	9.65617e+06	7.93669e+06	7.37322e+06	8.89555e+06	7.12764e+06	7.29549e+06	8.23447e+06	7.47875e+06	7.21474e+06	6.49898e+06	7.96508e+06	7.39081e+06	7.3541e+06	7.33509e+06	7.53056e+06	6.3158e+06	8.22539e+06
sp|O88396|GRPE2_MOUSE			38461.1	31672.8	31059.2	35352.1	39986.6	5017.02	22766.1	33159.1	4302.31	9912.5	9397.56	6343.68	24266.8	37733.8	12023	29265.3	30105.9	18552.4
sp|O88441|MTX2_MOUSE			154400	88297.3	154398	161438	102689	133420	175215	167461	165592	193318	136800	146862	146005	89938	186283	105858	156721	84366.6
sp|O88502|PDE8A_MOUSE			33581	17519.4	13929.7	10024.1	15873.3	10915.3	26563.2	18298.9	56971.2	33015.6	39836.2	21443.4	36081.5	17801.7	54050.8	37609.9	18063.3	21520.5
sp|O88507|CNTFR_MOUSE			428914	443077	390825	505457	442511	369171	532758	492639	420713	406161	286383	389103	328029	282100	398863	327088	237349	371499
sp|O88508|DNM3A_MOUSE			87109.9	66653.9	108088	141371	86966.3	134890	66286.9	123322	106166	103805	92603.7	89456.4	87685.1	72712.8	119373	98494.5	121838	50340.4
sp|O88520|SHOC2_MOUSE			35735.9	34685	35294.2	40381.8	31765.5	39487.2	30078.2	42656.7	40707.4	38402.1	48994.2	13683.5	47173.9	38535.2	38814.3	41090.1	26901.4	30668.9
sp|O88531|PPT1_MOUSE			313103	307279	284543	330888	317666	245454	309934	294289	320500	254764	240169	298191	266958	305914	264627	253920	234226	259809
sp|O88532|ZFR_MOUSE			1.224e+06	919249	1.17234e+06	1.06305e+06	1.22252e+06	1.12027e+06	4.1401e+06	1.19198e+06	1.28839e+06	1.76604e+06	1.03574e+06	3.27505e+06	1.37495e+06	936515	1.39844e+06	1.17895e+06	1.17948e+06	1.13416e+06
sp|O88543|CSN3_MOUSE			772136	1.04399e+06	881490	780574	967336	869057	805362	810513	657339	526223	770974	875032	782726	822899	713252	820518	826246	528709
sp|O88544|CSN4_MOUSE			2.33773e+06	2.743e+06	2.33445e+06	2.31588e+06	2.70665e+06	2.35939e+06	2.9076e+06	2.12928e+06	2.33449e+06	2.3747e+06	2.2967e+06	2.50648e+06	1.99343e+06	2.63495e+06	2.25322e+06	2.42975e+06	2.29732e+06	2.84001e+06
sp|O88569|ROA2_MOUSE			1.7051e+07	1.75704e+07	1.57377e+07	1.66229e+07	2.10834e+07	1.63309e+07	2.56304e+07	1.80568e+07	1.91371e+07	1.86115e+07	1.6889e+07	1.57883e+07	1.17725e+07	1.74906e+07	1.6357e+07	1.52239e+07	1.77902e+07	1.88275e+07
sp|O88587|COMT_MOUSE			56915.5	107900	152827	200922	153973	166676	135156	121642	191538	227012	221047	175561	110187	84066.9	201758	176895	200283	193190
sp|O88602|CCG2_MOUSE			74365.1	58292.7	80407.2	97623.2	68839	20136	55378.5	73251.1	76928.7	85159.8	77506.9	68010.2	69409.3	53608.7	91735.4	59798	70767.9	77584.5
sp|O88653|LTOR3_MOUSE			94688.5	222010	191609	198973	194301	167126	241476	242131	197471	204338	189276	177580	153964	200344	196756	132987	198915	203970
sp|O88685|PRS6A_MOUSE			1.75637e+06	1.73695e+06	1.94647e+06	2.04867e+06	2.01555e+06	2.01917e+06	2.14626e+06	1.64835e+06	1.94754e+06	2.38091e+06	1.76068e+06	2.01078e+06	2.04986e+06	1.98796e+06	2.085e+06	1.98853e+06	2.13225e+06	1.89836e+06
sp|O88696|CLPP_MOUSE			297206	462243	258059	379749	409402	347280	646270	391397	291010	366036	276008	338619	232556	294040	242176	253235	167778	288660
sp|O88704|HCN1_MOUSE			73020.3	68409.3	69944.6	99639.6	55613.6	95840.3	106084	72507.9	95878.5	78798.7	102671	58787.9	73217.1	70154.2	86420.7	72614.2	68903.8	78295
sp|O88712|CTBP1_MOUSE			543519	606020	512766	849218	570336	824001	1.01772e+06	608757	616328	757171	829955	602200	563748	567095	675579	493831	768778	813005
sp|O88736|DHB7_MOUSE			46557.3	4687.39	40451.1	9165.68	36120	38583.3	38478.5	44978	49541.2	25661.5	34295.9	35472.7	72440.1	26933.7	57975.6	50221.1	5083.29	15773.4
sp|O88737|BSN_MOUSE			865963	745741	791850	1.00092e+06	800811	829187	1.45134e+06	909669	807546	690064	877597	860819	742591	996876	825212	786555	759657	733903
sp|O88741|GDAP1_MOUSE			201310	222438	216636	304821	223463	221533	276953	277770	275689	293633	266516	183914	194788	189314	290413	211396	255243	225665
sp|O88792|JAM1_MOUSE			153756	162561	114971	155530	129610	164576	196422	174388	139791	156003	116482	191701	125373	133146	145663	120465	127362	185152
sp|O88811|STAM2_MOUSE			103799	56957.4	80608.4	116255	59662.5	66987.5	111050	76086.7	93442.6	51870.1	53998	78422.9	84059.6	68437	27396	62727.5	118896	124717
sp|O88843|CRADD_MOUSE			13773.4	30057.8	41308.2	20765.5	11904	15742.4	31207.7	23080.2	3966.2	32608.8	18663.6	18379.6	37827.2	23937.6	28206.2	36865.2	27241.2	22357.9
sp|O88844|IDHC_MOUSE			2.61509e+06	1.30191e+06	2.9277e+06	2.60509e+06	2.12359e+06	3.15555e+06	2.28812e+06	1.655e+06	2.6856e+06	2.95769e+06	2.7598e+06	2.58679e+06	3.35948e+06	1.92769e+06	3.22886e+06	3.05527e+06	3.2303e+06	2.62151e+06
sp|O88845|AKA10_MOUSE			51973.4	22496.1	42981.9	50613.5	36089.3	56088.4	50985.1	49424	43896	62889.1	44393	47019.1	45355.9	28511.1	52225.4	46720.5	46975.7	34212.9
sp|O88851|RBBP9_MOUSE			105489	500994	182225	400083	545955	469135	68004.5	91701.7	480856	372941	125968	112704	668086	335297	682676	86468.2	144973	84950.1
sp|O88935|SYN1_MOUSE			3.90765e+06	4.61268e+06	3.79474e+06	3.86788e+06	4.18632e+06	3.28212e+06	3.20287e+06	4.43406e+06	4.07878e+06	3.66046e+06	3.04085e+06	3.69805e+06	3.32403e+06	3.66217e+06	3.90697e+06	3.35024e+06	2.5202e+06	3.78992e+06
sp|O88952|LIN7C_MOUSE			544921	536488	494357	477047	544283	431494	812991	446491	401972	343708	465213	503253	312761	406221	338390	406081	427841	492441
sp|O88958|GNPI1_MOUSE			257165	386265	308756	258255	360229	274305	217090	359824	278021	336115	297016	362300	304191	352453	240817	289332	304649	335022
sp|O88983|STX8_MOUSE			143525	80439.5	87259.7	76003.7	73866	24424.7	186466	111963	83699.9	73352.6	80308.6	67973.7	106931	80689.1	101019	62719.6	67687.6	89409.5
sp|O88992|C1QRF_MOUSE			149530	161579	199678	83844	170284	184731	96998.4	180660	167412	207949	178367	183380	165445	164188	200698	120349	183412	52105.8
sp|O89001|CBPD_MOUSE			27921.9	28823.6	24417.4	35888.6	35145.3	31072.3	29930.1	29497.5	31145.2	10779.9	23582.1	29015.3	31402.2	7597.28	28138.4	6981.54	43583	37731.6
sp|O89023|TPP1_MOUSE			33390.3	25826.2	21278.5	27653.3	20876.6	6472.89	43240.6	35386.7	31766.7	25409.4	25148.1	21460.3	22138.5	26652.3	33600.5	31088.7	16311.1	15103
sp|O89051|ITM2B_MOUSE			238668	104678	226403	258384	288510	191527	331593	221212	236743	173463	169758	223337	194998	189996	300609	192875	178895	183715
sp|O89053|COR1A_MOUSE			62604	48072.8	62315.4	79262.1	59813.2	71794.3	50879.4	76125.4	63156.7	67449	77204.9	66933.9	64830	54471.2	71689.5	59066	61135.4	71043.6
sp|O89079|COPE_MOUSE			242287	428090	196800	212706	523158	240487	628817	477800	276929	219385	598682	245975	294605	394057	231237	275159	167967	301110
sp|O89112|LANC1_MOUSE			343139	283705	344323	347596	303510	425673	435371	326215	356019	361596	305770	359214	403497	397563	339380	363996	362306	384995
sp|P00405|COX2_MOUSE			2.38814e+06	1.83644e+06	2.03353e+06	2.72293e+06	2.50493e+06	2.18933e+06	1.78663e+06	2.20801e+06	2.02727e+06	2.73188e+06	1.88213e+06	1.86576e+06	2.28426e+06	1.64638e+06	2.48655e+06	2.26611e+06	2.34277e+06	1.75287e+06
sp|P00493|HPRT_MOUSE			2.69563e+06	5.27938e+06	3.35827e+06	2.84776e+06	3.71807e+06	3.26241e+06	5.26257e+06	3.44467e+06	2.89297e+06	2.68251e+06	3.09628e+06	3.6259e+06	2.76514e+06	4.37032e+06	3.07673e+06	3.17129e+06	3.96094e+06	3.92279e+06
sp|P00920|CAH2_MOUSE			1.15139e+07	1.86044e+07	1.4269e+07	1.01971e+07	1.52535e+07	1.16108e+07	1.60998e+07	1.02952e+07	1.20384e+07	1.25991e+07	1.32844e+07	1.27858e+07	1.37749e+07	2.09253e+07	1.30814e+07	1.68269e+07	1.43242e+07	1.87473e+07
sp|P01831|THY1_MOUSE			3.87258e+06	4.39856e+06	3.35473e+06	5.11245e+06	3.8408e+06	3.08999e+06	3.77871e+06	5.29558e+06	4.52558e+06	4.50915e+06	2.98623e+06	3.84652e+06	2.81913e+06	2.41159e+06	4.32938e+06	3.63746e+06	2.65134e+06	1.88161e+06
sp|P01872|IGHM_MOUSE			389024	294353	226514	265983	221350	221915	444112	245171	1.17675e+06	154151	195848	214086	300043	315173	236401	184860	248975	643046
sp|P01887|B2MG_MOUSE			22500.1	38689.2	71797.4	57762.4	29177.8	75884.6	230531	68763.8	68906.4	49873	48147	72312.1	65017.7	57299.2	82552.1	48961.3	32118.3	77642.1
sp|P01899|HA11_MOUSE			55895.9	64337.2	52542.8	52946.9	54424.4	43601.5	86642.4	66025.8	69539.3	65920.8	57228.5	60689	72862.4	63621.6	36910.7	86532.8	20943.8	73571.4
sp|P01901|HA1B_MOUSE			41884.2	31856.8	12909	36590.5	32804.1	26117.4	15765.7	40126.3	3366.57	26247.5	14753.6	37290.1	28748.5	49349.8	30278.1	29009.3	26306.1	44575.8
sp|P02798|MT2_MOUSE			4871.19	5637.19	7282.72	4159.12	1430.76	1792.26	9300.36	3736.03	3652.57	4391.97	5680.32	8304.06	9389.49	11779.5	4460.06	679.098	13746.7	10157.2
sp|P02802|MT1_MOUSE			2062.25	1146.49	6258.03	6021.56	1737.13	4590.26	19546.3	3503.04	3894.15	4132.03	1479.49	2682.02	10168.3	6935.32	2282.18	2523.9	7917.45	5025.6
sp|P03899|NU3M_MOUSE			49491.9	33590.2	35805.9	52724.2	35618.1	54867.3	13409.3	61178.4	50793.5	65722.4	59461.4	45763.9	40670.6	47804.1	58447.2	48523.8	52305.9	30177.4
sp|P03930|ATP8_MOUSE			2.60328e+06	2.22199e+06	2.48472e+06	2.65851e+06	2.71623e+06	2.54526e+06	4.11896e+06	3.19682e+06	2.65199e+06	2.23242e+06	2.04475e+06	2.56055e+06	2.46583e+06	2.31097e+06	2.77623e+06	2.31211e+06	1.82481e+06	2.6231e+06
sp|P03975|IGEB_MOUSE			64716.1	27532.8	45166.6	34860.6	58863	46337.5	50733	37584.2	34001.9	41775	45456.7	30205.5	36445.4	26539.4	42118	78584.2	28229.4	130926
sp|P03995|GFAP_MOUSE			3.32374e+06	5.1694e+06	3.95597e+06	6.78641e+06	4.47393e+06	4.4149e+06	5.22639e+06	7.05639e+06	1.11147e+07	4.07039e+06	7.59845e+06	4.80347e+06	3.84856e+06	4.19124e+06	4.90788e+06	3.81292e+06	4.88419e+06	9.53245e+06
sp|P04104|K2C1_MOUSE			27981.6	33594.1	74547.7	180630	76976.5	20519.3	90418.8	176310	62038.8	97147.5	66260.7	88537.8	71709.4	297730	59921.8	59004	58077	41258
sp|P04247|MYG_MOUSE			108652	63511.7	57844.9	89145	68737.9	55996.1	109150	43843.3	79351.5	85018.3	70523.1	61003.8	45554.4	45645.4	89980.5	26374	33554.7	41422.1
sp|P04919|B3AT_MOUSE			22733.5	76915.5	12606.7	5214	54883.1	2509.49	5922.6	7083.06	7764.34	89653.7	77579.7	80100.6	52826.3	5487.65	41522.2	2737.85	47565.1	150685
sp|P04925|PRIO_MOUSE			208065	274628	195320	247768	252812	172691	384742	251444	178898	229968	189243	198299	184168	230973	209023	200186	180374	158686
sp|P05063|ALDOC_MOUSE			7.20071e+06	9.20502e+06	6.63945e+06	6.33759e+06	6.53325e+06	5.89253e+06	8.82283e+06	6.74625e+06	6.36816e+06	6.37008e+06	6.46867e+06	6.58479e+06	6.74345e+06	8.79344e+06	6.52116e+06	7.65347e+06	6.68008e+06	7.93309e+06
sp|P05132|KAPCA_MOUSE			57841.9	44147.8	52838.4	80801.8	56193.4	94546.8	57717.4	66403.9	76656.8	86665.5	74544.1	72285.1	70985.9	69133.9	72357.8	67609.6	77876.1	70826
sp|P05201|AATC_MOUSE			1.18812e+07	1.86976e+07	1.50779e+07	1.2695e+07	1.37405e+07	1.51145e+07	1.24274e+07	1.3758e+07	1.41929e+07	1.3778e+07	1.54426e+07	1.75019e+07	1.54559e+07	2.12514e+07	1.37882e+07	1.5131e+07	1.58419e+07	1.96349e+07
sp|P05202|AATM_MOUSE			2.06796e+07	2.84988e+07	1.97638e+07	2.12156e+07	2.54102e+07	2.16566e+07	2.76102e+07	2.74009e+07	2.06331e+07	2.04718e+07	2.21653e+07	2.24992e+07	1.90021e+07	2.31847e+07	2.06865e+07	2.25602e+07	1.98056e+07	2.06477e+07
sp|P06745|G6PI_MOUSE			1.73913e+07	2.25326e+07	2.09204e+07	1.62567e+07	2.07698e+07	1.79108e+07	1.12165e+07	1.58141e+07	1.84058e+07	1.63659e+07	1.81028e+07	1.92403e+07	1.80775e+07	2.0877e+07	1.76475e+07	2.35681e+07	1.7251e+07	2.16431e+07
sp|P06801|MAOX_MOUSE			4.34061e+06	6.87378e+06	4.78827e+06	3.41535e+06	4.89492e+06	4.25259e+06	5.81904e+06	3.81551e+06	3.88164e+06	3.47931e+06	4.18512e+06	5.02007e+06	4.1121e+06	5.80304e+06	3.154e+06	5.09534e+06	3.51346e+06	4.694e+06
sp|P06837|NEUM_MOUSE			439580	503154	424126	319214	450989	252340	547360	534906	422298	520193	425650	404012	273029	503507	389821	258334	373634	519863
sp|P07356|ANXA2_MOUSE			296546	458610	263352	428604	230874	371127	438195	304011	426283	872214	297193	256091	251157	258853	301474	246924	247845	514390
sp|P07724|ALBU_MOUSE			1.36736e+07	9.58332e+06	5.3997e+06	6.92378e+06	6.43677e+06	3.31652e+06	1.04059e+07	7.33835e+06	1.76446e+07	3.24949e+06	5.6809e+06	1.23185e+07	4.19132e+06	1.11935e+07	5.58809e+06	5.29527e+06	9.46684e+06	1.46254e+07
sp|P07901|HS90A_MOUSE			5.73703e+06	4.57106e+06	5.62559e+06	4.41104e+06	5.25883e+06	5.49705e+06	5.25278e+06	4.52317e+06	5.42444e+06	5.32824e+06	5.71178e+06	5.78721e+06	5.88449e+06	4.40886e+06	5.1712e+06	5.58368e+06	5.19836e+06	4.6089e+06
sp|P08113|ENPL_MOUSE			9.82873e+06	8.68294e+06	8.78045e+06	9.49015e+06	1.0015e+07	9.77958e+06	9.42569e+06	9.67911e+06	1.00309e+07	1.01553e+07	9.11252e+06	9.17425e+06	9.52311e+06	8.38872e+06	1.00086e+07	9.17765e+06	8.66766e+06	9.20223e+06
sp|P08226|APOE_MOUSE			278164	270594	189148	272304	241269	249627	545768	275284	237465	311756	215968	278287	237764	289555	214550	193286	261785	367435
sp|P08228|SODC_MOUSE			3.063e+06	5.03312e+06	3.33567e+06	2.50439e+06	3.70351e+06	3.28506e+06	4.7987e+06	3.16295e+06	2.95685e+06	2.59604e+06	3.18488e+06	3.39348e+06	2.98021e+06	4.83656e+06	2.76741e+06	3.76525e+06	3.31763e+06	4.3512e+06
sp|P08249|MDHM_MOUSE			5.38929e+07	6.67158e+07	3.3923e+07	4.61248e+07	6.09536e+07	3.60815e+07	1.28031e+07	5.66813e+07	5.14429e+07	1.28437e+07	3.21532e+07	4.37525e+07	4.19501e+07	3.39438e+07	3.67413e+07	5.16939e+07	3.59981e+07	1.45289e+07
sp|P08551|NFL_MOUSE			1.84738e+06	1.92084e+06	1.74278e+06	2.53815e+06	1.53823e+06	2.60516e+06	1.08039e+06	2.02865e+06	2.93956e+06	1.57232e+06	1.96211e+06	1.31345e+06	1.52188e+06	1.48392e+06	1.30942e+06	1.43727e+06	1.69395e+06	1.79397e+06
sp|P08752|GNAI2_MOUSE			858892	558596	845345	989726	743740	939308	1.04553e+06	1.07889e+06	1.0855e+06	1.35202e+06	829031	795052	779537	617650	1.15193e+06	807006	1.14908e+06	624055
sp|P09055|ITB1_MOUSE			453908	369206	264406	420964	305999	411841	456093	382204	495822	298498	265831	271838	305737	203867	326157	246800	230354	392198
sp|P09103|PDIA1_MOUSE			6.95937e+06	9.32766e+06	6.62659e+06	6.03307e+06	7.57717e+06	5.55174e+06	8.53096e+06	7.24282e+06	7.04917e+06	6.0672e+06	6.26487e+06	7.22419e+06	4.99316e+06	7.53499e+06	6.50809e+06	5.85494e+06	6.36558e+06	7.08728e+06
sp|P09174|CNRG_MOUSE			176195	264222	93805.9	250253	228942	228671	160973	71967.7	80815.3	139874	172440	135703	114730	78140.9	120146	290802	275640	93406.8
sp|P09242|PPBT_MOUSE			98680.1	159321	103384	195670	168686	125132	164801	187149	146854	175109	147555	155358	147268	166142	180577	147126	132695	120530
sp|P09405|NUCL_MOUSE			1.58471e+07	2.09371e+07	1.80663e+07	1.47595e+07	1.53522e+07	1.52755e+07	2.5331e+07	1.65394e+07	1.70894e+07	9.84036e+06	1.93932e+07	2.16716e+07	1.388e+07	2.26157e+07	1.07238e+07	1.46612e+07	1.8582e+07	2.3446e+07
sp|P09411|PGK1_MOUSE			3.71178e+07	2.89629e+07	4.23533e+07	3.55214e+07	4.29306e+07	4.23818e+07	3.53706e+07	3.06051e+07	3.96922e+07	3.32456e+07	4.04037e+07	3.93192e+07	4.8741e+07	4.32442e+07	3.19477e+07	4.31626e+07	3.93874e+07	3.87402e+07
sp|P09470|ACE_MOUSE			52695.3	45668.6	10591.3	17214.4	16564.9	6903.3	51823.7	16646.1	4071.08	15946.8	4624.42	40858	18836.9	39733.8	16287.1	30417.9	30965.8	9604.46
sp|P09528|FRIH_MOUSE			63052.1	58785	40374.8	14112.9	45795	21430.8	62925.3	48921.3	49922.2	35459.4	38550.2	48850.6	42800.5	61101.4	36862.6	37956.4	34350.1	39484.5
sp|P09671|SODM_MOUSE			4.40446e+06	6.48937e+06	3.96315e+06	4.48981e+06	4.65631e+06	4.03245e+06	6.65681e+06	5.23393e+06	5.19626e+06	5.29268e+06	4.68234e+06	5.00808e+06	4.19797e+06	4.5549e+06	4.84151e+06	3.0854e+06	4.17903e+06	5.7224e+06
sp|P09813|APOA2_MOUSE			29307.4	38278.9	18200.4	35788.7	16534.7	9461.77	48382.4	29230.7	39679	13567.3	11503.4	29897.3	5720.92	32402	19344.7	13584.3	52487.9	41649.3
sp|P09925|SURF1_MOUSE			164488	15061.7	10064.3	11492	16289.3	18905	19026.9	11074.8	15198.5	12402.1	11215.7	13083.4	13098.4	17991.8	15524.4	14664.1	19850.4	8737.42
sp|P0C0A3|CHMP6_MOUSE			84890.1	92448.2	74479.7	94739.2	96206.4	65159.3	95872.9	98310.4	91743.6	32849	50919.9	66742.7	58495.1	88703.6	82388.9	75024.7	79900.6	79358.7
sp|P0C192|LRC4B_MOUSE			115289	183255	105286	183851	165665	72466	177593	222629	172544	156329	155544	150163	89395	129905	120876	140461	92796.2	224754
sp|P0C605|KGP1_MOUSE			21130.2	7577.9	21641.2	25591.7	16460.1	29154.9	40993.4	20877.2	26019.8	29542.7	21198.3	21944	27261.5	10851.8	27174.2	21051.7	24832.4	15750.1
sp|P0C673|IGS11_MOUSE			162564	153448	162558	168706	156477	166440	186730	147964	150835	170200	164959	165217	185395	84289.3	154938	137067	101053	50246.8
sp|P0DJF2|PT117_MOUSE			49808.4	42594.2	40060.6	45615.5	43906.4	43056.8	14902.9	47028.7	35163.5	44932.9	48487.9	44391.8	39754	45023.8	49934.8	37044.6	33826.1	40779
sp|P0DN34|NDUB1_MOUSE			90028.8	188389	69416.7	141422	92553.5	96507	36244.1	156202	120216	978.494	91131.7	119158	96342.1	6418.41	99230.7	93729.1	116244	27585.8
sp|P0DP60|LYNX1_MOUSE			26999.3	28761.7	47217.3	33252.7	27767.8	40361.2	55827.1	30026.7	13528.9	32783.7	40643.3	44093.4	17639.4	17748.1	26386.9	24572.2	22703.6	15345.2
sp|P10107|ANXA1_MOUSE			1.69487e+06	1.1229e+06	1.65744e+06	1.98312e+06	1.42371e+06	1.80708e+06	2.27427e+06	1.88226e+06	2.11095e+06	2.41433e+06	1.77577e+06	1.64347e+06	1.384e+06	2.13134e+06	2.34436e+06	1.6596e+06	1.89313e+06	1.99036e+06
sp|P10126|EF1A1_MOUSE			8.14475e+06	7.31883e+06	7.67525e+06	8.28037e+06	7.9076e+06	6.01326e+06	9.83457e+06	7.62862e+06	8.75393e+06	6.49053e+06	8.3924e+06	8.96537e+06	9.4531e+06	8.8031e+06	6.21048e+06	8.38337e+06	8.57404e+06	4.65098e+06
sp|P10493|NID1_MOUSE			51944	43759.9	25151.2	14783.7	9186.63	40512	74940.5	65614.3	43697.4	13484.1	26076.9	5233.46	62180	46235	85463.2	54776.3	55092	20403.9
sp|P10605|CATB_MOUSE			1.36949e+06	1.27316e+06	1.19988e+06	1.51202e+06	1.53828e+06	1.55224e+06	1.61361e+06	1.47626e+06	1.54454e+06	1.57764e+06	1.51448e+06	1.47487e+06	1.2587e+06	1.52607e+06	1.33339e+06	1.39814e+06	1.48607e+06	1.6741e+06
sp|P10630|IF4A2_MOUSE			177840	212279	168773	185150	206354	171413	141122	194593	192956	204335	200171	174022	133432	188641	173194	190603	171144	179359
sp|P10639|THIO_MOUSE			1.60089e+06	2.07422e+06	1.6913e+06	1.40293e+06	1.99502e+06	1.59576e+06	1.94115e+06	1.73114e+06	1.61683e+06	1.62405e+06	1.51544e+06	1.77938e+06	1.41254e+06	2.00983e+06	1.49694e+06	1.6961e+06	1.636e+06	2.19135e+06
sp|P10649|GSTM1_MOUSE			929789	661576	1.03935e+06	875167	940748	1.10767e+06	375600	822628	942656	1.07027e+06	1.01472e+06	902708	1.40377e+06	979918	957281	1.03084e+06	1.16615e+06	1.12443e+06
sp|P10711|TCEA1_MOUSE			1.83012e+06	3.39393e+06	2.40934e+06	1.83831e+06	2.92643e+06	2.15891e+06	2.58476e+06	2.19773e+06	2.09154e+06	2.14983e+06	2.05184e+06	2.35724e+06	2.03757e+06	2.75197e+06	1.51766e+06	2.35054e+06	1.96693e+06	2.69569e+06
sp|P10922|H10_MOUSE			1.88299e+06	2.09107e+06	1.24221e+06	1.49112e+06	1.36464e+06	1.52789e+06	7.37174e+06	2.78362e+06	2.88065e+06	1.00557e+06	2.13061e+06	3.24325e+06	2.01019e+06	2.78818e+06	1.01546e+06	975965	663657	6.19439e+06
sp|P11031|TCP4_MOUSE			533934	635543	503373	442187	433608	501794	655930	638681	731407	645901	397882	478404	430312	528044	427439	564365	582044	727961
sp|P11438|LAMP1_MOUSE			97260.9	136482	86036.4	116614	108416	97766.7	235030	125613	110110	125453	117445	112700	60293.4	139580	105550	81129.6	95364.3	129808
sp|P11499|HS90B_MOUSE			1.08853e+07	5.87425e+06	1.07264e+07	7.43793e+06	9.54747e+06	1.13314e+07	9.76158e+06	1.06785e+07	1.12426e+07	1.01532e+07	8.92144e+06	1.05015e+07	1.12971e+07	7.07493e+06	1.07975e+07	9.94388e+06	9.24306e+06	7.13082e+06
sp|P11531|DMD_MOUSE			183226	107524	141151	181498	152940	129244	205862	156662	135109	229567	136488	149729	133550	91299.7	170961	179686	165978	168059
sp|P11983|TCPA_MOUSE			4.05841e+06	4.60509e+06	4.03147e+06	4.2219e+06	4.71482e+06	4.55345e+06	3.75946e+06	3.58917e+06	4.3173e+06	4.50095e+06	4.42562e+06	4.35538e+06	3.62147e+06	4.46949e+06	4.22477e+06	4.24305e+06	4.61598e+06	4.40835e+06
sp|P12382|PFKAL_MOUSE			3.67411e+06	2.37256e+06	4.0788e+06	3.60821e+06	3.4601e+06	4.65714e+06	1.57446e+06	2.9582e+06	3.86413e+06	3.61752e+06	3.78583e+06	4.21567e+06	3.88615e+06	3.62764e+06	3.44135e+06	3.86308e+06	4.40613e+06	2.19159e+06
sp|P12658|CALB1_MOUSE			2.20929e+06	3.08289e+06	2.83615e+06	2.12381e+06	2.52716e+06	2.66289e+06	1.8329e+06	2.11275e+06	2.13636e+06	2.4369e+06	2.66303e+06	2.52189e+06	2.39167e+06	2.87233e+06	2.19675e+06	2.72096e+06	2.67345e+06	3.12877e+06
sp|P12787|COX5A_MOUSE			3.78178e+06	4.49187e+06	3.31927e+06	3.82928e+06	3.8835e+06	3.3431e+06	285816	4.01646e+06	3.58948e+06	3.56971e+06	3.12942e+06	3.28902e+06	3.25899e+06	3.49867e+06	3.32333e+06	3.28257e+06	2.96573e+06	3.58135e+06
sp|P12815|PDCD6_MOUSE			322247	245094	313626	327148	257790	314681	55910.2	320494	329656	345643	263774	291990	345624	166760	347657	282762	321870	246861
sp|P12849|KAP1_MOUSE			169809	156938	211467	268681	188757	213250	82648.6	197820	184056	314997	286601	208830	204818	206393	243151	135724	256540	233606
sp|P12960|CNTN1_MOUSE			3.67404e+06	3.22302e+06	2.46871e+06	4.11861e+06	3.07185e+06	2.16276e+06	4.31722e+06	3.07021e+06	3.77523e+06	2.65028e+06	2.81108e+06	2.66945e+06	2.96073e+06	3.08422e+06	2.53957e+06	2.9125e+06	2.41444e+06	2.6542e+06
sp|P12970|RL7A_MOUSE			863426	1.34862e+06	811650	1.00771e+06	768772	878832	1.80619e+06	1.10099e+06	1.27261e+06	774662	1.25191e+06	1.52813e+06	728972	1.74871e+06	627361	937579	750893	2.44827e+06
sp|P13020|GELS_MOUSE			694500	548893	663993	662722	575144	711633	924844	689739	796316	932991	674724	645487	593649	604614	888496	470528	721029	787946
sp|P13405|RB_MOUSE			23479.7	10106.2	3461.13	16060.4	21188.2	15071.7	55723.9	15711	3844.57	15254.2	17285.2	10329.2	5380.2	10315.4	25410.3	18656.4	10127.6	2670.07
sp|P13439|UMPS_MOUSE			123046	57050.2	144606	134267	137117	135157	84834.4	127401	121885	168746	134487	227910	185772	68324.7	132503	124952	128474	107399
sp|P13597|ICAM1_MOUSE			150738	179824	180596	165657	164213	204425	110805	208225	193989	194890	240847	362691	210199	186258	204575	174377	173726	227068
sp|P13864|DNMT1_MOUSE			231993	103019	276490	268221	173071	232784	272240	219548	321584	318369	264432	176565	203911	232222	266081	234943	205584	249039
sp|P14094|AT1B1_MOUSE			1.26878e+07	1.00936e+07	1.04536e+07	1.39375e+07	1.08405e+07	1.1216e+07	1.59739e+07	1.56416e+07	1.35441e+07	1.45279e+07	1.15367e+07	1.054e+07	1.01344e+07	9.86624e+06	1.31602e+07	9.14018e+06	1.10697e+07	1.14974e+07
sp|P14115|RL27A_MOUSE			863876	627504	1.14877e+06	897155	897261	511713	476964	936075	777925	526043	1.23145e+06	809176	595089	1.32476e+06	738329	1.09923e+06	1.05134e+06	564012
sp|P14131|RS16_MOUSE			1.06151e+06	643812	1.00866e+06	573168	487540	718580	569424	804149	1.10806e+06	575140	517720	736969	1.10135e+06	511938	673121	1.16807e+06	563789	369159
sp|P14148|RL7_MOUSE			764890	638987	785354	737237	678640	609844	1.23355e+06	887716	735848	547774	869925	893124	773842	1.17863e+06	612792	1.00243e+06	522390	771720
sp|P14152|MDHC_MOUSE			1.37479e+07	1.88131e+07	1.53425e+07	1.2232e+07	1.47357e+07	1.34522e+07	2.17734e+07	1.27521e+07	1.45423e+07	1.21458e+07	1.32364e+07	1.53946e+07	1.50571e+07	1.8503e+07	1.31228e+07	1.72655e+07	1.38736e+07	1.86281e+07
sp|P14206|RSSA_MOUSE			2.86377e+06	2.01226e+06	2.49657e+06	3.15478e+06	2.27018e+06	3.04473e+06	3.34448e+06	3.01217e+06	2.91038e+06	3.36131e+06	2.89224e+06	2.71119e+06	2.73956e+06	2.47511e+06	3.3427e+06	2.79526e+06	2.73132e+06	2.47714e+06
sp|P14211|CALR_MOUSE			4.66729e+06	3.41929e+06	4.31126e+06	4.81927e+06	4.173e+06	5.6539e+06	5.3926e+06	5.14626e+06	5.30084e+06	6.13336e+06	4.55392e+06	4.71057e+06	4.83265e+06	3.71733e+06	5.20502e+06	4.59392e+06	5.85834e+06	4.16514e+06
sp|P14231|AT1B2_MOUSE			868908	1.0116e+06	785020	954367	1.01823e+06	983951	771661	954860	863584	1.12251e+06	1.0622e+06	964909	1.03342e+06	999688	838062	919422	871832	1.06615e+06
sp|P14576|SRP54_MOUSE			75448.9	43071.7	68528	6014.35	56078.3	94520	149881	70183.3	79177.2	93357.5	93206.6	76669.8	80280.8	42912.5	82935.4	78436.4	79538.8	94504.4
sp|P14685|PSMD3_MOUSE			1.18404e+06	1.18907e+06	1.20577e+06	1.22216e+06	1.07844e+06	1.10785e+06	1.13983e+06	1.1341e+06	1.10209e+06	1.16799e+06	1.02044e+06	1.10454e+06	1.03166e+06	1.10911e+06	1.26574e+06	1.11109e+06	999013	988978
sp|P14733|LMNB1_MOUSE			8.37174e+06	6.66512e+06	6.64343e+06	7.51275e+06	7.49538e+06	6.37954e+06	6.90244e+06	8.4867e+06	8.76449e+06	8.63171e+06	6.78796e+06	6.42791e+06	6.24599e+06	6.22595e+06	7.51476e+06	6.74332e+06	5.43269e+06	7.10445e+06
sp|P14869|RLA0_MOUSE			1.22649e+06	1.21214e+06	1.23288e+06	1.68375e+06	1.48526e+06	1.51766e+06	1.17869e+06	1.38024e+06	1.29818e+06	1.57086e+06	1.72592e+06	1.56032e+06	1.3215e+06	1.49912e+06	1.40876e+06	1.3761e+06	1.41058e+06	1.22217e+06
sp|P14873|MAP1B_MOUSE			1.63566e+07	1.60529e+07	1.60774e+07	1.43236e+07	1.80572e+07	1.62821e+07	1.66362e+07	1.35494e+07	1.46606e+07	1.34086e+07	1.58616e+07	1.58202e+07	1.51898e+07	1.61253e+07	1.53658e+07	1.63815e+07	1.36614e+07	1.48981e+07
sp|P15105|GLNA_MOUSE			3.33162e+07	4.39951e+07	3.13508e+07	2.38778e+07	3.53655e+07	2.58462e+07	2.75322e+07	2.76427e+07	2.00495e+07	3.00022e+07	2.85003e+07	2.83105e+07	2.95494e+07	3.92146e+07	2.1073e+07	3.42685e+07	3.75844e+07	3.4103e+07
sp|P15208|INSR_MOUSE			66985.4	51968.1	33995.4	82919.2	72351.6	71146	51053.3	15557.5	66392.8	90144	23674.7	10647.6	15724.7	23874.8	45081.6	69635.4	78646	67879.3
sp|P15209|NTRK2_MOUSE			5201	16334	17645.8	21040.5	3348.57	25719.2	14595.8	4719.26	14155.4	28207.8	14115.3	12677.1	10578.4	6523.53	10266.5	9778.26	21606.4	9443.18
sp|P15327|PMGE_MOUSE			91163.1	125215	138585	125741	136022	81917.6	121150	95971.8	132231	102869	128108	123115	137876	132396	121945	154051	131821	428151
sp|P15409|OPSD_MOUSE			2.73138e+07	3.74011e+07	3.51311e+07	2.50261e+07	3.5828e+07	4.51562e+07	1.71102e+07	1.61508e+07	1.44232e+07	1.45076e+07	3.67748e+07	3.13141e+07	3.55705e+07	3.09217e+07	2.85786e+07	4.33364e+07	4.10637e+07	1.59556e+07
sp|P15499|PRPH2_MOUSE			7.69848e+06	1.38628e+07	9.99939e+06	6.25129e+06	1.31689e+07	1.13288e+07	775112	4.4378e+06	3.08566e+06	2.56106e+06	1.01048e+07	7.91572e+06	7.96274e+06	1.07902e+07	5.91928e+06	1.31518e+07	8.20296e+06	6.31462e+06
sp|P15532|NDKA_MOUSE			753264	859132	783226	464821	875328	462729	610423	787768	833575	662670	648594	813858	737161	611701	693838	846450	645587	623600
sp|P15864|H12_MOUSE			31260.7	28687.7	16352.9	28943.9	18616.3	18604.5	98995.1	38287.6	49087.3	13596.9	31997	55958.4	29147.3	33160.1	21536.5	10537.8	17613.6	110466
sp|P16015|CAH3_MOUSE			78613.5	127669	109608	70929.3	65261.2	83684.9	125058	80790.1	113140	102779	83137.3	103876	113423	162489	75845	104100	92358	131013
sp|P16045|LEG1_MOUSE			552413	929260	645456	648120	723318	546668	156018	638768	568290	700689	573732	609053	571787	610831	534554	593788	536219	680704
sp|P16054|KPCE_MOUSE			252684	196432	215082	223092	147580	289186	217898	290841	281605	235759	261478	286041	266989	308499	274588	318287	279287	330456
sp|P16125|LDHB_MOUSE			8.76995e+06	1.21654e+07	9.73921e+06	8.1963e+06	1.02565e+07	8.87033e+06	7.11205e+06	1.04379e+07	9.14654e+06	8.74363e+06	9.31668e+06	9.85617e+06	7.83302e+06	1.12482e+07	8.60406e+06	1.00545e+07	9.81031e+06	7.24374e+06
sp|P16254|SRP14_MOUSE			324293	172615	132252	107795	135638	109187	80317.3	105610	306026	84836.2	139110	140410	183598	166739	87138	96165.8	12855.1	247751
sp|P16283|B3A3_MOUSE			89383	40840.4	52139.2	86304.7	49733.2	83280.3	40289.8	94758.9	65965.6	96389.7	65562.6	57410.4	69306.5	54704.1	86557	64187.4	55675.3	35571.3
sp|P16330|CN37_MOUSE			383554	297717	335934	507271	293379	233616	416460	314550	284404	324753	261015	297966	362293	280991	444221	304302	276014	474939
sp|P16332|MUTA_MOUSE			589093	418500	451862	500481	521800	332501	453645	558513	448198	451969	484354	449982	508455	434711	557717	539524	529260	566272
sp|P16460|ASSY_MOUSE			1.66715e+06	1.36631e+06	2.37743e+06	2.20393e+06	1.50497e+06	2.30727e+06	2.18376e+06	1.87925e+06	2.28355e+06	2.53431e+06	2.17779e+06	2.05197e+06	2.81506e+06	1.97133e+06	2.55853e+06	2.05883e+06	2.52536e+06	1.54745e+06
sp|P17047|LAMP2_MOUSE			680699	812364	690565	729460	803071	642436	915559	854715	763748	811762	732730	799824	706152	717161	736152	698564	678253	727594
sp|P17095|HMGA1_MOUSE			116721	136484	84531.9	76433.5	97900.5	100384	142558	218862	216405	137406	185822	212511	252870	27077.5	156126	109921	123962	137143
sp|P17156|HSP72_MOUSE			712094	515733	939400	880839	627115	768132	1.07923e+06	671783	757511	857633	798117	591723	1.1544e+06	923194	1.01337e+06	879675	931335	886955
sp|P17182|ENOA_MOUSE			3.4245e+07	2.34572e+07	3.67784e+07	2.95475e+07	2.9423e+07	3.74818e+07	3.89405e+07	2.79773e+07	3.15602e+07	3.85574e+07	3.6376e+07	3.31549e+07	3.9731e+07	3.76113e+07	3.29436e+07	3.5901e+07	4.32843e+07	3.50135e+07
sp|P17183|ENOG_MOUSE			3.99107e+06	3.50152e+06	4.55677e+06	3.4592e+06	3.77764e+06	3.85228e+06	3.7192e+06	3.40377e+06	4.3092e+06	4.61317e+06	4.42018e+06	4.15056e+06	6.44336e+06	3.94944e+06	4.97635e+06	4.83649e+06	4.80183e+06	4.55903e+06
sp|P17426|AP2A1_MOUSE			3.71014e+06	3.8745e+06	3.49478e+06	4.03647e+06	3.92291e+06	3.41665e+06	4.86054e+06	4.54999e+06	3.80301e+06	4.09774e+06	3.7832e+06	3.88069e+06	3.07421e+06	3.42831e+06	4.1789e+06	3.09456e+06	3.7911e+06	3.37894e+06
sp|P17427|AP2A2_MOUSE			4.16589e+06	3.9781e+06	3.96203e+06	4.42588e+06	4.60976e+06	4.3821e+06	3.95631e+06	4.5284e+06	4.5419e+06	4.07231e+06	4.18241e+06	4.28181e+06	3.34418e+06	3.92347e+06	4.35607e+06	3.95127e+06	4.60858e+06	3.95295e+06
sp|P17439|GLCM_MOUSE			80836.1	69401.6	76637.7	90620.3	52941	56516.3	105896	74742.1	90257	77318.9	86726.6	61933.6	90368.7	121756	94100.6	78834	40743	84803.7
sp|P17563|SBP1_MOUSE			2.06433e+06	2.302e+06	1.9296e+06	1.33977e+06	1.96088e+06	2.54266e+06	1.37126e+06	1.65921e+06	2.46679e+06	2.17305e+06	1.49058e+06	2.14329e+06	2.32084e+06	2.42528e+06	1.40111e+06	2.2311e+06	1.78098e+06	2.12904e+06
sp|P17665|COX7C_MOUSE			213691	196317	301550	373929	322996	560439	420957	200596	143025	295731	653864	362220	223217	572089	413929	230067	829274	396146
sp|P17742|PPIA_MOUSE			1.85793e+07	1.71072e+07	2.11777e+07	1.86777e+07	1.9137e+07	1.74317e+07	3.65064e+07	1.96723e+07	1.94455e+07	1.96662e+07	1.8017e+07	1.80776e+07	2.1923e+07	3.17513e+07	2.03241e+07	1.88882e+07	1.82577e+07	3.68853e+07
sp|P17751|TPIS_MOUSE			2.64338e+07	4.96845e+07	3.89489e+07	3.19906e+07	4.09941e+07	3.68051e+07	3.77454e+07	2.98823e+07	3.57671e+07	4.06389e+07	4.05872e+07	3.93777e+07	4.9036e+07	6.06451e+07	3.40724e+07	3.19815e+07	4.58496e+07	6.26372e+07
sp|P17809|GTR1_MOUSE			4.49827e+06	2.78191e+06	3.80707e+06	5.28695e+06	2.90907e+06	4.46192e+06	5.2821e+06	4.14383e+06	4.48407e+06	4.67144e+06	4.20668e+06	3.11539e+06	4.07996e+06	3.69622e+06	4.62036e+06	3.63337e+06	3.57443e+06	3.6791e+06
sp|P17918|PCNA_MOUSE			263805	352332	366705	313073	343736	334339	193939	331595	325384	353558	296345	283075	297514	296547	334044	316154	322610	431602
sp|P18242|CATD_MOUSE			3.74046e+06	4.11162e+06	4.29745e+06	5.30091e+06	5.18251e+06	5.12256e+06	5.84396e+06	4.56906e+06	5.13134e+06	5.62908e+06	4.81511e+06	4.75199e+06	4.41175e+06	4.24122e+06	4.85924e+06	3.90582e+06	4.26414e+06	5.15516e+06
sp|P18572|BASI_MOUSE			576482	548797	491622	543812	647867	572848	486080	498734	598703	553791	531226	504352	562689	557743	439783	548059	381967	478135
sp|P18654|KS6A3_MOUSE			27561.9	5466.17	34138.6	38546.3	20707	21674.4	41842.9	1787.84	22660.5	31070.5	25549.2	26889.6	34762.6	27039.6	33508.9	31829.7	6933.82	13615.7
sp|P18760|COF1_MOUSE			2.81084e+06	3.56567e+06	3.16115e+06	2.966e+06	3.25352e+06	2.79996e+06	1.91411e+06	3.21229e+06	3.08472e+06	3.10318e+06	2.68248e+06	2.9757e+06	2.89408e+06	3.06397e+06	2.83602e+06	3.15535e+06	2.80067e+06	3.31636e+06
sp|P18872|GNAO_MOUSE			2.43221e+07	1.32091e+07	2.0799e+07	2.73551e+07	1.72653e+07	2.60004e+07	2.93241e+07	3.07109e+07	2.74805e+07	3.44035e+07	2.42665e+07	2.11913e+07	2.38196e+07	1.85115e+07	3.06586e+07	2.12029e+07	2.6033e+07	1.85602e+07
sp|P19096|FAS_MOUSE			4.25193e+06	3.46132e+06	4.20561e+06	4.93735e+06	4.0392e+06	4.46211e+06	4.05634e+06	4.19698e+06	4.09863e+06	4.43471e+06	4.60187e+06	3.96175e+06	3.95522e+06	4.23771e+06	5.03454e+06	4.10699e+06	4.56161e+06	3.87518e+06
sp|P19157|GSTP1_MOUSE			6.63236e+06	5.38644e+06	7.67515e+06	5.7168e+06	6.77016e+06	6.25939e+06	3.68737e+06	5.94795e+06	6.85438e+06	7.36881e+06	5.78016e+06	6.894e+06	9.21795e+06	6.4745e+06	6.46968e+06	7.39648e+06	7.38487e+06	7.10476e+06
sp|P19246|NFH_MOUSE			322977	428869	459031	570942	268670	500496	577312	506008	546921	561995	363631	319370	306100	472412	359173	302609	668604	589032
sp|P19253|RL13A_MOUSE			97570	141515	198063	14796.5	64049.3	196356	154741	168166	193686	8629.15	267208	227522	8237.48	131501	117951	177283	5875.75	188394
sp|P19324|SERPH_MOUSE			18382.2	7047.53	7415.94	17676.5	4362.1	3049.58	40454.8	22238.1	15830.9	2227.26	25277.8	5665.31	1975.14	29198.8	21293.6	6404.98	17253.7	16870.2
sp|P19426|NELFE_MOUSE			43636.2	41228.4	38320.3	43645.2	48521.9	9644.86	18688.7	46467.6	3482.93	51593.7	48835.9	8887.35	36324.8	27159.8	4608.95	73647.6	38150.5	44026.1
sp|P19783|COX41_MOUSE			7.75902e+06	8.39006e+06	7.02505e+06	8.11052e+06	8.46796e+06	7.21022e+06	9.51741e+06	9.06586e+06	7.0095e+06	7.45553e+06	6.69382e+06	7.31473e+06	6.5481e+06	7.88425e+06	7.51856e+06	6.86738e+06	5.43843e+06	7.68358e+06
sp|P20029|BIP_MOUSE			1.20331e+07	1.30972e+07	1.0893e+07	1.25181e+07	1.28195e+07	1.19191e+07	1.44035e+07	1.29331e+07	1.17429e+07	1.25675e+07	1.09329e+07	1.20945e+07	1.12989e+07	1.0897e+07	1.20863e+07	9.90033e+06	9.776e+06	1.24324e+07
sp|P20060|HEXB_MOUSE			167871	192036	193478	181670	200051	170137	214525	219919	216133	159310	182013	188266	131882	127618	175810	181747	206961	82273.1
sp|P20108|PRDX3_MOUSE			1.84339e+06	2.72257e+06	1.84742e+06	2.05817e+06	2.4269e+06	1.79549e+06	3.26874e+06	2.68293e+06	1.89828e+06	2.45662e+06	2.12432e+06	1.97258e+06	1.65562e+06	2.5487e+06	1.78426e+06	1.67132e+06	2.099e+06	2.49982e+06
sp|P20152|VIME_MOUSE			2.13478e+07	2.07491e+07	2.31696e+07	2.98603e+07	2.16867e+07	1.70026e+07	3.44255e+07	2.64439e+07	2.7313e+07	1.71948e+07	3.05139e+07	2.13169e+07	1.73619e+07	2.1341e+07	2.87937e+07	2.74501e+07	2.93033e+07	2.18728e+07
sp|P20357|MTAP2_MOUSE			2.66294e+06	3.1289e+06	2.44841e+06	2.68786e+06	2.79703e+06	2.20289e+06	3.36359e+06	2.8389e+06	2.54667e+06	2.32487e+06	2.04756e+06	2.69406e+06	2.32975e+06	2.62466e+06	2.46924e+06	2.41464e+06	2.14315e+06	2.28141e+06
sp|P20443|ARRS_MOUSE			1.00172e+08	1.90518e+08	1.2128e+08	7.09528e+07	1.57808e+08	1.16626e+08	6.46764e+07	6.81067e+07	5.77789e+07	4.9461e+07	1.32599e+08	1.26902e+08	7.68729e+07	1.19399e+08	7.54066e+07	1.53761e+08	1.0483e+08	8.76262e+07
sp|P20612|GNAT1_MOUSE			2.73271e+07	3.13742e+07	3.87363e+07	3.31135e+07	3.69916e+07	5.11865e+07	1.73412e+07	2.11525e+07	1.36871e+07	1.87838e+07	3.97213e+07	3.34866e+07	3.94556e+07	3.35416e+07	3.5015e+07	4.34663e+07	3.69453e+07	2.1041e+07
sp|P21126|UBL4A_MOUSE			280834	342661	260807	262163	324118	310891	486473	371449	284622	297438	240697	299064	265852	346915	261944	298418	253251	276650
sp|P21278|GNA11_MOUSE			620680	402279	607568	776777	354862	630161	763690	691368	736439	725705	537453	551411	611202	463490	757946	378278	511680	492406
sp|P21279|GNAQ_MOUSE			907452	677785	955075	1.27881e+06	897011	1.16615e+06	1.23064e+06	1.16687e+06	1.06504e+06	1.28264e+06	1.08529e+06	915451	1.01133e+06	951117	1.13055e+06	781846	962263	923049
sp|P21447|MDR1A_MOUSE			147827	90659.9	117262	114515	120512	147909	67805.5	167652	160631	175772	141809	139825	171555	61924	126175	127424	169322	137484
sp|P21550|ENOB_MOUSE			51527.1	34502.2	29058.8	50691.3	30407.2	55248.6	72850.1	34896.6	36591.1	43201.7	36267.4	26473.3	42815.6	51875.2	38441.9	37171.3	30285.2	71309.3
sp|P21614|VTDB_MOUSE			16504.9	17002.8	3927.55	9343.97	15569.9	8985.46	6337.68	17151.9	15336.1	14738.8	38533.5	10455	5062.53	4336.86	9363.6	3136.46	13871.3	13052.4
sp|P21836|ACES_MOUSE			105228	142292	116286	173041	130295	140169	163648	153812	127027	118232	143618	100605	108692	99417	94301.9	98826.4	149075	146135
sp|P21956|MFGM_MOUSE			214802	399272	275585	243296	596844	232022	258240	471239	446613	203478	237093	178100	379595	270706	430975	559018	241451	244518
sp|P21981|TGM2_MOUSE			63383.4	42644.3	62559.6	54754.6	70133.9	58604.9	45988.8	61091.5	59467.7	72136.1	51142.3	59195.6	82192.5	36707.8	66747.6	50597.5	70384.9	56365
sp|P21995|EMB_MOUSE			390025	361619	304481	396056	331870	347869	285067	420714	369403	372310	287252	324751	338659	317096	315982	263044	302367	411030
sp|P22315|HEMH_MOUSE			454116	405745	472011	411145	407786	438962	301822	440555	859471	579825	345376	359722	415390	493224	450961	348689	330639	417533
sp|P23116|EIF3A_MOUSE			577596	755506	1.84906e+06	818649	644044	843803	417190	700467	1.45819e+06	1.76545e+06	748001	1.45773e+06	731981	891380	705671	1.84898e+06	1.42799e+06	528874
sp|P23440|PDE6B_MOUSE			1.84971e+06	2.21101e+06	2.38395e+06	1.69578e+06	2.1763e+06	3.08209e+06	1.81696e+06	904575	987023	1.11149e+06	3.28166e+06	2.27751e+06	2.16876e+06	2.68781e+06	1.94209e+06	3.74181e+06	2.77526e+06	1.15643e+06
sp|P23780|BGAL_MOUSE			38070.7	15348.2	15825.5	43324.6	36181.4	46267.8	33098.8	19486.7	27481	13653.3	15112.3	33043.4	161969	8726.22	30022	139774	39608.1	5686.12
sp|P23881|TCEA3_MOUSE			71851.9	67012.3	83315.8	77739.7	75207.7	61387.5	21411.7	56121	48427.6	12066.4	45714.9	59271.3	72277.5	28244.9	67078.7	77724.3	27873.7	32427.9
sp|P23953|EST1C_MOUSE			84876.3	83656.4	37885	48941.1	58876.5	36948.7	83380.7	54902.6	177346	33196.9	40723.3	170035	28181	42624.4	58757.1	38691.9	71983.1	148004
sp|P24270|CATA_MOUSE			119298	139212	100428	199422	159322	101729	230195	108337	58088.6	202541	71175.2	148295	105707	108540	127855	122675	131637	144352
sp|P24369|PPIB_MOUSE			1.45365e+06	1.30102e+06	1.41784e+06	1.6921e+06	1.51481e+06	1.41809e+06	1.61571e+06	1.58954e+06	1.26492e+06	1.73267e+06	1.58086e+06	1.23164e+06	1.33575e+06	1.53613e+06	1.60936e+06	1.42462e+06	1.59628e+06	1.45413e+06
sp|P24472|GSTA4_MOUSE			2.34665e+06	1.71134e+06	2.47283e+06	2.76201e+06	2.45385e+06	2.97812e+06	1.2428e+06	1.95943e+06	2.46241e+06	2.92159e+06	3.01763e+06	2.44821e+06	2.78705e+06	2.79048e+06	2.6267e+06	3.00974e+06	3.41113e+06	3.20805e+06
sp|P24527|LKHA4_MOUSE			1.99048e+06	2.42297e+06	2.51361e+06	1.82272e+06	2.34827e+06	2.19269e+06	2.50821e+06	1.91206e+06	2.28728e+06	2.00427e+06	2.04655e+06	2.18192e+06	2.3765e+06	2.98583e+06	1.93079e+06	2.55877e+06	2.40478e+06	2.59337e+06
sp|P24547|IMDH2_MOUSE			2.08892e+06	2.85808e+06	1.85862e+06	1.709e+06	1.88377e+06	1.97282e+06	1.95145e+06	1.59815e+06	1.45398e+06	1.51753e+06	2.11651e+06	2.05361e+06	2.08271e+06	2.5313e+06	1.78066e+06	2.05786e+06	1.71769e+06	2.38497e+06
sp|P24549|AL1A1_MOUSE			1.48655e+06	1.70397e+06	1.68158e+06	1.58885e+06	1.98492e+06	1.55037e+06	1.53066e+06	1.37913e+06	1.59106e+06	1.95946e+06	1.5854e+06	1.86093e+06	1.77335e+06	1.91483e+06	1.61777e+06	1.68124e+06	2.18235e+06	2.13994e+06
sp|P24638|PPAL_MOUSE			87097.1	114014	98326.8	86994.2	94357.9	91082.1	55228.8	104634	118429	88778.3	101079	109060	94070.1	31591	104606	93569.2	121132	99591.7
sp|P24668|MPRD_MOUSE			551450	589476	493570	571645	545138	498933	849388	647861	595631	542041	472070	511887	523137	503994	565592	512306	459806	599210
sp|P24788|CD11B_MOUSE			166094	196799	147400	228669	176278	183276	174478	148300	154211	136830	222695	177822	184853	205489	133594	149968	139210	241614
sp|P25233|NECD_MOUSE			31461.1	16882.9	11435	5981.99	21547	14586.1	15604	41508.1	30878.3	13593.7	41031.5	6787.84	35703.6	39001.6	38774.4	28801	10615.8	21435.2
sp|P25444|RS2_MOUSE			872685	808124	1.02219e+06	925136	854062	805347	1.28669e+06	956396	820021	890136	1.08622e+06	919530	1.02759e+06	1.21624e+06	689850	949848	1.14489e+06	1.02793e+06
sp|P25976|UBF1_MOUSE			87441.5	96405.5	93632.5	92213.5	108173	65237.8	170535	84129.7	111855	69692	117997	75419.8	85169.1	123225	70201.4	107213	46903.5	178475
sp|P26039|TLN1_MOUSE			737558	629029	803499	967137	978861	720418	853275	909439	925066	921621	744264	803176	951458	754365	1.01017e+06	821440	808445	814770
sp|P26040|EZRI_MOUSE			189785	158712	195293	229016	163714	249042	305613	120298	148399	177562	270608	690331	236042	199108	190786	255891	244174	250212
sp|P26041|MOES_MOUSE			1.33254e+06	1.14933e+06	1.35583e+06	1.26758e+06	1.5966e+06	1.33435e+06	1.00339e+06	1.00483e+06	1.31764e+06	1.03021e+06	1.37058e+06	1.21857e+06	1.51867e+06	1.21217e+06	1.21277e+06	1.5584e+06	1.32366e+06	1.19271e+06
sp|P26043|RADI_MOUSE			491497	709338	756030	606339	674330	829140	867260	759453	703096	746477	665080	709584	709130	758757	757132	790072	580248	692389
sp|P26231|CTNA1_MOUSE			1.87093e+06	1.90662e+06	1.13308e+06	1.63821e+06	1.84035e+06	1.76698e+06	1.05563e+06	2.1227e+06	1.92938e+06	1.74854e+06	1.51482e+06	1.88177e+06	1.85804e+06	1.43099e+06	1.9479e+06	1.57867e+06	1.32916e+06	1.7376e+06
sp|P26350|PTMA_MOUSE			4585.58	72021.1	18256.9	65340.7	4816.49	10938.4	165057	2593.85	8457.03	103943	103144	48757.8	119901	191019	15136.3	8229.47	128873	70764.6
sp|P26443|DHE3_MOUSE			9.80627e+06	9.35494e+06	8.46833e+06	9.89948e+06	9.98371e+06	8.4884e+06	6.69018e+06	9.16487e+06	9.87925e+06	9.63781e+06	8.05635e+06	8.45902e+06	7.73921e+06	7.96544e+06	9.36683e+06	8.04334e+06	7.54911e+06	9.37398e+06
sp|P26450|P85A_MOUSE			25901.7	23509.3	16557.5	20043.8	33503.2	17694.6	49284.7	21927.2	28254.1	8115.75	9625.32	16486.5	8952.88	23001.3	9858.73	7137.44	14002	34985.9
sp|P26516|PSMD7_MOUSE			549225	683977	512300	336630	467565	397115	543781	439852	482669	340168	436318	620720	510674	657505	416639	605547	603407	573472
sp|P26645|MARCS_MOUSE			4.60118e+06	5.6148e+06	4.05747e+06	4.38114e+06	4.73448e+06	3.21091e+06	7.17147e+06	5.19782e+06	4.2558e+06	4.43598e+06	3.66436e+06	3.81078e+06	2.53024e+06	4.36975e+06	4.2851e+06	3.98732e+06	3.24979e+06	4.21345e+06
sp|P26883|FKB1A_MOUSE			377493	416175	488360	297027	420163	377175	243067	301859	380168	266258	302502	415657	236701	370388	242316	501627	333287	382911
sp|P27546|MAP4_MOUSE			3.419e+06	4.25872e+06	3.51924e+06	3.32981e+06	3.92425e+06	3.31753e+06	3.75495e+06	3.69977e+06	3.41815e+06	3.00954e+06	3.35077e+06	3.64942e+06	3.82835e+06	3.25495e+06	3.54483e+06	3.40579e+06	3.32227e+06	3.10702e+06
sp|P27601|GNA13_MOUSE			405174	301879	391630	549544	384526	517847	346818	444338	402666	483341	478261	428019	428230	314959	500275	366586	580438	316961
sp|P27612|PLAP_MOUSE			219008	281342	229512	232994	234422	220203	262347	275475	248187	308108	310365	194027	153228	287515	288848	220488	239871	258256
sp|P27641|XRCC5_MOUSE			39721.8	41705.9	21331.6	7845.85	3781.96	4921	18769.4	3913.2	38438.7	15841.4	5013.26	3037.02	23404.8	13740.3	6455.2	41642.2	9984.38	15960.9
sp|P27659|RL3_MOUSE			192402	134796	220782	193262	201943	131526	75154.6	153778	161649	203231	166387	264993	241715	161012	159853	263264	162530	171797
sp|P27773|PDIA3_MOUSE			1.08242e+07	9.2407e+06	1.00789e+07	1.13449e+07	1.15535e+07	1.0858e+07	1.26837e+07	9.98374e+06	1.16612e+07	1.11702e+07	1.0614e+07	1.10314e+07	1.10304e+07	1.00724e+07	1.06444e+07	1.00454e+07	1.023e+07	1.20805e+07
sp|P28063|PSB8_MOUSE			83374.2	173004	129914	130626	151637	108151	136458	118857	130110	159659	139261	150317	98986.7	242775	100481	124058	89390.4	168462
sp|P28271|ACOC_MOUSE			1.56893e+06	1.57802e+06	1.60513e+06	1.30609e+06	1.61513e+06	1.43635e+06	1.61327e+06	1.28931e+06	1.47318e+06	1.63448e+06	1.46791e+06	1.48896e+06	1.6281e+06	1.42306e+06	1.44906e+06	1.88637e+06	1.61958e+06	1.48384e+06
sp|P28474|ADHX_MOUSE			3.30208e+06	3.046e+06	3.25138e+06	2.76769e+06	3.96876e+06	3.6827e+06	3.7513e+06	2.86553e+06	2.94442e+06	2.7069e+06	3.42067e+06	3.59467e+06	3.03316e+06	2.83254e+06	3.3844e+06	3.95956e+06	3.71286e+06	3.98926e+06
sp|P28651|CAH8_MOUSE			216138	175910	174922	208595	198029	246674	167604	204493	206777	242806	250840	213973	252219	228016	207038	231401	274620	258647
sp|P28658|ATX10_MOUSE			675423	624158	718645	671944	291575	725175	913232	685365	353130	774495	767127	684125	539657	777323	824312	701256	461528	310029
sp|P28661|SEPT4_MOUSE			1.04891e+06	836823	1.01805e+06	1.21526e+06	1.01208e+06	997506	1.28304e+06	1.10839e+06	1.0918e+06	1.2919e+06	1.10442e+06	930966	963986	855236	1.25811e+06	921513	1.03578e+06	1.09979e+06
sp|P28663|SNAB_MOUSE			2.90581e+06	1.98875e+06	2.75731e+06	2.88432e+06	2.32747e+06	3.01579e+06	2.62009e+06	3.27357e+06	3.15696e+06	3.36501e+06	2.71624e+06	2.51981e+06	2.51023e+06	2.21319e+06	3.19422e+06	2.50819e+06	3.1425e+06	2.27397e+06
sp|P28665|MUG1_MOUSE			15076.6	21813.3	55535.6	18278	18757.3	11260.9	91054.6	34893.9	8629.5	36302.3	41669.9	75999.9	5958.91	33130.6	70354.1	40323.7	58199.7	13632.8
sp|P28667|MRP_MOUSE			10706.6	23788.4	6274.97	37257.4	5708.38	3411.09	68824.5	12285.5	9366.24	47651.1	44409.7	13918.4	40568.8	55785.6	5546.71	9931.33	28969.7	50831.5
sp|P28738|KIF5C_MOUSE			815109	622460	855405	594894	834999	769721	470359	897449	898542	897205	773493	812923	987449	627780	956663	553058	730261	783697
sp|P28843|DPP4_MOUSE			32173.9	47454.9	28544.6	44595.9	40481	36734.8	58452.6	40283.6	35070.8	54152.9	9710.17	26639.9	31514.4	15813.5	23402.5	32012.4	21076	45607.2
sp|P29341|PABP1_MOUSE			1.80556e+06	1.98147e+06	1.5951e+06	1.69201e+06	1.98457e+06	1.29903e+06	1.6317e+06	1.58552e+06	1.47544e+06	1.28619e+06	1.50074e+06	1.4798e+06	1.07577e+06	1.86003e+06	1.25471e+06	2.04323e+06	1.14177e+06	1.81904e+06
sp|P29387|GBB4_MOUSE			40090.7	24996.1	26105.4	34198.6	25138.7	31507.1	41855.6	32152.9	37870.5	35966.4	30778.1	21321.2	25029.6	32021	37980	33798.1	38814.3	29353.3
sp|P29416|HEXA_MOUSE			15576	44319.2	31773.4	33009.3	13885.2	40377	8841.13	36943.5	12475.1	39253.7	23586.6	18401.9	14852.5	53600.5	27629.3	3647.04	23716	28694
sp|P29595|NEDD8_MOUSE			472063	834210	557632	393689	702715	409671	439822	522873	541516	526041	496917	566276	436627	490476	439445	581066	581901	635427
sp|P29699|FETUA_MOUSE			43658	46483.3	40561.6	40247.6	5903.66	25581.1	43420.4	20582.8	52324.1	36725.2	36028.8	73399.4	45919.5	37149.2	34023.9	40201.8	44523.2	32208
sp|P29758|OAT_MOUSE			2.44913e+06	2.25847e+06	2.22246e+06	2.78965e+06	2.33212e+06	2.31538e+06	1.48666e+06	2.66714e+06	2.55079e+06	2.73057e+06	2.36435e+06	2.58045e+06	2.51762e+06	2.12559e+06	2.72872e+06	2.30053e+06	2.41888e+06	2.14226e+06
sp|P29788|VTNC_MOUSE			71239.5	94229	82524.6	61429.4	96708.3	85929.9	58453.3	105229	52418.6	57324.1	68994.2	242504	49835.7	71566.5	74213.5	104909	90857.4	57195.8
sp|P29974|CNGA1_MOUSE			1.21215e+06	1.69616e+06	1.85562e+06	1.18935e+06	1.77649e+06	2.23615e+06	1.15254e+06	736447	499761	532127	1.8299e+06	1.62838e+06	1.62495e+06	1.68586e+06	1.08365e+06	2.18972e+06	1.66405e+06	903005
sp|P30275|KCRU_MOUSE			5.54429e+06	8.12018e+06	6.39324e+06	6.21244e+06	6.61619e+06	5.58047e+06	4.73979e+06	5.93694e+06	5.56861e+06	5.43879e+06	6.52224e+06	5.96077e+06	5.63157e+06	6.91042e+06	6.32627e+06	7.31292e+06	5.5776e+06	5.55261e+06
sp|P30416|FKBP4_MOUSE			2.97361e+06	2.5431e+06	3.1835e+06	3.01966e+06	3.22234e+06	3.67169e+06	3.16137e+06	2.91766e+06	3.22565e+06	3.58322e+06	3.12727e+06	3.40038e+06	3.27343e+06	3.15562e+06	3.13249e+06	2.99307e+06	2.71988e+06	3.79188e+06
sp|P30677|GNA14_MOUSE			87680.5	29896.6	28633.6	7048.23	50935.4	64877.4	25476.9	77953.6	77094.5	9395.28	58664.1	45579.3	61748.3	58517.1	74884.9	66090	52790	68206.3
sp|P30681|HMGB2_MOUSE			2.9317e+06	4.33294e+06	4.94032e+06	2.99279e+06	2.78145e+06	2.40269e+06	5.87138e+06	3.28784e+06	4.14066e+06	2.98373e+06	3.43606e+06	4.80484e+06	3.32786e+06	5.14177e+06	2.26772e+06	2.54502e+06	4.6213e+06	4.96156e+06
sp|P30999|CTND1_MOUSE			502510	238552	430124	324046	239633	248280	392591	364192	500800	756333	366840	574301	497332	239855	436412	504376	357213	252969
sp|P31230|AIMP1_MOUSE			442267	411628	377470	426707	269286	441475	436799	440564	438769	274415	340381	294944	420294	190893	372272	433469	446312	206867
sp|P31324|KAP3_MOUSE			885502	413850	869430	867367	727845	923439	723117	947293	1.03941e+06	1.08185e+06	676848	774289	973793	705787	1.11062e+06	825169	868023	792507
sp|P31648|SC6A1_MOUSE			1.60342e+06	1.0146e+06	1.34326e+06	1.74036e+06	1.28616e+06	1.4471e+06	1.82903e+06	1.82008e+06	1.50479e+06	1.86291e+06	1.32243e+06	1.29654e+06	1.44738e+06	1.11178e+06	1.69476e+06	1.21653e+06	1.3341e+06	1.46478e+06
sp|P31649|S6A13_MOUSE			11610.6	22386	40902.4	23223.1	18529.6	10477.2	19012.9	4567.54	26919.2	29126.1	28769.8	27461.3	56200.4	15794.7	10518.6	85908.2	24702.1	24965.1
sp|P31650|S6A11_MOUSE			1.54619e+06	1.04284e+06	1.2439e+06	1.73497e+06	1.24773e+06	1.485e+06	3.25326e+06	1.46512e+06	1.53812e+06	2.21665e+06	1.64472e+06	1.32312e+06	2.03523e+06	1.68572e+06	1.6499e+06	1.14283e+06	1.22932e+06	1.96545e+06
sp|P31786|ACBP_MOUSE			1.56722e+06	2.02594e+06	2.50374e+06	1.22938e+06	1.52656e+06	1.22441e+06	787980	1.61471e+06	1.99616e+06	2.38152e+06	2.0385e+06	2.44136e+06	2.37744e+06	1.79434e+06	1.90262e+06	2.18398e+06	2.12805e+06	3.07051e+06
sp|P31938|MP2K1_MOUSE			134718	109809	157623	125712	103686	159393	95448.7	107369	123723	136382	149518	136750	161037	112806	143566	151944	138883	140661
sp|P32020|NLTP_MOUSE			923504	1.71781e+06	1.26742e+06	1.29955e+06	1.42002e+06	1.0935e+06	1.36365e+06	1.43385e+06	1.06097e+06	1.23953e+06	1.12632e+06	1.12488e+06	1.0044e+06	1.22491e+06	1.18448e+06	1.23164e+06	1.1141e+06	889178
sp|P32037|GTR3_MOUSE			766275	372514	668798	560172	430730	494877	704677	734961	651008	521745	531668	517122	841043	487484	688241	498263	501637	452277
sp|P32067|LA_MOUSE			1.95314e+06	2.3868e+06	2.07219e+06	2.40694e+06	2.28169e+06	2.07887e+06	2.09863e+06	2.05162e+06	1.89923e+06	1.51662e+06	2.39826e+06	2.12666e+06	1.6983e+06	2.64762e+06	1.89757e+06	1.82281e+06	2.1132e+06	2.79946e+06
sp|P32233|DRG1_MOUSE			628931	425310	640694	638216	667522	673344	350187	595179	659528	699541	567329	662034	630493	408412	612700	658720	594880	548624
sp|P32848|PRVA_MOUSE			1.06846e+06	959340	707325	939348	730084	554574	894941	1.75176e+06	652726	762074	619257	1.9186e+06	719239	477710	943968	375597	425106	473640
sp|P32958|ROM1_MOUSE			4.48621e+06	7.80752e+06	5.81429e+06	4.64428e+06	7.59232e+06	8.74748e+06	4.88697e+06	2.83129e+06	2.37859e+06	904449	7.95182e+06	6.15783e+06	4.96491e+06	8.5708e+06	4.23873e+06	8.32185e+06	6.51901e+06	4.26677e+06
sp|P33175|KIF5A_MOUSE			40175.7	18440.1	12445.4	11399.1	17832.7	23224.8	52664.9	36083.8	51522.1	18530.1	6194.57	21023.7	50048.5	13137	32497	4178.08	11791.6	33111.3
sp|P34022|RANG_MOUSE			752882	969980	811308	714386	907354	744753	1.2804e+06	758240	681379	715837	706439	810681	767786	1.08947e+06	696231	752866	715765	980510
sp|P34057|RECO_MOUSE			1.79536e+07	2.23213e+07	1.72375e+07	1.2106e+07	1.95201e+07	1.67661e+07	2.40949e+07	1.40244e+07	1.57043e+07	1.4968e+07	1.43872e+07	1.81404e+07	1.30602e+07	2.09579e+07	1.49889e+07	1.9214e+07	1.63542e+07	2.07173e+07
sp|P34884|MIF_MOUSE			1.82748e+07	1.93348e+07	1.73515e+07	1.31937e+07	1.93017e+07	1.5408e+07	2.44065e+06	1.55997e+07	1.42757e+07	1.16679e+07	1.66403e+07	1.45716e+07	1.47966e+07	1.82516e+07	1.43385e+07	2.15071e+07	1.70399e+07	1.53796e+07
sp|P34914|HYES_MOUSE			1.12153e+06	1.25331e+06	1.04256e+06	760556	1.17183e+06	810163	1.49049e+06	1.02322e+06	944938	574290	889480	1.07053e+06	1.15279e+06	971265	884995	1.18779e+06	785506	625750
sp|P35235|PTN11_MOUSE			481951	340802	434891	451006	490208	450191	411419	403768	416747	460722	414570	419884	431262	406054	467158	463955	402657	534225
sp|P35279|RAB6A_MOUSE			286992	207630	280284	309252	244034	313503	100457	286872	285465	329763	312478	265696	296123	317196	291479	66535	270298	273489
sp|P35282|RAB21_MOUSE			55518.4	53054.4	27318.5	59865	53192	55324.1	55906.5	65484.4	48451.1	61319.5	65184.3	55379.8	64151.8	46498.4	59957.2	50585.1	33688	18534.1
sp|P35290|RAB24_MOUSE			214726	149040	197058	235831	173044	208496	274491	205007	196499	235371	230029	188836	190723	198331	222774	156706	183778	142160
sp|P35293|RAB18_MOUSE			1.07606e+06	577596	1.03988e+06	1.11957e+06	783382	1.14436e+06	369179	1.16953e+06	1.15952e+06	1.12839e+06	1.02145e+06	946532	1.27413e+06	688511	1.32027e+06	840706	1.08805e+06	715577
sp|P35486|ODPA_MOUSE			5.99354e+06	4.10267e+06	5.56365e+06	7.25462e+06	5.03701e+06	6.81451e+06	3.03012e+06	6.89242e+06	6.72413e+06	7.3285e+06	6.13194e+06	5.50466e+06	6.4725e+06	4.88296e+06	7.12874e+06	5.75135e+06	5.96265e+06	5.33707e+06
sp|P35505|FAAA_MOUSE			68663.5	93515.3	62021.4	63395.9	71633.3	58059.6	104445	58201.2	59096.7	67214.1	77375.4	72443.9	59195.6	91425.7	66184.4	69924.1	67207.2	88669.5
sp|P35550|FBRL_MOUSE			153926	139637	215706	133960	110641	164025	80238.3	34814.9	279601	20916.8	164827	158814	230161	160353	141735	196407	253534	125071
sp|P35564|CALX_MOUSE			5.44565e+06	4.25732e+06	5.0762e+06	6.59268e+06	5.03914e+06	6.55817e+06	3.36325e+06	6.66874e+06	6.30112e+06	7.6903e+06	5.4858e+06	5.2273e+06	5.12068e+06	4.46762e+06	7.01516e+06	4.8651e+06	5.95778e+06	5.11131e+06
sp|P35585|AP1M1_MOUSE			733459	887566	794131	951029	713915	801702	551996	774254	654121	847237	758803	788896	792156	859964	768176	717959	1.10736e+06	684191
sp|P35700|PRDX1_MOUSE			1.0911e+07	1.33553e+07	1.09483e+07	9.3484e+06	1.1513e+07	9.99971e+06	1.18482e+07	1.07891e+07	1.07972e+07	1.16781e+07	9.04673e+06	1.09842e+07	1.12303e+07	1.09579e+07	9.67052e+06	1.185e+07	1.03194e+07	1.44377e+07
sp|P35762|CD81_MOUSE			572607	988725	332028	564954	583063	417743	578537	447620	326796	592525	524513	568824	538502	665351	292856	692503	648689	464038
sp|P35802|GPM6A_MOUSE			1.35224e+06	1.76896e+06	1.26476e+06	1.49674e+06	1.34335e+06	1.33936e+06	790134	1.83324e+06	1.59721e+06	1.63245e+06	1.46565e+06	1.43076e+06	1.17064e+06	1.3056e+06	1.53472e+06	1.21288e+06	1.57667e+06	1.64064e+06
sp|P35846|FOLR1_MOUSE			526873	510125	363763	627421	472494	418960	126559	692996	417526	569437	294211	482168	423935	304350	550045	487869	306441	425558
sp|P35979|RL12_MOUSE			2.10309e+06	2.11856e+06	1.82223e+06	2.31612e+06	2.60632e+06	1.84792e+06	2.60367e+06	1.85751e+06	2.08382e+06	1.1888e+06	2.64956e+06	2.05509e+06	1.75913e+06	2.35852e+06	1.65928e+06	2.09563e+06	1.54259e+06	2.20904e+06
sp|P36552|HEM6_MOUSE			431287	488416	379049	362582	532893	365452	473217	414377	337759	323910	369013	322289	364322	454347	393053	345789	343676	257679
sp|P36916|GNL1_MOUSE			140954	155706	226090	211268	123694	200249	286060	236996	192322	301677	207916	211433	303348	121057	277277	87165.5	308201	187319
sp|P37040|NCPR_MOUSE			1.12782e+06	871065	1.06259e+06	1.72344e+06	1.02466e+06	1.13762e+06	1.07354e+06	1.27388e+06	1.21325e+06	1.66379e+06	1.34878e+06	1.16756e+06	1.44442e+06	1.23227e+06	1.44788e+06	1.00257e+06	1.06652e+06	1.13792e+06
sp|P38060|HMGCL_MOUSE			277207	260805	330474	338439	268199	340113	284073	311895	351081	358296	254665	290563	325627	236192	300349	329414	156161	231278
sp|P38647|GRP75_MOUSE			9.52162e+06	8.07069e+06	7.44324e+06	8.66089e+06	9.13879e+06	9.23913e+06	1.13611e+07	9.49531e+06	9.70737e+06	9.66421e+06	7.74288e+06	8.67582e+06	8.80338e+06	7.31917e+06	8.40225e+06	7.99939e+06	7.31886e+06	8.64591e+06
sp|P39038|CADH4_MOUSE			12612.9	6758.53	12407.9	61845.3	45162.5	57119.5	17509.2	7494.24	53760.6	68060.6	61964.9	59556.1	10620.4	60188.2	71010.6	49902.4	65637.2	41183.7
sp|P40124|CAP1_MOUSE			1.23929e+06	1.07406e+06	896936	1.09607e+06	947041	1.03267e+06	646444	978431	1.25382e+06	1.09794e+06	1.03038e+06	1.06478e+06	1.22561e+06	995350	1.00556e+06	1.1606e+06	968222	1.09146e+06
sp|P40142|TKT_MOUSE			1.41374e+07	1.87865e+07	1.62371e+07	1.3074e+07	1.49582e+07	1.31695e+07	2.74411e+07	1.63657e+07	1.52376e+07	1.4765e+07	1.49083e+07	1.48823e+07	1.38871e+07	2.17031e+07	1.4656e+07	1.706e+07	1.62263e+07	1.94847e+07
sp|P40237|CD82_MOUSE			25660.1	28640.7	22781	23367.7	22651.8	21052.5	23510.9	22918.5	27472.1	31077.2	27457.6	28000.9	24028.9	23019	30787.7	18696.9	24564.4	33813.6
sp|P40336|VP26A_MOUSE			143049	199512	191299	220219	193020	208008	111401	122454	193008	259732	154387	197216	114407	219508	174079	113342	189923	170919
sp|P40936|INMT_MOUSE			29708.3	16002.8	22952.6	8373.56	34923.4	32476.5	56650.8	25744.8	14573.6	18276.8	24937.3	36607.8	36131.6	34838.1	26849.4	46559.8	48657.4	42340.4
sp|P41105|RL28_MOUSE			41732.9	240717	201235	257519	42462.2	197754	360162	133061	28284.2	180680	371538	269685	176598	360491	188757	42465.4	221012	237662
sp|P41241|CSK_MOUSE			126698	109823	103094	74193.7	101530	130073	76952.1	139274	106687	139571	108357	71119.9	68398	72178.6	112167	166206	71931.1	106049
sp|P41588|VIPR2_MOUSE			24933.7	32224.9	21566.2	23009	25737.2	25326.2	8713.93	34022.2	30678	26865.8	32135.7	25361.9	22384.6	12914.5	38564.9	28508.1	33153.5	25628.9
sp|P41778|PBX1_MOUSE			4025.43	3081.98	8560.44	4989.92	3863.2	4305.34	11335.1	1214.09	7778.25	3791.75	2628.56	4718.96	9079.89	3299.65	8983.49	9728.67	4259.12	4906.26
sp|P42125|ECI1_MOUSE			1.30081e+06	1.41783e+06	1.17391e+06	1.35928e+06	1.56936e+06	1.41477e+06	778274	1.53454e+06	1.30348e+06	1.21851e+06	1.15398e+06	1.40006e+06	1.34666e+06	1.15729e+06	1.32106e+06	1.0038e+06	960213	1.20076e+06
sp|P42128|FOXK1_MOUSE			73461	32365.7	65843.1	35695.9	57149	74555.3	89016.8	52820.4	71550.8	43232.5	45902.3	61328.5	23477.7	85597.6	72651.4	42391.9	16240.6	35464.1
sp|P42208|SEPT2_MOUSE			957555	1.06706e+06	852810	1.1154e+06	806524	989573	503270	908759	742783	985711	1.26207e+06	811470	1.23817e+06	1.01464e+06	731182	893185	845756	878121
sp|P42232|STA5B_MOUSE			96815.5	56884.1	97431.2	110696	48350.6	121093	68325.7	102365	58213.3	148788	96990.4	99611.7	110838	53327.2	103217	75654.1	106166	88219.1
sp|P42337|PK3CA_MOUSE			21237.3	11426.3	16063.7	21629	12947.8	32116.9	6409.01	18187	22785.7	10189.4	21514	20007.4	23530.8	31861.1	44492	19795	2517.9	22324.8
sp|P42669|PURA_MOUSE			574099	772360	627034	836239	510361	779668	1.23314e+06	720037	700965	753784	693772	1.00499e+06	776901	1.0598e+06	789547	490162	872813	1.52537e+06
sp|P42932|TCPQ_MOUSE			6.17267e+06	7.29774e+06	6.18224e+06	5.89285e+06	7.26425e+06	6.46896e+06	6.47574e+06	5.39068e+06	6.15392e+06	6.22555e+06	6.04494e+06	6.45378e+06	5.58948e+06	7.45288e+06	5.86025e+06	6.06402e+06	5.5092e+06	7.23902e+06
sp|P43006|EAA2_MOUSE			143187	132902	134237	174350	159168	179469	251528	175470	157270	233027	154439	153472	102614	146008	181860	130500	203751	124535
sp|P43081|GUC1A_MOUSE			655946	1.25587e+06	951609	540618	778111	972990	548191	441926	559876	448229	772827	758256	740574	1.26839e+06	574989	1.06482e+06	816460	815355
sp|P43247|MSH2_MOUSE			296445	282980	294846	332404	230752	347040	205235	231264	350818	322472	248111	228391	371471	183848	363459	277005	284117	238237
sp|P43274|H14_MOUSE			130513	142921	107429	92840.2	99328.8	93726.4	381859	168123	177468	83767	154431	226418	111930	192530	79555.9	79698.4	61794.1	384178
sp|P43275|H11_MOUSE			686403	782198	442979	440270	305435	480795	1.54749e+06	779579	1.12528e+06	381219	596886	1.19369e+06	829964	669833	324077	301591	232077	2.14094e+06
sp|P43276|H15_MOUSE			508529	533836	316676	364497	288799	358584	1.6851e+06	637495	589059	252354	566841	814940	541916	626936	267802	209371	244202	1.49248e+06
sp|P43277|H13_MOUSE			15307.6	18947.5	17406.1	15951.3	7406.87	8248.77	33406.1	11810.1	15589.1	17426.8	25735.6	23692.3	22670.1	21497.8	22214.4	4080.17	17845.6	43467.5
sp|P45376|ALDR_MOUSE			1.70469e+06	1.47765e+06	2.40136e+06	2.06189e+06	1.97099e+06	2.65798e+06	2.39689e+06	1.95457e+06	1.5216e+06	1.89666e+06	2.04661e+06	2.36395e+06	2.07081e+06	2.07497e+06	2.27196e+06	1.8918e+06	2.54754e+06	2.88335e+06
sp|P45591|COF2_MOUSE			335717	504170	381789	439159	280395	437911	392333	446345	275071	522558	426078	450833	273763	407356	258926	406038	492376	383644
sp|P45878|FKBP2_MOUSE			1.01575e+06	1.15849e+06	902189	830750	1.10166e+06	840227	968584	1.14918e+06	1.10343e+06	1.25571e+06	758107	1.05291e+06	954855	804436	859348	913893	747418	1.3285e+06
sp|P45952|ACADM_MOUSE			1.77342e+06	1.47964e+06	1.87164e+06	1.85305e+06	2.00971e+06	2.215e+06	1.30757e+06	1.64079e+06	1.63699e+06	1.83903e+06	1.72049e+06	1.85887e+06	2.06231e+06	1.57251e+06	1.98892e+06	1.98021e+06	1.64143e+06	1.20938e+06
sp|P46061|RAGP1_MOUSE			650781	663903	678008	728896	694492	697552	775462	693500	808389	736312	626557	690116	657748	670784	730062	579559	727665	606585
sp|P46096|SYT1_MOUSE			1.06756e+07	6.67553e+06	8.96524e+06	1.01372e+07	7.63143e+06	9.27322e+06	3.25364e+06	9.98858e+06	9.70643e+06	9.66132e+06	9.01946e+06	7.4963e+06	9.55487e+06	7.20857e+06	9.97349e+06	6.96335e+06	9.6744e+06	8.45973e+06
sp|P46414|CDN1B_MOUSE			129145	293313	248462	223680	124784	250886	102901	126243	150981	220283	106329	127612	212076	121601	106345	238397	168601	340384
sp|P46460|NSF_MOUSE			1.97319e+07	1.20598e+07	1.85304e+07	2.14354e+07	1.52358e+07	2.14883e+07	2.23973e+07	2.06555e+07	1.91796e+07	2.3759e+07	1.99553e+07	1.62669e+07	2.01369e+07	1.61281e+07	2.21962e+07	1.7191e+07	2.08222e+07	1.54871e+07
sp|P46471|PRS7_MOUSE			1.71548e+06	1.84222e+06	1.97285e+06	1.96137e+06	1.93792e+06	2.09308e+06	1.86542e+06	1.78472e+06	2.24704e+06	2.0348e+06	1.91884e+06	1.78291e+06	2.24948e+06	1.95515e+06	2.14205e+06	2.02899e+06	2.05853e+06	1.92061e+06
sp|P46638|RB11B_MOUSE			2.252e+06	1.73161e+06	2.44947e+06	2.93282e+06	1.85078e+06	2.79927e+06	1.4577e+06	2.47616e+06	2.52403e+06	3.16067e+06	2.5309e+06	2.34399e+06	2.40676e+06	1.95621e+06	2.85031e+06	2.33222e+06	2.60149e+06	2.13691e+06
sp|P46660|AINX_MOUSE			2.8448e+06	2.47432e+06	2.81347e+06	3.70072e+06	2.53838e+06	2.89326e+06	2.15889e+06	2.70438e+06	3.21957e+06	2.25075e+06	2.79406e+06	2.44534e+06	2.29831e+06	2.45609e+06	2.97673e+06	2.56092e+06	2.78314e+06	3.26041e+06
sp|P46664|PURA2_MOUSE			107265	324850	112724	124678	305137	94466.8	230081	211337	262560	131634	232737	99034.1	222349	212913	191482	94066.3	256087	333774
sp|P46737|BRCC3_MOUSE			54677	57078.2	58679.7	18726.8	47304.6	47592.4	26805.2	49581.9	45977.2	26220	5839.93	48138.1	44683.2	45342	40444.8	43452.7	45653.9	43617.7
sp|P46935|NEDD4_MOUSE			428810	331097	415421	441874	413087	557795	557881	475376	390522	685707	542067	423962	490903	265880	536651	461865	583389	415896
sp|P46978|STT3A_MOUSE			77302.5	52753.5	70243.8	84580.5	82993.1	44526.3	63203.3	97312.8	105088	122510	71757.8	67805.6	90754.2	50001.6	112538	87944.7	73965.1	90950.6
sp|P47199|QOR_MOUSE			1.23166e+06	1.17283e+06	1.2981e+06	1.06309e+06	1.31966e+06	1.01424e+06	615435	863631	1.26613e+06	963164	1.07334e+06	1.21126e+06	1.42017e+06	1.29177e+06	997701	1.30244e+06	1.19155e+06	1.61164e+06
sp|P47708|RP3A_MOUSE			1.96392e+06	2.18656e+06	1.95461e+06	2.21907e+06	1.9086e+06	1.92092e+06	2.0974e+06	2.4329e+06	2.22475e+06	2.37575e+06	1.64532e+06	1.94229e+06	1.54348e+06	1.93445e+06	2.1955e+06	1.61881e+06	2.17971e+06	1.9686e+06
sp|P47738|ALDH2_MOUSE			1.78255e+06	1.36421e+06	1.52745e+06	2.41702e+06	1.78407e+06	1.9067e+06	1.51623e+06	2.0756e+06	1.70349e+06	2.24595e+06	1.66474e+06	1.49619e+06	1.74184e+06	1.66776e+06	2.17502e+06	1.28884e+06	1.4162e+06	1.61959e+06
sp|P47739|AL3A1_MOUSE			99013.3	136387	121301	140995	168527	617503	101143	125639	103726	209261	194234	118354	155160	88311.3	173956	96130.1	184476	131701
sp|P47754|CAZA2_MOUSE			1.23799e+06	1.42304e+06	1.13513e+06	1.21465e+06	1.3247e+06	1.10725e+06	1.34076e+06	1.29899e+06	1.28537e+06	1.22314e+06	1.12171e+06	1.24202e+06	1.06222e+06	1.45464e+06	1.19914e+06	1.16554e+06	1.03342e+06	1.44376e+06
sp|P47791|GSHR_MOUSE			691044	957961	733302	668203	646264	723500	672815	783779	702795	654316	693723	857518	737270	840319	703502	685295	662876	811417
sp|P47809|MP2K4_MOUSE			74300.6	51883	57096.1	73492.8	60297.7	89033.1	60936	81664.6	82900.5	103924	76615.1	81774.6	98161.1	40302.8	85193	88850.3	101147	57703.4
sp|P47811|MK14_MOUSE			26337.9	14960.2	26829.4	15164	13207.1	10510.7	15326.3	67914.1	48996.6	15360.8	30460.1	28166.8	39282.2	30482.1	21663.1	36794.1	22539.6	43731.2
sp|P47856|GFPT1_MOUSE			20210.5	6171.19	2596.78	9728.88	21619.2	16359.2	6828.93	21455.4	8444.14	13309	11836	2477.72	4804.28	3675.4	22273.6	22140.6	2309.46	5697.16
sp|P47857|PFKAM_MOUSE			1.53515e+06	1.08422e+06	1.50382e+06	1.60989e+06	1.28042e+06	1.73328e+06	1.70388e+06	1.76153e+06	1.6604e+06	1.78284e+06	1.61612e+06	1.47275e+06	1.76873e+06	1.62369e+06	1.70761e+06	1.54706e+06	1.81633e+06	1.39014e+06
sp|P47867|SCG3_MOUSE			50523.3	25708	25338.1	55128	33136.3	22756.1	9718.33	38457.4	32381.9	37166.7	15315.5	30230.1	23716.7	66972.3	32088.2	24582	22588.4	72420
sp|P47911|RL6_MOUSE			1.08024e+06	999570	1.14089e+06	1.24922e+06	1.08393e+06	807885	1.23194e+06	1.12319e+06	900767	671246	1.31889e+06	1.0706e+06	913785	1.35263e+06	824978	1.42913e+06	734169	1.17633e+06
sp|P47941|CRKL_MOUSE			244527	213183	208707	227826	188027	74674.9	298796	237628	219736	338976	225500	80434.1	190647	367723	261500	212321	194680	378745
sp|P47955|RLA1_MOUSE			770989	1.25457e+06	898869	968618	1.25276e+06	704073	1.14993e+06	975485	1.04967e+06	690727	908045	961791	775719	873859	780632	865169	660734	980260
sp|P47962|RL5_MOUSE			995993	736522	1.23679e+06	1.61014e+06	832328	1.56636e+06	1.18857e+06	1.02494e+06	1.08779e+06	1.32738e+06	1.47132e+06	1.38478e+06	1.5872e+06	1.36742e+06	1.21018e+06	1.21033e+06	1.76417e+06	1.51197e+06
sp|P47963|RL13_MOUSE			955144	951855	1.03873e+06	1.02773e+06	948385	890207	1.02154e+06	935956	914552	669930	1.26989e+06	1.05202e+06	893070	1.27944e+06	842342	1.32054e+06	796264	1.05985e+06
sp|P48024|EIF1_MOUSE			79778.3	88995.8	64644.5	66066.9	83462.6	77209.5	26352.1	60181.8	50006.1	80801.2	61761.1	9795.01	17533.9	53139.7	64296.9	77221	5800.65	52666
sp|P48036|ANXA5_MOUSE			8.79403e+06	5.56751e+06	8.63181e+06	9.16763e+06	9.02463e+06	1.09883e+07	5.68042e+06	8.53272e+06	9.08962e+06	1.1407e+07	9.00966e+06	8.06077e+06	1.16406e+07	6.82225e+06	8.80666e+06	8.06229e+06	9.00196e+06	9.52225e+06
sp|P48193|41_MOUSE			275477	172186	197703	223497	203979	190600	222710	191590	203044	256437	160539	205081	189717	220955	234395	185996	175295	214156
sp|P48318|DCE1_MOUSE			1.1964e+06	1.25037e+06	1.11643e+06	1.28349e+06	1.14595e+06	1.12956e+06	1.24771e+06	1.27384e+06	1.05568e+06	1.25621e+06	1.10636e+06	1.19221e+06	938609	1.11828e+06	1.26315e+06	985171	1.02802e+06	1.24632e+06
sp|P48320|DCE2_MOUSE			337549	321047	288008	433062	282735	302167	329690	416476	265128	234725	394651	297884	248262	301672	365176	277556	220574	576967
sp|P48381|RFX3_MOUSE			16418.3	61952.4	98122.4	17493.4	152017	39100.7	56834.6	137517	74201.6	112012	28083.1	13345.2	9860.86	76797.5	82142.4	111363	19479.6	108730
sp|P48437|PROX1_MOUSE			56023.5	37173.6	90041.7	110456	30996.2	62594.9	132909	74546.5	47145.2	77874.5	89927.3	61384.6	83501.1	49867.9	78098.1	73449.2	84991	66397.3
sp|P48678|LMNA_MOUSE			2.66345e+06	3.45738e+06	2.92149e+06	3.36249e+06	3.53877e+06	2.38869e+06	4.15183e+06	3.93301e+06	3.18062e+06	4.11152e+06	2.84131e+06	2.36403e+06	2.15017e+06	3.07078e+06	2.47123e+06	2.34281e+06	2.52012e+06	3.29493e+06
sp|P48722|HS74L_MOUSE			5.89518e+06	5.36312e+06	6.6347e+06	7.17957e+06	6.20687e+06	7.84476e+06	8.6643e+06	5.91291e+06	5.2598e+06	7.44789e+06	7.21347e+06	6.52509e+06	6.74683e+06	6.78327e+06	7.08373e+06	6.06755e+06	6.95501e+06	6.9089e+06
sp|P48758|CBR1_MOUSE			2.17689e+06	1.76363e+06	2.43333e+06	2.14765e+06	1.85501e+06	2.69768e+06	1.6951e+06	2.12045e+06	2.14868e+06	2.41025e+06	2.65215e+06	2.11456e+06	2.3715e+06	1.39338e+06	2.53843e+06	2.77723e+06	2.41388e+06	2.34439e+06
sp|P48771|CX7A2_MOUSE			992976	1.33663e+06	1.03822e+06	1.23622e+06	1.17258e+06	1.05127e+06	513433	1.38406e+06	1.05077e+06	1.25636e+06	1.01104e+06	1.06705e+06	931331	1.15309e+06	1.13772e+06	905694	983931	1.14629e+06
sp|P48774|GSTM5_MOUSE			533859	541057	916140	1.01398e+06	441177	1.03737e+06	1.31131e+06	874800	749900	1.30562e+06	1.1577e+06	1.02235e+06	969604	1.11956e+06	894920	752318	1.79016e+06	974411
sp|P48962|ADT1_MOUSE			1.32117e+07	7.71602e+06	1.16159e+07	1.63604e+07	9.39508e+06	1.59848e+07	1.21307e+07	1.72771e+07	1.5996e+07	2.35744e+07	1.39348e+07	1.32509e+07	1.18009e+07	1.04665e+07	1.82941e+07	1.1068e+07	1.78688e+07	9.16097e+06
sp|P49070|CAMLG_MOUSE			140959	122157	144964	177877	104371	134539	176978	155183	193276	177392	167636	154116	183321	152338	190983	167999	137358	166751
sp|P49135|ERCC3_MOUSE			33707.3	45476	52240.5	36100.1	10272.1	45225.9	141281	17740.8	34005.6	285439	241440	227891	254490	61730.1	271310	224866	208720	93185.4
sp|P49442|INPP_MOUSE			782035	741358	1.06259e+06	816993	889964	1.12375e+06	1.06023e+06	701486	895557	1.10806e+06	1.01025e+06	942622	1.11255e+06	1.16323e+06	810376	1.01901e+06	1.125e+06	1.16919e+06
sp|P49443|PPM1A_MOUSE			533754	249475	512837	517828	446278	563067	415515	487004	532928	553416	514425	525176	602503	594148	459077	586063	589806	488899
sp|P49586|PCY1A_MOUSE			330608	441467	383146	451565	367386	379151	485917	385510	338686	408711	401051	404151	382099	401417	457445	339229	364920	424126
sp|P49615|CDK5_MOUSE			137267	72216.2	24190.2	51762.3	46269.5	53751.8	135895	61198.4	65719	69102.7	52766.8	20608	112450	55481.7	78033.6	106564	120726	61910
sp|P49722|PSA2_MOUSE			1.3771e+06	1.98863e+06	1.59175e+06	1.49761e+06	1.88239e+06	1.48211e+06	2.38265e+06	1.76794e+06	1.76686e+06	1.6737e+06	1.76188e+06	1.27982e+06	1.43449e+06	1.68496e+06	1.58461e+06	1.48297e+06	1.47519e+06	1.78126e+06
sp|P49813|TMOD1_MOUSE			130389	120950	114208	120795	142510	92599.1	96874.6	172689	185902	171841	109738	140449	112757	6992.59	123157	122423	89723.9	157131
sp|P49817|CAV1_MOUSE			94388.8	237776	99798	235307	19314.1	86717	304913	59203.2	40734.5	217704	197952	168710	130153	182085	132238	95589.1	123509	263898
sp|P49962|SRP09_MOUSE			530256	497982	399949	215034	411310	379379	598595	483635	511636	254063	426716	651710	267800	465960	373506	322320	398065	720843
sp|P50114|S100B_MOUSE			233645	124852	242928	132132	217143	134285	191521	147662	214845	211223	202292	203258	203050	141737	138054	165904	180059	230259
sp|P50149|GNAT2_MOUSE			1.26673e+06	1.07259e+06	533608	527867	1.30788e+06	1.33261e+06	292723	443335	1.01125e+06	774262	1.35518e+06	1.17026e+06	1.0875e+06	528217	403829	1.45824e+06	1.46382e+06	291726
sp|P50153|GBG4_MOUSE			71783.9	70678.6	49074.6	63061.2	57968.8	55246.2	27804.8	68623.4	71195.8	42392.7	32824.5	59255.6	44226.7	26662.2	36354.6	56534.2	51260.2	12988.5
sp|P50247|SAHH_MOUSE			4.168e+06	5.77556e+06	5.07225e+06	3.90781e+06	5.80728e+06	5.07244e+06	6.45947e+06	3.94835e+06	4.4707e+06	4.35763e+06	4.27249e+06	5.05721e+06	4.08786e+06	6.97582e+06	4.23566e+06	5.70373e+06	4.5251e+06	7.1433e+06
sp|P50396|GDIA_MOUSE			5.65301e+06	7.01315e+06	6.34561e+06	6.07625e+06	6.79193e+06	6.44535e+06	4.4644e+06	5.4656e+06	6.21288e+06	6.81462e+06	6.9677e+06	6.11266e+06	4.82182e+06	7.28367e+06	6.51372e+06	6.65406e+06	7.35347e+06	7.26989e+06
sp|P50427|STS_MOUSE			113134	76011.7	31221	86729.7	53986.9	62442	134462	93713.1	119431	40731.7	64731.6	147434	65684.8	98902.9	74873.6	44468.4	79068.1	212644
sp|P50516|VATA_MOUSE			1.48058e+07	1.61598e+07	1.40133e+07	1.52472e+07	1.41503e+07	1.28543e+07	1.28701e+07	1.68519e+07	1.61088e+07	1.29517e+07	1.3914e+07	1.47062e+07	1.25408e+07	1.35895e+07	1.34621e+07	1.29976e+07	1.29305e+07	1.00554e+07
sp|P50518|VATE1_MOUSE			7.94956e+06	7.40915e+06	4.53687e+06	5.14351e+06	5.35012e+06	5.06697e+06	6.66508e+06	5.69791e+06	6.91801e+06	6.02177e+06	6.33543e+06	6.54222e+06	6.22791e+06	6.94603e+06	3.12648e+06	7.14551e+06	6.8115e+06	8.27117e+06
sp|P50543|S10AB_MOUSE			98923.4	113128	89529.3	78474.2	98879.6	105532	253240	112587	92552.3	94706	95359.3	101259	94433.3	96202.2	61572.1	97684.3	78815.5	126425
sp|P50544|ACADV_MOUSE			1.29838e+06	1.40859e+06	1.13358e+06	1.23546e+06	1.19822e+06	1.38134e+06	928911	1.08997e+06	1.2346e+06	1.17629e+06	1.15708e+06	1.11787e+06	1.45871e+06	1.22622e+06	1.25273e+06	1.34221e+06	1.12811e+06	1.07006e+06
sp|P51125|ICAL_MOUSE			7830.39	10505.4	3246.03	7824.18	8880.35	3784.42	6187.69	7821.69	9384.19	11241.6	3507.69	10803	6706.45	5618.43	8280.43	8355.72	10745.2	14213.8
sp|P51150|RAB7A_MOUSE			3.49459e+06	2.15673e+06	3.18122e+06	5.75192e+06	2.81237e+06	4.22322e+06	5.23177e+06	4.06495e+06	5.05193e+06	6.29296e+06	3.3636e+06	3.1929e+06	4.0267e+06	2.95798e+06	5.83851e+06	3.12329e+06	3.60871e+06	3.24501e+06
sp|P51163|HEM4_MOUSE			118002	151793	37947.7	95898.6	104781	121147	131045	107881	21879.3	42737.5	91013.4	78419.3	26744.7	85654.4	34710.5	88810.9	94385.7	121436
sp|P51175|PPOX_MOUSE			67804.8	84449.4	80520.4	77002.2	75062.1	77523.7	104682	82478.4	117082	102451	105322	101020	91055.1	81407.6	79627	108248	73141.7	91041.4
sp|P51432|PLCB3_MOUSE			91047.8	75495.4	85849.1	74603.5	125014	69593.7	29665.5	130851	96624.2	64085	65199.5	78234.3	85772.7	55547.4	103747	79595.1	65519.1	55276.8
sp|P51491|OPSB_MOUSE			438230	526141	563211	623832	375302	413055	144690	249049	243661	95896.9	1.02524e+06	675559	1.03339e+06	647250	258988	663283	1.05478e+06	163742
sp|P51660|DHB4_MOUSE			723602	667579	611393	741169	676465	727185	589072	658892	611421	695859	672912	663731	601978	640752	684583	655178	645317	749128
sp|P51807|DYLT1_MOUSE			73135.2	90214	69161	51669.8	15334.3	72650.6	53787.5	56801.7	49949.2	21705	31920.4	17940.8	57867	67075.2	52332.6	89148.8	45634.9	7482.06
sp|P51855|GSHB_MOUSE			331361	497646	362855	294411	538931	394177	252328	369613	319089	339148	311489	352597	210843	460908	343052	379611	342920	509761
sp|P51859|HDGF_MOUSE			3.13094e+06	4.28035e+06	3.60249e+06	3.02284e+06	3.56081e+06	3.14297e+06	5.62905e+06	3.4922e+06	3.30017e+06	3.62632e+06	3.18659e+06	3.70848e+06	3.12699e+06	4.21656e+06	2.88843e+06	3.08697e+06	3.41822e+06	4.52292e+06
sp|P51863|VA0D1_MOUSE			1.11332e+07	8.939e+06	8.49604e+06	1.16252e+07	9.89996e+06	1.06493e+07	1.1777e+07	1.21514e+07	1.02998e+07	1.2644e+07	9.1574e+06	8.84386e+06	8.30586e+06	9.84785e+06	1.02645e+07	8.76385e+06	8.04929e+06	1.06251e+07
sp|P51881|ADT2_MOUSE			4.50027e+06	2.37121e+06	3.93469e+06	4.38757e+06	3.17734e+06	4.85397e+06	2.28296e+06	5.64286e+06	4.99001e+06	5.76616e+06	3.90538e+06	4.50531e+06	4.40013e+06	2.98164e+06	5.80845e+06	4.04027e+06	5.54859e+06	2.16804e+06
sp|P51906|EAA3_MOUSE			56774.1	35289.2	53217	39157.7	38978	36180.3	18753.5	53082.3	37842.5	21836.4	40105.5	5460.08	39958.9	19186.1	39433.4	44965.2	33221.2	31627.3
sp|P52196|THTR_MOUSE			372629	334380	390194	479978	433172	377016	176433	450730	478164	581652	376233	386515	490771	229347	459422	348609	364184	367755
sp|P52293|IMA1_MOUSE			447196	243301	377789	399747	337059	449126	367947	377195	409677	438829	421053	366847	541626	282469	464371	378003	400456	341267
sp|P52430|PON1_MOUSE			277643	469041	374204	195546	416581	448475	230644	301783	227096	137315	433510	271781	341163	350214	193814	475293	287986	232029
sp|P52431|DPOD1_MOUSE			236796	285159	260986	269156	306133	263662	137946	242367	250145	196737	281940	283168	245573	227625	236735	270872	249913	224775
sp|P52432|RPAC1_MOUSE			67565.3	322194	139872	281241	124422	198342	64222.6	436422	304180	48716.7	216295	237053	284781	285823	228931	152953	46729.3	491173
sp|P52479|UBP10_MOUSE			461143	426061	343155	354353	204016	404943	545119	320692	285103	493533	377966	298829	391546	612940	366448	365419	353112	219700
sp|P52480|KPYM_MOUSE			5.1215e+06	1.77401e+06	6.17596e+06	971811	1.5225e+06	967876	1.03835e+06	1.15633e+06	1.35228e+06	1.12577e+06	1.33458e+06	1.35352e+06	4.41873e+06	1.35815e+06	1.19437e+06	2.64437e+06	1.6286e+06	1.30884e+06
sp|P52503|NDUS6_MOUSE			1.51063e+06	1.32747e+06	1.18223e+06	1.15676e+06	1.36283e+06	1.31972e+06	1.51991e+06	903256	1.49202e+06	1.58786e+06	834518	1.24127e+06	1.42437e+06	886675	1.48835e+06	1.30425e+06	914107	1.60317e+06
sp|P52760|RIDA_MOUSE			145419	280581	187689	206059	203497	208920	497401	209491	210063	285448	252340	245451	140366	415768	238877	187535	312566	462292
sp|P52785|GUC2E_MOUSE			1.85735e+06	2.32105e+06	2.46649e+06	1.55454e+06	2.36999e+06	3.04308e+06	913726	1.04446e+06	721966	966974	2.69578e+06	2.1917e+06	2.25753e+06	2.30839e+06	1.64301e+06	3.24016e+06	1.89476e+06	1.11391e+06
sp|P52795|EFNB1_MOUSE			337033	332156	289954	359669	334693	324549	153812	412973	358332	339634	266562	268592	377575	351184	348608	301878	247835	447013
sp|P52825|CPT2_MOUSE			806382	508839	909379	956236	781043	776637	1.34571e+06	671074	1.14676e+06	868103	753439	653708	1.10739e+06	644530	804435	1.04864e+06	912521	775380
sp|P52875|TM165_MOUSE			40445.4	28291.5	127017	144297	48349.8	80484.5	43800	22893	23594.5	75982.8	83189.4	121542	77410.1	31123	39681.8	76910	171420	112712
sp|P53395|ODB2_MOUSE			166202	202140	177824	169631	178524	152922	199824	108878	198371	217592	189164	79891.8	194437	184782	155261	193331	134909	157078
sp|P53612|PGTB2_MOUSE			109813	82635.6	116043	106365	103750	125883	153363	117636	109064	113900	127636	128894	117242	130357	136160	129149	114385	135950
sp|P53702|CCHL_MOUSE			134596	89120.6	100437	143655	104421	125121	89275.2	132177	81432	153630	126478	141953	107663	81092.4	132928	112501	99273	124543
sp|P53810|PIPNA_MOUSE			828929	741029	805694	890155	991234	903127	659389	821913	959870	708114	838540	830736	554413	794352	848836	996451	938492	985359
sp|P53986|MOT1_MOUSE			1.07068e+06	680482	904330	1.17996e+06	801132	1.26017e+06	1.11767e+06	1.26437e+06	965409	1.26635e+06	1.0238e+06	891041	1.01313e+06	823947	1.39172e+06	902346	1.16254e+06	645185
sp|P53994|RAB2A_MOUSE			713569	409879	621021	798145	550733	793636	975279	750672	753618	934789	638928	581620	753055	469271	831788	639841	620819	738418
sp|P53995|APC1_MOUSE			7855.82	33894.4	21384.5	6905.72	22102.2	33843.9	47500.4	17480.4	7356.46	34198.9	27856.7	46870.9	6674.68	5344.42	52882	11911	40317.1	10177.4
sp|P54071|IDHP_MOUSE			1.92211e+06	1.06897e+06	1.57042e+06	1.8313e+06	1.133e+06	1.60986e+06	1.74664e+06	1.52353e+06	1.76281e+06	1.55565e+06	1.45116e+06	1.30392e+06	2.14823e+06	1.34613e+06	1.96033e+06	1.55578e+06	1.82612e+06	1.21644e+06
sp|P54116|STOM_MOUSE			275184	144453	294708	294652	137971	249409	482629	278188	249693	363661	213136	236240	277467	176570	433555	188629	229263	215569
sp|P54276|MSH6_MOUSE			141797	108014	167822	117471	116328	111445	142611	130136	106024	182077	168036	131030	164376	151350	138431	131952	167683	108027
sp|P54728|RD23B_MOUSE			135017	121122	107079	98806.3	119133	89605.8	137292	113152	138908	120055	95305.1	115177	129470	129041	96076.5	116369	106913	130452
sp|P54763|EPHB2_MOUSE			229459	193558	244128	310147	298533	288681	240700	283143	216818	339679	259908	178174	163354	134324	251395	212492	162963	236187
sp|P54775|PRS6B_MOUSE			558049	723744	826259	649508	674424	623310	601692	592855	586116	657676	558826	545324	742312	602182	731592	794543	641554	638320
sp|P54822|PUR8_MOUSE			677801	984467	735926	629997	754962	764534	697497	708858	668240	417412	715798	785897	550383	618637	690176	778264	732627	517516
sp|P54823|DDX6_MOUSE			1.3607e+06	1.175e+06	1.45784e+06	1.4118e+06	1.35074e+06	1.44364e+06	1.13397e+06	1.21262e+06	1.41856e+06	1.45287e+06	1.41947e+06	1.25658e+06	1.34048e+06	1.17229e+06	1.3591e+06	1.5149e+06	1.43767e+06	1.28164e+06
sp|P54869|HMCS2_MOUSE			37401.2	32215.6	27182.8	45459.8	21497.3	50154.6	27038.4	29573	22425.2	44974.5	30011.3	19053.2	30123.7	42706.3	44585.6	21969.7	42786.6	38907.4
sp|P54923|ADPRH_MOUSE			287290	185236	236441	284381	130981	333991	317987	318761	165666	315582	256188	341576	344696	268239	205163	356043	361126	202941
sp|P55065|PLTP_MOUSE			18818.6	130703	64836.1	24038	22458.9	9744.04	92463.9	57275.9	58687.4	41345.4	52551	45003.1	8672.55	32162.9	26766.9	10366.8	83696.1	9162.62
sp|P55096|ABCD3_MOUSE			270640	30650.6	66340.9	143544	61823.2	130733	154949	163208	146049	178303	122005	74795.7	148813	212281	156800	107564	163102	53841
sp|P55258|RAB8A_MOUSE			161690	56875.4	84417.7	97996.7	63564.9	84673.5	62920	75530.3	74489.3	91246.1	81055	88865.8	122331	35312.3	98847.1	56956.3	74477.1	58646
sp|P55264|ADK_MOUSE			332310	195704	267557	253594	365763	322829	168182	352329	306060	347178	292268	264003	404623	276871	331335	368163	397706	391147
sp|P55302|AMRP_MOUSE			458257	540445	408591	586028	455383	302771	686124	484643	408493	534084	424256	529341	517249	634313	470912	394923	424651	616697
sp|P55937|GOGA3_MOUSE			26073.3	7445.55	4858.66	13485.5	49014.4	910.586	76430.4	37910.7	8727.53	6607.97	8747.57	6171.38	18861.5	69747.1	51567	20018.8	45095.1	13558.8
sp|P56135|ATPK_MOUSE			4.48081e+06	3.27585e+06	4.21613e+06	4.71903e+06	3.75806e+06	4.55324e+06	4.31656e+06	4.8027e+06	4.1336e+06	5.16193e+06	4.51006e+06	4.56171e+06	4.95351e+06	3.64545e+06	4.23109e+06	4.12052e+06	4.53257e+06	3.67006e+06
sp|P56183|RRP1_MOUSE			9465.18	37182.9	40867.9	51712.7	28910	12932.2	73987.6	37099.7	33147.9	15249.1	41943.3	43350	42424	85843.1	59722.5	28927.7	44484.5	33566.1
sp|P56371|RAB4A_MOUSE			61690.4	116692	19438.8	32385	12046.9	19632	55534.1	23051.1	12365	21990.4	151549	125144	60087.9	8820.82	11958.7	85233.2	41666.6	130737
sp|P56376|ACYP1_MOUSE			393729	543372	421446	199669	462698	401167	317284	363923	404617	506437	229294	434668	443833	331911	342929	501545	416727	611594
sp|P56380|AP4A_MOUSE			75718.1	82019.8	105067	83956.1	216742	102673	108788	80588	86592.5	98423.4	144699	117222	102142	105335	82244.3	79343.9	148844	134372
sp|P56382|ATP5E_MOUSE			1.46362e+06	2.12069e+06	1.24621e+06	1.19027e+06	1.65396e+06	1.22074e+06	2.89853e+06	1.77482e+06	1.12202e+06	1.38753e+06	1.47325e+06	1.46318e+06	1.65373e+06	2.16053e+06	1.23826e+06	986792	1.30636e+06	1.6361e+06
sp|P56391|CX6B1_MOUSE			780518	957560	936785	728976	862893	633418	855183	989432	815169	803103	745942	793993	805026	753861	611423	812870	708901	605168
sp|P56394|COX17_MOUSE			224116	282380	217112	230834	291175	210443	372215	256756	200668	200741	207086	250033	236328	256674	219098	245138	190160	221363
sp|P56480|ATPB_MOUSE			4.813e+07	4.58788e+07	4.10968e+07	4.24566e+07	4.47178e+07	3.83064e+07	3.33739e+07	5.06389e+07	4.39201e+07	3.48429e+07	4.03262e+07	4.41073e+07	4.15661e+07	3.19651e+07	4.04605e+07	4.09231e+07	3.45537e+07	3.16786e+07
sp|P56564|EAA1_MOUSE			3.9643e+06	2.81715e+06	3.74e+06	4.52512e+06	3.19149e+06	2.75684e+06	2.59692e+06	4.61299e+06	3.95785e+06	3.8321e+06	3.78263e+06	3.57416e+06	4.57075e+06	3.01569e+06	3.62692e+06	3.41829e+06	4.46889e+06	2.60669e+06
sp|P56695|WFS1_MOUSE			136377	81324.4	139160	113235	50510.1	124287	137637	138037	96895.3	137970	116609	78516	50470.9	92499.9	151232	65287.3	64531.3	117570
sp|P56716|RP1_MOUSE			93938.4	121697	134109	77867.3	125258	145775	171533	81514.4	138731	126641	112763	204015	158034	110826	102689	223384	93465.6	130922
sp|P56812|PDCD5_MOUSE			281293	283788	228556	182809	323030	223670	145998	273661	353511	236335	176032	290195	254147	144562	195897	252243	156985	316828
sp|P56873|SSA27_MOUSE			97080.5	100737	89556.7	105407	142135	128451	14484.5	105152	6258.24	77103.3	80993.5	127542	112783	64125.9	82167.6	99718.5	84147.8	120420
sp|P56960|EXOSX_MOUSE			211492	164438	147986	155467	227072	229700	65899.6	130483	235117	157884	177242	160893	174493	211198	182057	216637	117686	130090
sp|P57716|NICA_MOUSE			33980.7	90321.8	42553.9	58872.4	75894	31109.7	242219	116021	100631	110300	112279	71236.8	83988.3	95864.2	114996	60665.5	73227.7	114615
sp|P57722|PCBP3_MOUSE			3.09703e+06	4.17182e+06	3.23683e+06	3.51361e+06	3.68182e+06	3.27148e+06	1.27295e+06	4.02544e+06	3.4805e+06	3.54122e+06	3.31667e+06	3.34882e+06	2.90854e+06	3.81007e+06	3.04929e+06	3.18743e+06	3.55914e+06	3.7893e+06
sp|P57746|VATD_MOUSE			985789	1.22258e+06	1.04921e+06	1.22583e+06	905110	953056	1.46095e+06	1.25517e+06	1.29787e+06	1.37115e+06	1.22271e+06	1.27041e+06	613822	1.3643e+06	1.00503e+06	1.02386e+06	1.02068e+06	1.34628e+06
sp|P57759|ERP29_MOUSE			1.03751e+06	1.04594e+06	1.0567e+06	1.09472e+06	1.18329e+06	964113	1.05557e+06	1.00764e+06	1.11371e+06	1.27529e+06	579475	1.12906e+06	1.07125e+06	1.0839e+06	1.38703e+06	851839	955168	1.22957e+06
sp|P57784|RU2A_MOUSE			1.15278e+06	1.58928e+06	1.16031e+06	1.39671e+06	1.40747e+06	1.18037e+06	1.85593e+06	1.4231e+06	1.25277e+06	1.24156e+06	1.29803e+06	1.34147e+06	1.17288e+06	1.20053e+06	1.25483e+06	1.05113e+06	1.16583e+06	1.48212e+06
sp|P57787|MOT4_MOUSE			36987.5	25087.3	37712.9	51746.5	40849.7	49643.7	66079.1	49664.1	41170.5	62924.8	49769.7	48950.5	26811.2	6501.82	58529.5	34163.7	50477.6	20141.2
sp|P58021|TM9S2_MOUSE			508791	256128	330813	373051	327170	338456	328204	353433	409094	408825	379670	321233	475271	290457	447946	312540	402963	159782
sp|P58044|IDI1_MOUSE			93141.5	177523	123535	112946	110687	119389	204631	109190	114960	87020.7	61374.4	131331	101175	81640.6	101161	110549	126366	39842.2
sp|P58059|RT21_MOUSE			69138.5	21452.2	2086.81	93719.1	5281.45	6140.76	31631.2	16435.1	11338.6	87426.2	80635.3	10002.2	99018.1	9052.03	9620.17	11641.8	21039.8	46701.6
sp|P58069|RASA2_MOUSE			17946.3	91816.4	15233.1	92092.4	105799	73026.5	63893.1	20418.3	19521	65587.1	76172.8	23311	78186.2	55654.3	106911	83559.4	87388.5	86184.6
sp|P58158|B3GA3_MOUSE			42343.4	71808.4	64905.8	78487.4	82952.5	72302.3	67040.9	66849.2	83963.7	84160.2	66262.8	67613.2	82347.8	65548.2	75581.8	62485.1	68184.5	52728.3
sp|P58252|EF2_MOUSE			6.33184e+06	8.30528e+06	6.08165e+06	5.26628e+06	7.32053e+06	5.84394e+06	4.96207e+06	6.24187e+06	5.93568e+06	6.32455e+06	5.37431e+06	6.99123e+06	6.07219e+06	5.81194e+06	5.32568e+06	6.92137e+06	5.59299e+06	6.54879e+06
sp|P58269|DPF3_MOUSE			147098	105245	143472	156585	133505	139274	169840	113655	91897.7	132989	149367	154034	151430	163388	139355	86517.3	114828	154536
sp|P58281|OPA1_MOUSE			2.22446e+06	1.24385e+06	1.7883e+06	1.92865e+06	2.07855e+06	1.92358e+06	2.38232e+06	2.17486e+06	2.16375e+06	2.34725e+06	1.99399e+06	1.81102e+06	2.31856e+06	1.54509e+06	2.2411e+06	1.82375e+06	1.84397e+06	1.55239e+06
sp|P58389|PTPA_MOUSE			474515	433397	600647	674624	547486	688599	324504	599773	523970	532803	651755	656788	580409	999736	586076	510355	672265	564166
sp|P58404|STRN4_MOUSE			281526	224451	228202	307854	267036	286291	432689	445031	293148	341396	327881	273295	275671	245026	257885	363656	275118	269779
sp|P58710|GGLO_MOUSE			40191.2	71818.9	63555.4	12468.3	60282.5	22901	64602.6	45660.6	40109.5	38036.9	73043.2	43484	68535.9	79587.5	57961.6	41931.1	73457.4	57343.2
sp|P58742|AAAS_MOUSE			18035.9	3145.27	63455.2	30921.2	23878.7	38959.9	46683.2	38567.6	50690.7	27372.7	18795.3	50756.3	12135.9	28001.6	6249.04	22803.7	18354.5	27328.8
sp|P58871|TB182_MOUSE			310860	372222	356846	219281	272688	348793	317258	286723	398298	318430	314410	239620	388589	384727	361668	298305	328653	286371
sp|P58929|GMEB2_MOUSE			128374	122211	135782	97035.3	134176	153797	174192	144969	144055	154690	82035.4	71392.4	137185	85850	151848	143947	122152	138540
sp|P59016|VP33B_MOUSE			81687.6	141939	55366.5	202161	165437	173977	54516.8	27282.9	81074.5	121927	118407	45099	163482	83053	130669	142387	128947	72556.8
sp|P59017|B2L13_MOUSE			110798	86742.3	62656	100541	113643	94537.1	286916	91231.7	133536	80889.4	124069	72805.4	167896	41860.9	98643.5	116838	193790	160189
sp|P59114|PCIF1_MOUSE			425648	436890	191093	409066	170034	281644	375464	336066	209202	295323	393065	308432	268267	372114	276711	218872	486893	399913
sp|P59235|NUP43_MOUSE			228190	263849	240563	92640.9	211192	89370.1	134798	271126	277395	110459	107134	272846	104933	65957.3	239428	211556	112226	139158
sp|P59279|RAB2B_MOUSE			26215	16623.8	28770.2	8049.45	7770.76	26204.3	15805.5	10319.6	10442.3	37497.6	10958.4	9447.86	5726.61	3052.43	27932.6	25401.6	43188.6	25162.9
sp|P59325|IF5_MOUSE			449712	234883	437032	413154	315849	348973	440401	309849	368819	410227	383812	288861	433564	372163	341476	465965	417467	434885
sp|P59708|SF3B6_MOUSE			255753	290975	153098	149973	200332	222910	215507	226499	252332	392966	131769	112971	402151	240466	235429	243545	379828	305269
sp|P59999|ARPC4_MOUSE			1.00325e+06	1.26679e+06	987153	1.11958e+06	1.14798e+06	1.11551e+06	456341	1.32894e+06	1.14663e+06	1.11886e+06	1.04526e+06	1.12147e+06	856440	1.1427e+06	1.10191e+06	1.02855e+06	1.06717e+06	571523
sp|P60122|RUVB1_MOUSE			1.74266e+06	2.20721e+06	1.70749e+06	1.85436e+06	2.01563e+06	1.77461e+06	2.0556e+06	1.74047e+06	1.95403e+06	1.73713e+06	1.68311e+06	1.80371e+06	1.58368e+06	1.95048e+06	1.84949e+06	1.6475e+06	1.65159e+06	2.02602e+06
sp|P60202|MYPR_MOUSE			471839	1.2059e+06	763194	957249	514381	460579	222583	774167	501457	630473	500041	507158	423830	529886	513778	449467	579529	2.22775e+06
sp|P60229|EIF3E_MOUSE			421826	302500	364464	549986	423622	580543	474807	457564	478696	397964	516568	491303	647080	178251	581644	393725	574627	312651
sp|P60335|PCBP1_MOUSE			1.71956e+06	1.79134e+06	1.81241e+06	1.59655e+06	1.78423e+06	1.54401e+06	2.18093e+06	1.58039e+06	1.76325e+06	1.50597e+06	1.66601e+06	1.48296e+06	1.56611e+06	1.72097e+06	1.6263e+06	1.83131e+06	1.33383e+06	1.47636e+06
sp|P60469|LIPA3_MOUSE			244803	419854	274197	322012	249320	294293	509545	289243	298836	299596	214818	286836	306319	276193	361810	254925	238090	343417
sp|P60487|PLPP_MOUSE			1.63967e+06	1.88122e+06	1.9136e+06	1.69037e+06	1.88541e+06	1.75672e+06	2.14532e+06	1.71739e+06	1.64744e+06	1.78269e+06	1.75861e+06	1.83552e+06	1.92048e+06	1.97188e+06	1.86082e+06	2.03473e+06	1.7291e+06	1.97406e+06
sp|P60521|GBRL2_MOUSE			334387	254908	281846	315896	233350	246515	161182	304340	315824	256479	251984	288239	281265	165105	278613	244961	295816	213750
sp|P60603|ROMO1_MOUSE			60568.7	73475.4	84155.1	80981.3	71763.2	89299.6	52833.7	72646.1	77935.2	75698.8	95650.9	96338.2	65111.6	112437	64340.7	45135.6	71093.7	82619.1
sp|P60605|UB2G2_MOUSE			27116	5900.74	9888.2	56492.7	70617.3	17722.9	18228.4	23807.8	49554	26864.4	28737.6	18781.5	43527.2	25170.2	31951.5	9775.32	26924.7	27140.8
sp|P60670|NPL4_MOUSE			172530	133259	134834	196922	131686	157306	146159	184108	144368	183374	147577	136898	174864	171413	139855	206851	186413	150438
sp|P60764|RAC3_MOUSE			82296.8	60040.1	67719.7	107653	74247.8	94308.5	17313	103205	96290.8	131441	79535.9	84214.4	84267.7	36070.9	120508	67644.1	95792.5	53233.5
sp|P60766|CDC42_MOUSE			777830	456543	683950	688134	475731	604038	673390	724841	696710	803181	612124	618412	758365	464031	742358	699503	583817	428780
sp|P60824|CIRBP_MOUSE			1.94822e+06	2.29922e+06	2.75559e+06	2.32552e+06	2.02783e+06	1.45336e+06	3.261e+06	2.31739e+06	1.51687e+06	1.85178e+06	2.23833e+06	1.7241e+06	1.86334e+06	2.62165e+06	2.37111e+06	2.20484e+06	2.51009e+06	1.6389e+06
sp|P60843|IF4A1_MOUSE			1.2742e+06	909700	1.29055e+06	1.41862e+06	1.16262e+06	1.57435e+06	967691	1.20465e+06	1.6065e+06	1.5439e+06	1.34437e+06	1.27377e+06	1.21161e+06	1.25522e+06	1.60197e+06	1.33591e+06	1.48493e+06	1.14858e+06
sp|P60867|RS20_MOUSE			718506	711886	826297	986964	685468	1.01002e+06	1.0257e+06	811831	1.0235e+06	703196	1.09155e+06	936171	1.17163e+06	802550	1.03304e+06	912225	1.12979e+06	854600
sp|P60879|SNP25_MOUSE			80375.7	79022.1	67498.8	117734	85598.4	85981	163551	118526	69528.5	132153	64341.8	78333.2	76915.4	120886	100218	58088.5	78979.8	100097
sp|P60898|RPB9_MOUSE			119509	109505	105290	143641	100178	122336	57391	108589	102548	131450	84842.8	108539	143474	118753	125553	79041.1	114712	142792
sp|P61021|RAB5B_MOUSE			553374	404396	479207	568534	468437	498230	562439	513587	524193	598813	479373	455272	545414	518567	566096	472789	502171	497527
sp|P61027|RAB10_MOUSE			294529	296389	362721	365853	203323	391703	404561	303309	138582	401513	379583	319546	362506	500756	366273	166153	463273	523409
sp|P61028|RAB8B_MOUSE			144814	80971.3	105189	137791	131532	116955	131186	164735	122325	124334	53609.1	112584	59722.3	63287.8	155027	125107	111522	113209
sp|P61082|UBC12_MOUSE			458189	492391	464063	403928	520090	479225	557827	395222	455139	542422	454438	479038	493213	493774	413794	520807	613313	478124
sp|P61089|UBE2N_MOUSE			2.29247e+06	3.5378e+06	3.19083e+06	2.53617e+06	3.27668e+06	3.03336e+06	969249	2.66524e+06	2.69779e+06	3.3772e+06	2.86972e+06	3.12197e+06	2.41161e+06	3.50547e+06	2.62619e+06	2.82159e+06	3.06169e+06	3.93158e+06
sp|P61161|ARP2_MOUSE			885137	938449	864899	840333	918508	847830	958294	1.11209e+06	1.04455e+06	735469	803790	922628	738333	771799	992598	868568	676091	772681
sp|P61164|ACTZ_MOUSE			607777	677428	683555	568159	598257	501331	796816	637330	740033	590688	503756	739588	813401	765226	693672	655565	456660	732119
sp|P61202|CSN2_MOUSE			1.87213e+06	1.30891e+06	1.89781e+06	1.3441e+06	1.59425e+06	1.58082e+06	1.47698e+06	1.48857e+06	2.03752e+06	1.51542e+06	1.33891e+06	1.68243e+06	1.7269e+06	1.38573e+06	1.54356e+06	1.78399e+06	1.23302e+06	1.3632e+06
sp|P61205|ARF3_MOUSE			876705	731527	1.15617e+06	1.15326e+06	718524	1.33702e+06	870621	1.2581e+06	1.13512e+06	1.85411e+06	1.20416e+06	1.1103e+06	962557	1.04386e+06	1.55802e+06	963981	1.68622e+06	811939
sp|P61216|TAF13_MOUSE			20341	11814.3	65053.4	101978	9075.07	96099	26716.1	27287.5	25537.6	114427	12549.1	91863.3	11045.5	98925.2	21612.7	17119.6	15204.1	84956.7
sp|P61222|ABCE1_MOUSE			61697.5	80830.7	46665	60384	26727.8	39118.6	43555.6	66492.1	38541	135293	173928	32449.3	58977.9	59376.9	63556.2	144766	158979	96523.5
sp|P61226|RAP2B_MOUSE			68505.7	77452.9	118720	111600	89200.9	130274	213933	86132.8	90979.3	132859	95086.5	104792	82750.2	87098.2	157028	70749.1	165316	118032
sp|P61264|STX1B_MOUSE			6.0772e+06	6.56929e+06	5.2764e+06	6.8656e+06	6.21084e+06	5.8145e+06	2.98075e+06	8.16871e+06	6.38096e+06	7.50726e+06	5.75337e+06	5.92686e+06	4.70452e+06	5.43166e+06	6.51416e+06	4.31569e+06	4.78048e+06	7.34266e+06
sp|P61290|PSME3_MOUSE			488701	739995	492931	444306	580052	547784	779050	380897	507731	604746	544415	553493	571465	688419	486810	568638	490835	689196
sp|P61294|RAB6B_MOUSE			253872	230840	266479	325457	208621	32201.4	662786	244476	302857	250416	218760	224182	336034	493696	252635	275155	227921	587431
sp|P61327|MGN_MOUSE			540415	712370	380736	842195	484666	615075	940059	571630	662514	588069	671534	649347	234097	1.13282e+06	450191	614080	760696	1.43085e+06
sp|P61358|RL27_MOUSE			748806	640272	673725	577102	473174	483664	1.06617e+06	799903	767060	355536	838435	593479	474724	823592	687149	924665	559492	1.06137e+06
sp|P61620|S61A1_MOUSE			85223.2	11918.9	29115.8	124128	13278.3	26505	27496.6	129318	104853	164722	20536.2	87083.9	73120.5	11225.1	162891	73956.3	127734	22836
sp|P61750|ARF4_MOUSE			217741	147652	247021	246883	204896	282660	259979	275117	262599	317000	239890	241159	244191	222170	333453	252349	286224	187748
sp|P61759|PFD3_MOUSE			264479	451253	459848	366153	446523	452303	525717	610767	464000	401459	431594	460881	483090	430534	516271	184881	438374	608022
sp|P61804|DAD1_MOUSE			67223.1	49912.1	52108.8	104080	66305.5	85539.3	94716.2	101279	89949.5	112375	85342.3	91730.2	52150.1	24764.9	88575.7	47809.2	94924.6	45574.5
sp|P61922|GABT_MOUSE			3.60328e+06	4.34628e+06	3.118e+06	4.76409e+06	4.13208e+06	3.42854e+06	5.57869e+06	4.5469e+06	3.94602e+06	5.19079e+06	4.13129e+06	4.05759e+06	3.34203e+06	4.94671e+06	3.36968e+06	2.93816e+06	4.1571e+06	4.44099e+06
sp|P61924|COPZ1_MOUSE			387116	385465	386539	399908	359421	392527	479845	364069	419544	425367	341835	378677	507900	427484	413314	376339	384155	345970
sp|P61961|UFM1_MOUSE			227174	478350	284709	134879	349354	304528	88046.6	286748	226938	378739	116986	258063	296820	246622	108128	285589	315086	254628
sp|P61963|DCAF7_MOUSE			349018	243240	335786	284893	353374	272952	258798	230287	328044	326762	250297	310519	308659	240658	274296	348356	322980	146405
sp|P61965|WDR5_MOUSE			54670.3	87248.7	73391	77933.9	83146.3	69345.7	112622	66841.2	38956.6	79891.6	86963.3	70593.8	61883.1	79459.1	82903.4	53172.5	119056	78558.9
sp|P61971|NTF2_MOUSE			845400	1.02595e+06	753564	640423	815364	696652	906323	692384	623862	734527	717957	687399	687422	740643	572817	823712	687678	743601
sp|P61982|1433G_MOUSE			3.82423e+06	4.92138e+06	3.85597e+06	4.20889e+06	4.45208e+06	3.64191e+06	6.99004e+06	4.39441e+06	3.88145e+06	4.21405e+06	4.00554e+06	3.99918e+06	3.17371e+06	5.05962e+06	4.29866e+06	3.6003e+06	3.927e+06	5.32606e+06
sp|P62071|RRAS2_MOUSE			155148	87778.9	163555	201468	125526	202475	153217	195346	186926	181132	146620	164874	225802	145594	212566	144184	184967	122940
sp|P62073|TIM10_MOUSE			114524	108650	94448.9	93158.9	104917	91708.9	35077.3	97694.6	98197.3	74037.4	63462.6	94510.9	95208.9	54789.4	83247	95087.1	68522.9	26598.5
sp|P62075|TIM13_MOUSE			223063	554363	584213	568260	566770	548551	858277	251971	1.07775e+06	541959	485016	638039	984411	463676	795391	310758	556883	673039
sp|P62077|TIM8B_MOUSE			77944.1	77930.9	59303.3	68304.6	55103.7	58492.1	64112.8	91801.3	66667.4	61007.8	63068.3	73639.4	58084.1	59831	55672.3	68789.1	56597.8	53351.7
sp|P62137|PP1A_MOUSE			161832	160032	134491	150635	139667	136168	668820	151077	156605	133081	146088	122166	122052	545256	124272	143860	157679	546675
sp|P62141|PP1B_MOUSE			362093	421078	390189	438285	424495	430064	370836	448315	397725	474834	449058	422236	370850	433588	424847	362087	455826	399286
sp|P62192|PRS4_MOUSE			921767	594310	786200	874798	732151	870370	1.06563e+06	737118	964235	1.08246e+06	668940	1.00183e+06	761524	606941	873107	1.08571e+06	767836	803454
sp|P62196|PRS8_MOUSE			1.40959e+06	1.07206e+06	1.70118e+06	1.4193e+06	1.30952e+06	1.52958e+06	1.00077e+06	1.33912e+06	1.15445e+06	1.70312e+06	1.22532e+06	1.23143e+06	1.38167e+06	1.30465e+06	1.3697e+06	1.40307e+06	1.24772e+06	1.3028e+06
sp|P62242|RS8_MOUSE			700507	663170	821778	727975	735604	466040	1.21552e+06	746306	569129	438324	939414	694901	537962	1.03218e+06	445926	933738	585159	612916
sp|P62259|1433E_MOUSE			5.50514e+06	7.23661e+06	4.87367e+06	4.62196e+06	5.87648e+06	4.76996e+06	6.22186e+06	5.04807e+06	5.28229e+06	5.32094e+06	5.2327e+06	5.4798e+06	4.72185e+06	5.72836e+06	5.39407e+06	5.75076e+06	5.07058e+06	6.26364e+06
sp|P62264|RS14_MOUSE			827231	727253	882421	886357	759035	1.01022e+06	910680	867650	895179	903518	1.01425e+06	960782	1.00661e+06	1.01718e+06	967689	883150	1.01246e+06	865848
sp|P62267|RS23_MOUSE			3313.25	2140.56	3963.06	16269	6591.65	4251.51	158721	5930.94	3387.03	83593.4	1618.95	4170.19	3537.6	193325	6631.38	15394.3	8812.53	112573
sp|P62274|RS29_MOUSE			141338	1808.66	173611	168356	154030	134544	224083	163519	122353	121070	131284	123803	187675	114756	116360	100581	110926	77305.4
sp|P62281|RS11_MOUSE			446130	417102	444182	456405	445483	469181	440216	481575	385154	450532	583879	468354	422259	581906	463223	434404	591110	394621
sp|P62301|RS13_MOUSE			362922	392020	367986	416750	369073	345196	316292	347540	314538	238427	593417	338622	320999	608339	309412	444215	468084	432047
sp|P62305|RUXE_MOUSE			696924	970131	761355	678277	739043	648750	1.18595e+06	83547.1	554293	618849	536473	652287	811440	753662	128851	660700	662379	892708
sp|P62307|RUXF_MOUSE			102552	133179	84702.5	82375.7	106157	70821.8	111916	105483	99652.5	99122.9	76201.8	85346.9	54625.9	84081.3	78976.4	78526.2	79010.5	83571.9
sp|P62309|RUXG_MOUSE			258943	684034	601421	480134	731230	345808	491970	714527	758974	719914	502951	589606	569042	478219	667128	521735	511704	578404
sp|P62311|LSM3_MOUSE			1.15586e+06	1.43815e+06	1.14367e+06	1.25771e+06	1.27919e+06	1.10609e+06	87059.3	1.42104e+06	1.3071e+06	1.0957e+06	1.1018e+06	1.30617e+06	1.24553e+06	1.26495e+06	1.15454e+06	1.05929e+06	874123	1.47439e+06
sp|P62313|LSM6_MOUSE			831723	991807	799811	718026	985682	782697	1.46681e+06	945030	871273	729701	664420	827958	632087	898125	767004	771399	683255	935130
sp|P62315|SMD1_MOUSE			556792	721621	466381	621696	603122	526298	199408	606352	773905	816431	644846	643819	528565	327784	655912	619132	618676	526989
sp|P62317|SMD2_MOUSE			952402	1.54636e+06	875114	1.0168e+06	1.04864e+06	903860	1.51271e+06	1.05529e+06	1.14862e+06	877622	997599	973991	537971	1.00094e+06	911294	990344	1.06447e+06	1.01892e+06
sp|P62320|SMD3_MOUSE			1.55096e+06	1.98251e+06	1.49905e+06	1.71604e+06	1.77539e+06	1.39009e+06	1.87908e+06	2.04562e+06	1.69517e+06	1.83271e+06	1.32173e+06	1.50142e+06	1.13112e+06	1.26617e+06	1.57422e+06	1.5235e+06	1.39246e+06	1.458e+06
sp|P62331|ARF6_MOUSE			149370	66148.5	144011	150350	103608	155950	233089	135819	158580	180386	125078	121134	139519	143015	168489	146042	165815	132641
sp|P62334|PRS10_MOUSE			1.4822e+06	1.51358e+06	1.57365e+06	1.45508e+06	1.51802e+06	1.52841e+06	1.19696e+06	1.34684e+06	1.52394e+06	1.64496e+06	1.52105e+06	1.50441e+06	1.49015e+06	1.18873e+06	1.45273e+06	1.50122e+06	1.3808e+06	1.61595e+06
sp|P62342|SELT_MOUSE			133246	119469	106864	119423	133758	112901	168219	151344	107125	125543	59938.1	102113	96486.9	136519	153418	111203	94540.1	137521
sp|P62488|RPB7_MOUSE			46943.9	60902	44609.5	60426.1	57392.2	49842.8	75869.5	60871	43136.9	59804.8	58542.2	50576.5	28467.9	50899.7	53854	39953.8	68833.3	34517.4
sp|P62509|ERR3_MOUSE			36757.4	1643.07	24491.6	2117.71	1448.19	6626.99	18298.4	9884.91	6544.69	12779.2	4927.23	4200.14	19057.4	28793.8	608.923	28186.7	6843.93	2174.75
sp|P62627|DLRB1_MOUSE			764801	1.24885e+06	942967	886030	1.21611e+06	961293	1.02964e+06	1.06542e+06	829164	787320	842357	985301	682942	965804	793603	764016	786866	992197
sp|P62631|EF1A2_MOUSE			778688	1.67104e+06	1.27009e+06	1.75344e+06	1.39241e+06	1.71606e+06	1.28656e+06	1.94872e+06	2.33318e+06	2.20874e+06	1.49604e+06	1.80994e+06	1.74403e+06	1.41013e+06	2.15543e+06	2.04104e+06	1.65626e+06	1.31064e+06
sp|P62696|CRBB2_MOUSE			543977	592140	430646	1.01776e+06	1.07281e+06	376647	2.12508e+06	722550	1.67123e+06	1.92452e+06	1.16906e+06	2.04383e+06	519911	649698	1.66505e+06	412696	491712	1.17598e+06
sp|P62702|RS4X_MOUSE			637291	698208	775633	763137	845427	712646	194553	785031	759686	630488	1.00297e+06	743956	768643	752008	773531	853103	1.00412e+06	848925
sp|P62715|PP2AB_MOUSE			108007	93278.2	82104.6	114944	96809	97266	19534.5	109836	98815.7	105693	95930.3	115699	96276	107608	95614	88335.6	91861.5	100494
sp|P62737|ACTA_MOUSE			1.81103e+07	1.24566e+07	1.68627e+07	6.70348e+06	1.56911e+07	1.85568e+07	8.90004e+06	7.20673e+06	7.16478e+06	2.18298e+07	1.77117e+07	1.6168e+07	1.76849e+07	5.94854e+06	7.52755e+06	1.67641e+07	1.55055e+07	5.53361e+06
sp|P62743|AP2S1_MOUSE			583704	544878	361781	601619	544240	504819	581663	523479	499943	655892	418622	435368	225684	365297	425796	450600	435188	345981
sp|P62746|RHOB_MOUSE			366078	337261	306395	431017	221669	396579	382275	432957	303986	527510	319719	332277	399557	306483	452249	332962	408642	312958
sp|P62748|HPCL1_MOUSE			4317.19	575122	758278	286573	2357.4	10388.8	4586.35	14920.2	445846	455868	293711	759065	778457	529143	780980	546617	256315	549401
sp|P62751|RL23A_MOUSE			525364	621479	628866	530940	569503	520204	1.18144e+06	694972	595514	352516	546649	761637	431212	799053	444756	617800	497780	991796
sp|P62754|RS6_MOUSE			543696	585473	605356	590162	590797	418547	1.08115e+06	641236	430369	440441	623447	537503	468766	856584	438979	707894	542904	511967
sp|P62761|VISL1_MOUSE			1.03821e+06	1.26284e+06	956687	1.22632e+06	1.06312e+06	1.03301e+06	389350	1.34663e+06	1.2233e+06	1.3606e+06	1.05249e+06	1.09836e+06	959759	1.06666e+06	1.11806e+06	856634	1.0617e+06	1.35003e+06
sp|P62774|MTPN_MOUSE			277879	305463	339799	224191	313858	255478	37657.4	233744	306028	277638	229663	314600	225222	336760	243494	349781	334331	374029
sp|P62806|H4_MOUSE			1.23587e+07	5.93715e+06	9.87102e+06	8.85375e+06	5.71192e+06	6.75374e+06	1.97388e+07	6.80188e+06	6.3469e+06	6.12561e+06	1.13502e+07	1.00704e+07	1.60746e+07	1.13566e+07	4.69038e+06	5.83022e+06	6.00639e+06	1.305e+07
sp|P62812|GBRA1_MOUSE			152270	84119.9	149085	183631	91887.3	141997	201890	132450	108099	165259	139479	138453	159078	122409	173466	83568	125814	148797
sp|P62814|VATB2_MOUSE			1.84433e+07	1.79373e+07	1.65154e+07	1.60924e+07	1.6576e+07	1.53504e+07	1.68249e+07	1.80656e+07	1.82732e+07	1.71583e+07	1.71898e+07	1.6317e+07	1.79207e+07	1.81428e+07	1.48198e+07	1.70236e+07	1.40944e+07	1.66181e+07
sp|P62821|RAB1A_MOUSE			2.14236e+06	1.44103e+06	1.90711e+06	2.41593e+06	1.88211e+06	2.31048e+06	1.99537e+06	2.32108e+06	1.96784e+06	2.5219e+06	2.0147e+06	1.86226e+06	2.40168e+06	1.46521e+06	2.48325e+06	1.91615e+06	1.75081e+06	1.70211e+06
sp|P62823|RAB3C_MOUSE			1.73553e+06	1.01279e+06	3.38515e+06	1.9738e+06	3.77079e+06	2.00124e+06	4.72638e+06	2.0285e+06	1.61435e+06	2.31743e+06	1.68212e+06	3.95881e+06	4.32172e+06	2.91188e+06	2.21774e+06	1.44134e+06	2.13887e+06	1.34075e+06
sp|P62827|RAN_MOUSE			3.75074e+06	2.44467e+06	3.86396e+06	3.13108e+06	2.67468e+06	3.57846e+06	3.44813e+06	3.35081e+06	3.4487e+06	3.31761e+06	3.32203e+06	3.32372e+06	3.98532e+06	2.72225e+06	3.90617e+06	3.46047e+06	3.98373e+06	2.4191e+06
sp|P62830|RL23_MOUSE			1.07413e+06	1.13882e+06	1.20618e+06	1.57117e+06	869341	1.3442e+06	1.24844e+06	1.14293e+06	1.15863e+06	1.4145e+06	1.4955e+06	1.22172e+06	1.37327e+06	1.58389e+06	1.47129e+06	620687	1.48994e+06	1.26525e+06
sp|P62835|RAP1A_MOUSE			371011	311374	356615	452084	275899	453422	319400	453302	408614	517435	327402	351996	383759	292193	447153	344528	459394	246492
sp|P62838|UB2D2_MOUSE			213469	202862	230593	206963	226819	246019	19421.9	216574	215970	261614	206697	234874	236320	244034	239262	230635	309851	249949
sp|P62849|RS24_MOUSE			172412	100986	246273	104554	90941	95514	207565	228122	245821	225747	257618	196940	207894	203520	93866.6	134804	291472	128859
sp|P62852|RS25_MOUSE			1.42237e+06	1.46759e+06	1.61596e+06	1.47826e+06	1.54076e+06	1.60485e+06	1.25437e+06	1.64619e+06	1.7667e+06	1.33444e+06	2.00949e+06	2.36369e+06	1.65352e+06	1.81403e+06	1.41232e+06	1.37479e+06	2.35603e+06	2.31455e+06
sp|P62869|ELOB_MOUSE			690247	781369	786763	691516	589000	758013	695893	715853	744465	736344	661937	682054	574163	889952	731900	541768	667635	647486
sp|P62874|GBB1_MOUSE			4.23516e+06	5.30311e+06	4.74612e+06	3.89942e+06	6.46157e+06	5.10581e+06	2.53285e+06	3.15818e+06	2.96172e+06	2.93412e+06	5.08139e+06	3.94789e+06	4.63399e+06	4.71287e+06	3.96223e+06	5.61609e+06	5.91239e+06	3.58387e+06
sp|P62876|RPAB5_MOUSE			123021	97500.5	113688	163676	95795.3	138322	194644	111510	115634	160039	130809	113234	146371	117730	139122	104429	141282	108651
sp|P62880|GBB2_MOUSE			2.4698e+06	1.9114e+06	1.99483e+06	2.89403e+06	2.28303e+06	2.19061e+06	2.94956e+06	2.66255e+06	2.65816e+06	3.03219e+06	2.38442e+06	1.95031e+06	2.16261e+06	2.07983e+06	2.71706e+06	2.08283e+06	2.64668e+06	2.30929e+06
sp|P62881|GNB5_MOUSE			1.66347e+06	1.76442e+06	1.89564e+06	1.72071e+06	1.95338e+06	2.20733e+06	713356	1.49645e+06	1.33113e+06	1.50384e+06	2.07861e+06	1.83675e+06	1.54277e+06	1.60232e+06	1.79695e+06	2.10137e+06	1.61381e+06	1.26722e+06
sp|P62889|RL30_MOUSE			222885	727582	255228	268844	245725	184299	752339	399572	397044	195419	448828	416839	202972	609372	218161	277081	360260	830521
sp|P62897|CYC_MOUSE			372526	641681	460946	583423	489095	418526	318177	628968	477040	657840	701546	595006	255125	733545	437290	348018	520612	572698
sp|P62900|RL31_MOUSE			369308	464342	519619	235853	506523	299518	791680	356111	348119	192795	622605	330824	211692	702148	264253	300071	318641	526534
sp|P62908|RS3_MOUSE			2.62685e+06	2.11153e+06	2.87928e+06	3.43006e+06	2.5021e+06	3.69743e+06	2.19058e+06	3.57844e+06	3.42722e+06	3.90648e+06	3.24685e+06	3.25455e+06	2.89035e+06	2.7479e+06	3.93811e+06	2.75721e+06	3.9856e+06	2.26221e+06
sp|P62911|RL32_MOUSE			137930	180468	88675.8	82012.2	171937	114101	108992	198437	137822	114040	193484	149292	88423.5	121076	82579.9	173958	93853.1	44598.4
sp|P62915|TF2B_MOUSE			337235	195990	272238	289836	264170	475737	318624	361981	330515	294066	303679	359474	419085	210838	410809	359080	442860	279751
sp|P62918|RL8_MOUSE			59820.2	65729.2	65379.9	53259.3	59623.2	46955.9	88833.1	56938.1	40328	28879.6	84737.2	57740.6	36675.8	89917.4	38526.8	68786.4	36726.9	65633.4
sp|P62960|YBOX1_MOUSE			64456.5	81864.7	61143.2	59793.6	86331.2	57341.5	106859	70515.8	50196.7	34334.3	73122.1	68364.1	51804.7	73267.5	59891.3	67003.9	38282.2	57795.9
sp|P62962|PROF1_MOUSE			805267	784429	936517	720898	868702	825097	405605	801012	877663	1.04717e+06	681666	924119	824579	813007	782273	328840	938938	1.12418e+06
sp|P62965|RABP1_MOUSE			200842	196926	208024	223758	213413	190649	173257	121850	177697	207871	219819	200870	157876	239324	153995	155227	251832	283014
sp|P62996|TRA2B_MOUSE			334613	359090	394965	430198	323014	296824	727834	402760	288202	328801	352645	324006	240985	442228	323965	281395	485784	317752
sp|P63001|RAC1_MOUSE			1.24598e+06	648409	1.02667e+06	1.16559e+06	895587	964998	720260	1.1757e+06	1.15901e+06	1.30392e+06	1.02749e+06	989219	1.1818e+06	500348	1.26281e+06	1.07407e+06	1.02232e+06	553411
sp|P63002|AES_MOUSE			76864.6	59597.2	85537.3	82466.3	74508.7	78646.3	85221.2	103738	88665.5	100389	92386.8	88505.8	92185.4	66806.7	99589.3	77458.6	87149.8	86713.2
sp|P63005|LIS1_MOUSE			1.33984e+06	1.96456e+06	1.4493e+06	1.47721e+06	1.57056e+06	1.35678e+06	2.68844e+06	1.69488e+06	1.48228e+06	1.72052e+06	1.70286e+06	1.64805e+06	1.05959e+06	1.69348e+06	1.4693e+06	1.49688e+06	1.91607e+06	2.07589e+06
sp|P63011|RAB3A_MOUSE			1.92105e+06	868086	1.48409e+06	505590	284324	503187	464497	623926	1.41997e+06	637178	414987	1.0619e+06	1.46328e+06	771259	615693	1.20218e+06	1.3447e+06	314443
sp|P63017|HSP7C_MOUSE			3.03664e+07	2.51482e+07	3.03697e+07	3.59601e+07	3.17968e+07	3.77142e+07	3.87683e+07	2.86647e+07	3.10344e+07	3.80996e+07	3.34537e+07	3.21529e+07	3.55833e+07	3.02724e+07	3.46077e+07	2.8446e+07	2.99393e+07	3.61499e+07
sp|P63024|VAMP3_MOUSE			16715.7	79056.9	27725.5	23935.3	33533.2	32747.3	84928	40789.7	37463.5	26873	16513	39028.3	34518.2	22328.7	17601.3	21801.9	13715.2	36241.6
sp|P63028|TCTP_MOUSE			397245	433107	423584	229080	425511	386137	75423.7	130641	348967	391889	407074	455349	477540	495299	360516	421107	433513	308037
sp|P63030|MPC1_MOUSE			575786	508734	537148	749818	473811	615097	967390	597875	486719	709644	612389	542927	578737	651641	631327	413721	601046	592515
sp|P63037|DNJA1_MOUSE			554566	516360	636951	638516	686180	612314	547007	694037	688216	620031	662958	597931	399445	636010	705877	551368	653206	638665
sp|P63038|CH60_MOUSE			1.27526e+07	1.53792e+07	1.30084e+07	1.39801e+07	1.42207e+07	1.49557e+07	1.59017e+07	1.55817e+07	1.41127e+07	1.43197e+07	1.3381e+07	1.45433e+07	1.35112e+07	1.45802e+07	1.34858e+07	1.20902e+07	1.0769e+07	1.51822e+07
sp|P63040|CPLX1_MOUSE			22882.8	18498.5	14751.8	23123.8	831.996	13617.9	9014.63	21193.3	15212.1	14573.6	8390.68	23749	3527.81	26147.9	15102.6	10227.1	13679.9	6778.09
sp|P63056|NOE3_MOUSE			35268.5	26363.5	81224.2	63530.3	31042.7	67441	37318.2	33178	32520.1	33247.6	30889.6	18960	54594.6	16304.1	36739.8	85771.6	27856.3	20099.9
sp|P63080|GBRB3_MOUSE			55153	49085.9	50930.4	57899.2	38754.8	53572	52262.8	62945.1	54286.7	63978.7	51073.2	46306.5	43786.8	44071.3	65480	46818.4	45734	44618.9
sp|P63085|MK01_MOUSE			585191	667082	651992	649205	614200	538667	781118	590798	643045	592007	519717	569362	535543	649150	534943	578478	461326	658744
sp|P63094|GNAS2_MOUSE			1.17047e+06	862790	983378	1.11001e+06	935498	1.47474e+06	840397	1.36799e+06	1.27759e+06	1.26222e+06	1.32374e+06	1.03181e+06	1.33147e+06	955119	1.47365e+06	1.13197e+06	1.09986e+06	859976
sp|P63101|1433Z_MOUSE			2.39882e+07	2.80824e+07	2.27806e+07	2.15675e+07	2.71679e+07	2.15055e+07	3.35992e+07	2.42138e+07	2.24536e+07	2.12427e+07	2.05045e+07	2.31297e+07	1.99646e+07	2.8036e+07	2.45025e+07	2.46814e+07	2.11679e+07	2.84107e+07
sp|P63137|GBRB2_MOUSE			26920.2	27027	81801.6	126629	38249	115735	54687.1	122531	128157	158950	102943	50368.5	112541	58544.4	169334	104540	134102	111702
sp|P63154|CRNL1_MOUSE			330657	470634	446939	327600	474976	392581	261401	519766	383403	336038	486938	336871	409849	509766	435666	402173	314955	266268
sp|P63163|RSMN_MOUSE			1.01935e+06	1.54348e+06	927507	967986	1.266e+06	902303	132366	1.36035e+06	1.0531e+06	1.26404e+06	828877	866622	768937	857116	927278	884153	941502	1.09199e+06
sp|P63166|SUMO1_MOUSE			125351	122416	110111	134578	85581.9	17065.7	229563	138437	148345	125591	124242	150316	147361	139297	130931	162876	108293	47783.5
sp|P63168|DYL1_MOUSE			121079	129406	114834	119525	161256	114551	165913	126956	113955	121201	123116	120161	125556	129028	116695	111747	115187	118465
sp|P63213|GBG2_MOUSE			1.78389e+06	2.62456e+06	1.62065e+06	2.48747e+06	2.15207e+06	1.90024e+06	2.3073e+06	3.30578e+06	2.42982e+06	2.74373e+06	2.38282e+06	2.30605e+06	1.09927e+06	2.42765e+06	2.58664e+06	1.66084e+06	2.30577e+06	2.15242e+06
sp|P63216|GBG3_MOUSE			806800	1.08776e+06	595422	979375	779405	778434	1.21571e+06	1.13045e+06	1.01263e+06	1.18962e+06	907057	821391	566534	848052	1.0002e+06	763988	1.27966e+06	909885
sp|P63242|IF5A1_MOUSE			110842	94382.6	54494.3	75198.7	84327.5	69743.8	79404.7	76312.6	65361.7	84192.4	81928.6	66739.1	72049.8	73620.1	54122.5	87443.1	190057	94219.4
sp|P63250|KCNJ3_MOUSE			404810	31467.1	19877.1	354404	185218	13337.6	16841.2	29388.2	415424	32271.8	220206	132699	354084	220648	187990	146247	18465.1	310156
sp|P63321|RALA_MOUSE			314227	286369	269325	420239	337028	114724	173346	445027	445941	131097	366121	306689	305565	361089	469971	272693	444251	376221
sp|P63325|RS10_MOUSE			1.05699e+06	902529	1.50726e+06	1.29245e+06	995249	1.37622e+06	1.37543e+06	1.18679e+06	1.41663e+06	1.41042e+06	1.29645e+06	1.21094e+06	1.44919e+06	916362	1.46224e+06	1.09216e+06	1.30931e+06	1.20277e+06
sp|P63328|PP2BA_MOUSE			1.13717e+06	1.06549e+06	1.05151e+06	1.36355e+06	1.15879e+06	1.30486e+06	1.1301e+06	1.34674e+06	1.24567e+06	1.24881e+06	1.15176e+06	1.1299e+06	1.2416e+06	1.09849e+06	1.2399e+06	1.14478e+06	1.09364e+06	1.20676e+06
sp|P63330|PP2AA_MOUSE			10160.7	197659	218403	167097	186033	170243	184842	218003	19203.1	202957	174643	198049	43639.5	183171	169113	104121	177715	140232
sp|P67778|PHB_MOUSE			5.56764e+06	5.80425e+06	5.02468e+06	5.64034e+06	5.50379e+06	4.9114e+06	6.58029e+06	5.42153e+06	5.85541e+06	5.51757e+06	4.91422e+06	4.91876e+06	4.32438e+06	5.21513e+06	5.33528e+06	4.68289e+06	4.53109e+06	5.8734e+06
sp|P67871|CSK2B_MOUSE			1.00197e+06	947226	1.19775e+06	1.40967e+06	1.30409e+06	1.44061e+06	507088	1.37296e+06	1.38372e+06	1.67391e+06	1.22386e+06	1.29618e+06	872453	1.06156e+06	1.49864e+06	973891	1.33769e+06	1.12014e+06
sp|P67984|RL22_MOUSE			702516	930415	781041	767695	832382	677353	1.16323e+06	901812	832411	603361	890504	992613	598136	939459	599699	807677	751111	1.36515e+06
sp|P68037|UB2L3_MOUSE			168935	306708	90089.3	128452	214606	157682	77073.3	219333	72845.5	62306.3	111524	223706	108869	201616	174175	181784	162018	152651
sp|P68040|RACK1_MOUSE			1.87367e+06	1.21883e+06	1.75191e+06	2.11769e+06	1.42352e+06	2.07704e+06	1.67969e+06	2.02846e+06	2.03519e+06	1.91973e+06	1.9629e+06	1.73971e+06	1.88369e+06	1.38253e+06	2.20215e+06	1.8861e+06	1.88071e+06	1.34522e+06
sp|P68372|TBB4B_MOUSE			5.0844e+06	4.82509e+06	5.55397e+06	5.16805e+06	5.44545e+06	5.8013e+06	6.41121e+06	4.04099e+06	4.06995e+06	5.08819e+06	5.47743e+06	4.88051e+06	4.9739e+06	5.84409e+06	4.88618e+06	5.52251e+06	4.6959e+06	5.7625e+06
sp|P68510|1433F_MOUSE			1.67726e+06	2.20719e+06	1.6497e+06	2.00668e+06	1.87288e+06	1.85067e+06	3.07393e+06	1.8804e+06	1.81695e+06	2.1426e+06	1.92065e+06	1.7687e+06	1.45502e+06	2.37537e+06	2.05488e+06	1.7557e+06	1.94756e+06	2.60847e+06
sp|P70122|SBDS_MOUSE			242590	305326	329562	296959	340219	329160	338790	316359	254846	307180	334690	349721	309622	422189	351426	322362	313019	424275
sp|P70168|IMB1_MOUSE			2.11191e+06	1.68657e+06	2.30453e+06	2.59589e+06	1.92743e+06	2.53698e+06	2.62745e+06	2.49906e+06	2.41944e+06	2.81966e+06	2.50025e+06	2.34831e+06	2.4973e+06	2.22348e+06	2.69587e+06	1.93947e+06	2.62471e+06	2.22443e+06
sp|P70188|KIFA3_MOUSE			84955.4	43596.5	68941.4	64580.7	19232.2	57702.8	55440.4	39772.6	51501.7	58196.9	47067.3	55886.3	46175.3	101726	58387.4	55100.2	49326.5	42580.2
sp|P70195|PSB7_MOUSE			927135	1.27892e+06	1.07761e+06	1.00718e+06	1.08075e+06	1.08178e+06	2.43768e+06	808643	610311	1.0127e+06	1.10262e+06	638723	1.13939e+06	1.87192e+06	769408	625407	1.06822e+06	1.60207e+06
sp|P70202|LXN_MOUSE			37230.4	23180.8	32995.7	28769.6	43228.8	25024.1	48084.9	32640.7	35600.1	33784	34342.3	31337.2	32548.7	38393.9	29885.7	32254.1	25791.6	41467.1
sp|P70206|PLXA1_MOUSE			441950	375582	439021	420095	269895	455959	540263	390478	455626	690510	490553	412310	267669	261384	446631	196313	490689	522207
sp|P70207|PLXA2_MOUSE			89677	33793.8	41784.5	83546.7	49370.9	25362.4	117660	7377.11	27983.7	67575.1	59313	28511.8	1454.17	27230.7	64005.8	59407	75523.9	53801.6
sp|P70236|MP2K6_MOUSE			104300	126806	167297	157283	144547	199123	133064	159147	171211	195101	167299	175231	182735	111991	186477	178366	186823	158800
sp|P70245|EBP_MOUSE			21578	18439.5	19512.9	28959.8	18440.2	25432.6	51730.8	39113.4	35264.3	54514.7	24415	27908.3	23228.2	15379.7	39229.5	10179	41602.7	16069.9
sp|P70268|PKN1_MOUSE			15727.3	2425.32	3320.61	837.229	12050	1398.22	6834.04	8586.74	10428.2	4362.21	1679.01	13430.1	5072.13	10490.9	1730.06	20287.7	1793.84	1516.35
sp|P70271|PDLI4_MOUSE			93377.6	84659.5	83427.7	102690	78955.7	77621.8	69549.5	98648.2	106483	83439	92767.3	121038	88513.1	104485	90321.2	92616.6	85723.9	114181
sp|P70279|SURF6_MOUSE			35170.4	55381.9	9258.43	30107.4	24726.3	18122	45350.7	23921.7	53920.1	20272.4	43417.9	18114.6	8468.48	31143.7	13474.2	39216.1	26855.8	65490.3
sp|P70280|VAMP7_MOUSE			228078	129932	47761.9	74365.6	210548	198998	285343	239739	253105	268466	209689	51381	210464	42170.6	248036	184956	220300	193226
sp|P70296|PEBP1_MOUSE			2.17205e+06	3.65491e+06	2.57694e+06	2.17413e+06	2.59222e+06	2.57653e+06	3.00925e+06	2.31976e+06	2.55218e+06	2.42849e+06	2.35158e+06	2.95472e+06	2.15297e+06	3.50507e+06	2.32084e+06	2.76908e+06	2.68927e+06	3.48361e+06
sp|P70303|PYRG2_MOUSE			167517	240919	237218	146974	177879	176744	110701	190247	197845	176418	263267	195139	221147	219307	154810	175925	172729	150380
sp|P70335|ROCK1_MOUSE			43879.2	30400.3	35575	38657	51748.1	16947.3	29684.1	49902.6	41278.6	55656.6	31656.8	9355.6	72008.4	49025.7	62468.8	73119.5	39608.8	57933.4
sp|P70349|HINT1_MOUSE			988561	1.21571e+06	1.32615e+06	906451	1.12395e+06	1.0582e+06	1.43352e+06	966009	1.08063e+06	962593	1.05674e+06	1.13727e+06	1.34492e+06	1.45913e+06	1.06356e+06	1.36357e+06	1.06983e+06	1.48929e+06
sp|P70353|NFYC_MOUSE			207459	251415	219456	247069	245205	277762	324552	227680	260886	247206	226438	247216	213835	280301	218135	184622	232808	286191
sp|P70362|UFD1_MOUSE			270251	292929	245071	285978	259218	240081	98960.6	234839	275052	202697	255700	259084	269165	151132	225222	282061	134396	198698
sp|P70365|NCOA1_MOUSE			193629	170466	223380	178970	239284	258896	191996	62165.1	250427	124295	134869	170638	265662	174323	285420	210343	221041	194336
sp|P70372|ELAV1_MOUSE			2.78794e+06	2.55755e+06	2.89198e+06	3.79736e+06	3.17306e+06	3.19558e+06	3.85444e+06	2.91745e+06	2.95709e+06	2.52701e+06	4.00149e+06	2.75495e+06	2.41812e+06	3.09469e+06	2.92025e+06	2.6168e+06	2.99001e+06	3.15826e+06
sp|P70392|RGRF2_MOUSE			211727	135608	185015	251130	110715	240844	127707	154570	224351	244984	158870	179192	253437	242208	205514	235109	241631	411696
sp|P70399|TP53B_MOUSE			108960	107405	115383	111516	112655	82494.6	85391.7	121522	101259	123486	101762	87807.7	71286.8	113253	118513	80784.6	82345	134933
sp|P70404|IDHG1_MOUSE			2.30772e+06	2.2119e+06	2.26399e+06	2.55358e+06	1.77035e+06	2.23164e+06	1.99586e+06	2.03708e+06	2.30294e+06	2.31822e+06	2.43567e+06	2.35066e+06	2.33979e+06	1.99422e+06	2.16426e+06	2.21327e+06	2.44119e+06	1.93111e+06
sp|P70425|RIT2_MOUSE			68810.4	50038.6	78290.4	86928.3	49054.3	86491.9	565965	79970.7	62694.4	81150.1	82410.1	66995.8	68697.5	509352	86624.3	77984.9	113978	23900.4
sp|P70441|NHRF1_MOUSE			574520	877235	625050	688110	779613	715262	543273	653361	579830	563755	781191	767557	919283	400000	603687	847997	599224	818725
sp|P70451|FER_MOUSE			9979.01	2992.03	3805.55	8463.29	2683.9	1257.04	25476.8	3324.74	18706.6	10968.9	5983.1	18899.7	11012.8	4927.12	6031.54	8376.74	1981.53	15498.5
sp|P70460|VASP_MOUSE			9106.96	44645.1	46940	52729.5	67168.9	41975.1	77388.2	4766.48	22822.8	74594.2	13294.6	40816.6	96294.3	95293.2	44557.8	26080.5	55642.6	87388.1
sp|P70663|SPRL1_MOUSE			14956.5	18841.8	15669.7	18395.4	15412.3	12601	33035.4	27762	19658.1	13231.9	12018.9	5041.32	14888.3	16439.1	19738.8	14748.9	17020.6	8136.26
sp|P70670|NACAM_MOUSE			916863	1.38242e+06	975386	895025	1.159e+06	872192	1.22211e+06	1.08072e+06	1.07023e+06	1.08831e+06	843546	1.10211e+06	700529	924188	958285	1.05105e+06	855109	1.12773e+06
sp|P70671|IRF3_MOUSE			77127.8	116195	54419.4	92021.3	73696.8	90157.3	114841	73078.4	41186	156331	87176.3	73062.5	96213.3	60886.6	77203.1	61352.5	87108.2	167184
sp|P70697|DCUP_MOUSE			202515	140135	179961	95902.4	143864	156153	145832	127646	132714	91766.7	100592	267083	130890	41697	98002	303323	226977	93313.1
sp|P70698|PYRG1_MOUSE			78914.3	46992.7	271306	61242.7	67785.1	73818.1	46853.7	66303.1	67308.5	78133.5	268726	73286.3	80054.3	56699.8	69846.6	563010	524527	22844.9
sp|P70699|LYAG_MOUSE			314701	133590	117805	150431	99248.1	162377	216845	185079	142042	149223	111002	137368	268017	463490	165846	128941	169569	141789
sp|P80313|TCPH_MOUSE			4.40202e+06	4.82118e+06	4.58707e+06	4.02826e+06	5.27716e+06	4.68125e+06	6.45176e+06	3.51109e+06	4.55513e+06	4.52471e+06	4.53242e+06	4.88665e+06	4.37772e+06	4.57533e+06	4.41138e+06	4.62497e+06	4.60009e+06	4.97164e+06
sp|P80314|TCPB_MOUSE			5.81209e+06	7.31823e+06	6.63349e+06	5.09517e+06	6.54776e+06	5.78328e+06	5.12075e+06	4.68082e+06	5.99142e+06	5.2446e+06	5.24092e+06	6.02384e+06	5.77414e+06	7.18715e+06	5.15863e+06	6.33144e+06	5.33012e+06	6.09489e+06
sp|P80315|TCPD_MOUSE			5.334e+06	5.82742e+06	5.7425e+06	5.29399e+06	6.51194e+06	5.99552e+06	3.89009e+06	5.12387e+06	5.77992e+06	5.83559e+06	5.4967e+06	5.87845e+06	5.07733e+06	5.86373e+06	5.95728e+06	5.77892e+06	5.43603e+06	6.06184e+06
sp|P80316|TCPE_MOUSE			5.12369e+06	6.62474e+06	5.356e+06	4.89669e+06	7.14398e+06	4.25328e+06	4.11806e+06	4.08603e+06	5.77062e+06	5.08007e+06	5.48764e+06	5.41633e+06	5.97295e+06	5.18643e+06	5.02261e+06	5.3994e+06	5.2611e+06	4.94771e+06
sp|P80317|TCPZ_MOUSE			3.00273e+06	3.30322e+06	3.34747e+06	2.90529e+06	3.67118e+06	3.25849e+06	3.12856e+06	2.49454e+06	3.12184e+06	2.90648e+06	3.03445e+06	3.51916e+06	2.91125e+06	3.64605e+06	3.00414e+06	3.07849e+06	2.83271e+06	3.45817e+06
sp|P80318|TCPG_MOUSE			7.50582e+06	6.23398e+06	7.01243e+06	6.65448e+06	7.59927e+06	6.76466e+06	3.02241e+06	5.4247e+06	7.66557e+06	5.32733e+06	5.77668e+06	7.14138e+06	7.33054e+06	6.6224e+06	6.03112e+06	7.57226e+06	5.31052e+06	6.57262e+06
sp|P83741|WNK1_MOUSE			36185	37643.5	37762.5	41300.1	34539.4	41470.5	4421.76	42327.5	52439	36795.9	51559	53303.7	61190.1	43347.9	42313.6	48513.2	30243.1	59180
sp|P83870|PHF5A_MOUSE			44984.9	40376.8	45338.4	60635	57955.2	53536.5	59896.4	61374.6	55919.4	50558.3	65469.6	36420.9	49983	46469.8	55790.4	55421	107479	57393.1
sp|P83877|TXN4A_MOUSE			49224.1	66260.2	52687.6	66834.8	62968.9	57765	69231.8	71173.2	59305.1	84686.1	60171	51880.4	34839.3	59171.7	65077.5	50261.7	59881.8	15237.9
sp|P83917|CBX1_MOUSE			370246	526299	452822	389908	550718	296441	630721	439660	308191	358393	354441	289933	287432	386812	366669	323201	374184	370594
sp|P84075|HPCA_MOUSE			141529	126776	114235	99249.1	121739	142019	90858.5	142258	120186	127977	139920	97655.6	102425	75911	76104.5	142653	285241	107807
sp|P84084|ARF5_MOUSE			309899	231253	320099	334178	242041	353995	476476	370640	369733	468227	369227	352076	429121	336795	467491	336859	483425	294243
sp|P84086|CPLX2_MOUSE			409628	564411	319221	325643	371078	300486	441277	480320	453467	354458	335021	383959	312629	342287	402289	426530	362608	310552
sp|P84089|ERH_MOUSE			148969	226617	169064	184214	164306	162552	616244	186446	185514	154404	220195	201300	66881.6	418615	133385	132017	219442	352271
sp|P84096|RHOG_MOUSE			22553.9	10763.8	19290.5	22815.9	17926.7	18759.3	20780.3	27574	30793.1	24551.7	15387.3	19590.9	20709.6	6650.86	28954.5	17940.7	15006.7	13334
sp|P84104|SRSF3_MOUSE			2.93658e+06	3.62173e+06	3.45458e+06	3.56018e+06	3.78977e+06	2.66278e+06	318033	3.81135e+06	2.40312e+06	2.84556e+06	2.79296e+06	2.99968e+06	2.76742e+06	2.9907e+06	3.14545e+06	2.98339e+06	3.27594e+06	2.36528e+06
sp|P85094|ISC2A_MOUSE			501056	487518	371519	384116	562851	410493	225066	484844	588402	474039	418579	503526	444971	288021	418471	515213	399612	334453
sp|P97300|NPTN_MOUSE			3.2267e+06	3.04379e+06	2.75484e+06	3.50116e+06	3.12656e+06	3.02948e+06	3.53553e+06	3.82961e+06	3.23264e+06	3.63577e+06	2.7299e+06	2.96898e+06	2.50818e+06	2.41878e+06	3.165e+06	2.70754e+06	2.63395e+06	2.90277e+06
sp|P97315|CSRP1_MOUSE			233017	261639	270119	225130	247900	198600	252893	225817	230232	295759	255931	216719	87683.2	241219	255330	202109	241474	323155
sp|P97346|NXN_MOUSE			25054.8	4014.05	22556.6	25667.5	3605.2	25924.4	23877.5	10494.6	22178.7	27601.5	25358.7	18963.2	20337.3	23340.3	18326.7	33918.2	33651.6	11598.8
sp|P97351|RS3A_MOUSE			1.04381e+06	1.02837e+06	1.31693e+06	1.08966e+06	1.33064e+06	1.14312e+06	1.65843e+06	1.0146e+06	869852	710759	1.49209e+06	1.26648e+06	996503	1.57916e+06	878984	1.24709e+06	1.32793e+06	1.12411e+06
sp|P97355|SPSY_MOUSE			573360	547185	499980	372902	544796	471333	303493	468230	528672	343942	456845	500565	589050	550445	526947	633890	621134	281069
sp|P97364|SPS2_MOUSE			107287	134957	106545	99181.5	112836	110942	10182.5	98228.3	92676.5	102902	97486.2	105304	119069	106194	97670.9	106208	102971	104239
sp|P97370|AT1B3_MOUSE			4.23124e+06	2.85391e+06	3.76569e+06	4.90896e+06	3.3753e+06	4.33903e+06	5.23965e+06	4.6603e+06	4.21553e+06	5.41902e+06	4.23554e+06	3.63764e+06	3.5611e+06	3.47402e+06	4.27234e+06	3.10955e+06	4.49903e+06	3.64716e+06
sp|P97376|FRG1_MOUSE			203930	142349	218685	203880	185099	225149	243820	199970	176134	199208	212370	179965	222348	226205	170154	164684	225462	250171
sp|P97379|G3BP2_MOUSE			748507	713487	644750	732424	784338	786021	684940	763262	776521	726351	718309	646461	689257	666105	802075	756824	674450	665773
sp|P97390|VPS45_MOUSE			643597	334121	380528	644649	420746	663972	1.27941e+06	612958	662356	792944	614272	443672	526165	576522	722769	440667	775293	521917
sp|P97427|DPYL1_MOUSE			347969	304334	306133	294424	318261	306223	459250	333074	348156	301999	305337	314700	277104	289638	331150	307204	237295	346195
sp|P97429|ANXA4_MOUSE			298881	261069	285439	361320	282814	502747	299039	299933	363239	465883	339313	368169	432035	212142	415817	357111	351116	307410
sp|P97449|AMPN_MOUSE			80185.7	40464.9	58472.9	17938.1	36127.6	40182.2	10175.2	4758.33	84883.7	25608.2	20609.4	46148	62818.2	46650	28648.7	67283.9	21657.8	23166.4
sp|P97450|ATP5J_MOUSE			2.84114e+06	2.94705e+06	2.75348e+06	2.77338e+06	2.66533e+06	3.08314e+06	1.35689e+06	3.10004e+06	3.52578e+06	3.86847e+06	2.26784e+06	2.97979e+06	2.98634e+06	1.97089e+06	3.45525e+06	3.05392e+06	2.90459e+06	3.30353e+06
sp|P97470|PP4C_MOUSE			88625.2	216891	103580	101647	192836	97205.1	200559	178634	106130	98532.5	97143.1	206380	76567.8	254389	161877	83590.9	88448.2	189449
sp|P97494|GSH1_MOUSE			325508	178905	246091	207341	199465	332499	36075.5	273831	269769	326516	166937	236241	329394	326973	309481	243259	237575	161629
sp|P97742|CPT1A_MOUSE			156205	255670	298408	334363	265456	387483	75653.1	309117	294218	207012	346305	325461	134580	263599	258742	371638	352225	181101
sp|P97760|RPB3_MOUSE			252667	229954	280450	158015	257480	238207	254542	240470	255763	212879	267807	146374	285759	199384	298674	118961	139125	224867
sp|P97765|WBP2_MOUSE			465664	645769	513407	394682	488387	413574	366871	517163	496170	562113	471156	685384	370164	516514	452713	546641	506826	804506
sp|P97772|GRM1_MOUSE			40228.9	25639.4	31293.9	41330	27368.5	20732.6	37646.7	39293.9	38422.7	19402.3	33287.1	22295.8	26577.4	9546.46	5941.12	10351.5	24077	24447.9
sp|P97792|CXAR_MOUSE			392362	401766	332387	372122	313020	365057	614551	497940	467962	398037	289740	405915	531050	432769	433713	371703	444516	276848
sp|P97793|ALK_MOUSE			28899.3	67660.5	4867.19	4695.03	12903.3	37107.3	38968.9	7804.69	18609.2	5214.78	35561.8	7164.12	43394.6	39234.5	43396.5	77920.3	40913.2	31546.7
sp|P97807|FUMH_MOUSE			4.25401e+06	2.97373e+06	4.03144e+06	4.55355e+06	4.6218e+06	4.32528e+06	3.63222e+06	4.1409e+06	4.57251e+06	4.59115e+06	4.39267e+06	3.87481e+06	3.69159e+06	3.61096e+06	4.13831e+06	3.88587e+06	3.85061e+06	4.02843e+06
sp|P97817|CDR2_MOUSE			53276.4	56723.8	262037	68481	107844	90807.8	63922.8	233642	64087.4	28625.2	179836	262511	292868	143206	84669.6	68068.2	318728	80425.8
sp|P97822|AN32E_MOUSE			4.28506e+06	4.39597e+06	4.50272e+06	2.90256e+06	4.325e+06	3.57703e+06	3.70778e+06	3.38147e+06	4.56514e+06	3.07225e+06	3.62389e+06	4.29759e+06	4.66512e+06	3.63514e+06	3.24682e+06	4.63209e+06	4.99859e+06	4.18467e+06
sp|P97855|G3BP1_MOUSE			380447	339602	376923	237046	363026	311198	129662	335641	291239	289189	292891	314864	263592	328446	349070	367777	223747	249719
sp|P97930|KTHY_MOUSE			124729	41194.2	79350.3	89970.4	64565.7	116247	58262	93907	85679.3	70660.6	140534	54226.2	104224	89888.4	112021	95266.8	74474.8	99056.6
sp|P98191|CDS1_MOUSE			804206	508631	669626	837899	610303	851970	204438	754517	774117	943638	712305	659298	751574	556389	894691	597667	749883	226730
sp|P98200|AT8A2_MOUSE			219215	236565	239034	298223	236149	319395	260360	179903	179905	198282	273227	208446	306760	292379	201059	334038	321833	110663
sp|P98203|ARVC_MOUSE			425098	266554	493751	518309	415380	452450	527442	561962	541291	426188	395314	403377	450172	604697	553557	315487	459152	545309
sp|P99024|TBB5_MOUSE			2.22339e+06	1.91362e+06	2.31243e+06	1.57158e+06	1.62943e+06	1.85676e+06	944254	1.08633e+06	2.08357e+06	479087	2.74187e+06	2.0958e+06	2.52806e+06	1.66021e+06	2.473e+06	2.04656e+06	2.27207e+06	1.5364e+06
sp|P99026|PSB4_MOUSE			580309	1.1168e+06	825740	636033	887779	677725	1.12525e+06	850663	671786	591988	854651	868803	605291	1.05005e+06	663216	724912	775422	1.02495e+06
sp|P99027|RLA2_MOUSE			304840	446157	169423	246175	371636	197502	276693	381205	234723	156730	169570	234909	260869	203589	212225	213639	142551	189121
sp|P99029|PRDX5_MOUSE			1.3632e+07	1.64775e+07	1.35425e+07	1.26701e+07	1.53865e+07	1.30045e+07	7.35018e+06	1.59055e+07	1.41278e+07	1.33361e+07	1.15574e+07	1.47437e+07	1.39093e+07	1.12775e+07	1.28814e+07	1.33052e+07	1.16228e+07	1.17763e+07
sp|Q00422|GABPA_MOUSE			287556	267038	330333	272971	308440	329589	159398	270375	310658	285927	204862	291402	355796	301022	391749	356994	384097	230017
sp|Q00493|CBPE_MOUSE			376746	215545	245499	502763	229150	395660	254358	320550	601222	458359	253930	308405	288633	429346	287048	355607	261869	369330
sp|Q00612|G6PD1_MOUSE			1.63221e+06	1.12546e+06	1.72587e+06	1.63947e+06	1.3463e+06	1.57055e+06	1.79396e+06	1.32671e+06	1.5165e+06	1.66107e+06	1.66857e+06	1.56413e+06	1.42731e+06	1.50233e+06	1.72631e+06	1.79085e+06	1.82277e+06	1.7747e+06
sp|Q00623|APOA1_MOUSE			294676	328718	158020	284320	43383	147853	788353	352683	360295	45041.7	100134	192942	89539.3	421703	193055	129483	376727	429302
sp|Q00897|A1AT4_MOUSE			72168.5	55169.8	50552.6	32841.6	48251.6	27655	29274.6	6169.24	107701	11882.3	41999.4	90516.4	33516	84920.8	20267.6	40079.4	52159.5	4352.24
sp|Q00899|TYY1_MOUSE			72848.4	76691.6	102140	128990	102893	97834.4	158080	71996.6	93117.6	162792	174138	127254	150748	125502	56766.6	116043	129226	161958
sp|Q00915|RET1_MOUSE			2.85745e+06	3.83406e+06	3.34481e+06	1.97716e+06	3.59777e+06	2.83718e+06	3.23864e+06	2.61821e+06	3.06847e+06	2.69354e+06	2.85743e+06	3.30797e+06	3.33655e+06	3.59923e+06	2.18416e+06	3.91063e+06	3.07471e+06	3.91565e+06
sp|Q00PI9|HNRL2_MOUSE			1.80771e+06	1.34074e+06	1.85268e+06	2.0998e+06	1.5471e+06	1.58473e+06	3.0728e+06	2.02507e+06	1.77301e+06	2.02802e+06	2.15535e+06	1.75501e+06	1.73439e+06	2.21101e+06	1.88409e+06	1.80036e+06	2.25928e+06	1.81399e+06
sp|Q01065|PDE1B_MOUSE			196116	288285	277319	268834	238150	278229	303999	184638	366131	100074	243144	257702	171689	165246	260878	315499	293239	158005
sp|Q01853|TERA_MOUSE			1.43608e+07	1.81224e+07	1.34364e+07	1.35345e+07	1.54244e+07	1.30114e+07	1.52254e+07	1.55023e+07	1.43554e+07	1.34046e+07	1.29865e+07	1.45679e+07	1.32166e+07	1.52913e+07	1.27367e+07	1.43263e+07	1.34042e+07	1.48103e+07
sp|Q02053|UBA1_MOUSE			1.10948e+07	7.84034e+06	1.15716e+07	1.07387e+07	9.69675e+06	1.47155e+07	1.02025e+07	1.05738e+07	1.16472e+07	1.34001e+07	1.13842e+07	1.14025e+07	1.3701e+07	1.01022e+07	1.32088e+07	1.29374e+07	1.31981e+07	1.10282e+07
sp|Q02248|CTNB1_MOUSE			1.87342e+06	1.92531e+06	1.66293e+06	1.94758e+06	1.81784e+06	1.83534e+06	2.03544e+06	2.28914e+06	1.80635e+06	1.89408e+06	2.01852e+06	2.02059e+06	1.58619e+06	1.82164e+06	1.62549e+06	1.64803e+06	1.82687e+06	2.20831e+06
sp|Q02614|S30BP_MOUSE			60172.8	113212	61884.8	60610.8	95254.3	65047.9	44685.2	75262	61960	74463.2	80864.2	62366.6	50057.1	93690.6	53766.2	59756.7	60375.2	71465
sp|Q03265|ATPA_MOUSE			5.30061e+07	5.49788e+07	4.89684e+07	5.88634e+07	5.30539e+07	5.37392e+07	6.21509e+07	5.88707e+07	5.22564e+07	5.48106e+07	4.96864e+07	5.14132e+07	5.36286e+07	4.6338e+07	5.70084e+07	4.58216e+07	4.3282e+07	4.90803e+07
sp|Q03717|KCNB1_MOUSE			1.11771e+06	875103	1.24537e+06	783080	1.04257e+06	1.35934e+06	944671	752771	807739	671901	1.24471e+06	1.1177e+06	1.24438e+06	947504	982962	1.4746e+06	898070	628699
sp|Q03958|PFD6_MOUSE			482241	351446	567390	424552	678443	254218	258069	507522	531407	549960	478059	533317	538051	478145	580696	344203	251272	470094
sp|Q04447|KCRB_MOUSE			6.09414e+07	4.726e+07	7.18441e+07	6.59493e+07	6.22252e+07	7.06863e+07	2.73064e+07	5.82034e+07	6.44874e+07	6.97227e+07	7.13871e+07	7.01815e+07	9.27672e+07	5.81887e+07	7.25624e+07	7.7435e+07	8.86553e+07	6.48664e+07
sp|Q04690|NF1_MOUSE			27708.1	18201.1	27160.7	33063.8	2390.93	23255.1	36081.2	34276.4	30998.4	38319.3	24944.5	30377.9	30301.6	29556.9	39110.6	27541.3	28567.8	17594.2
sp|Q04736|YES_MOUSE			145912	159991	132586	139270	125207	151542	150729	145065	126943	177594	141663	144141	168601	178018	131753	128020	149284	157754
sp|Q04750|TOP1_MOUSE			877828	815246	910306	801173	917839	854826	961911	962206	685883	298793	1.41074e+06	786284	551682	1.29896e+06	587961	628048	1.03887e+06	1.19491e+06
sp|Q05186|RCN1_MOUSE			360386	317503	309021	346166	210189	229447	522549	269156	231325	317537	290146	267262	294927	310650	219425	270402	331563	353875
sp|Q05816|FABP5_MOUSE			159955	147320	117030	95866.7	176062	119131	87975.6	122609	139128	115629	133124	136478	95473.1	44839.4	94745.6	153810	73411.1	66349.6
sp|Q05A62|DNAL1_MOUSE			31263.3	27761.1	35681	16366.2	37785.7	27066	40579.5	33511.5	35472.6	32328.2	25673.5	27114.5	65830.1	20888.6	111898	38965.3	33984.3	36226
sp|Q05BC3|EMAL1_MOUSE			312659	360648	352076	293806	414035	395433	276021	272977	341190	248498	305287	349141	336667	273007	334570	398580	333962	306585
sp|Q05CL8|LARP7_MOUSE			73567.4	52297.8	54474.9	90813.5	57622.3	101313	56859.7	69380.2	103776	59429.1	81918.8	48479.8	101302	65753	69268.2	62611	91499	107428
sp|Q06138|CAB39_MOUSE			284159	306978	196562	190281	127307	185522	174422	169734	183006	211580	176512	197989	150339	178881	169168	224836	233880	211237
sp|Q06185|ATP5I_MOUSE			3.04386e+06	2.6502e+06	2.79813e+06	3.58781e+06	2.98503e+06	3.33318e+06	3.3306e+06	3.78112e+06	2.77453e+06	3.51537e+06	3.35316e+06	3.00721e+06	2.42509e+06	3.11835e+06	3.37964e+06	2.7465e+06	3.26958e+06	2.75653e+06
sp|Q06890|CLUS_MOUSE			502471	380050	445452	430613	538585	499438	332573	514625	557353	544998	593362	664313	491653	596589	421916	529625	480195	575080
sp|Q08288|LYAR_MOUSE			10623.4	15898.1	15747.2	8108.88	12083.9	11439.8	24315.8	15946.1	15814.8	6719.98	12258.3	26894.7	13831.8	2315.39	13320.6	9529.85	22622.6	27366.4
sp|Q08331|CALB2_MOUSE			5.49693e+06	8.28016e+06	6.1194e+06	5.45922e+06	5.92081e+06	5.27339e+06	9.39756e+06	5.66436e+06	4.87702e+06	5.88284e+06	5.90326e+06	6.5494e+06	5.3989e+06	8.07261e+06	5.38435e+06	6.06733e+06	6.1357e+06	8.44714e+06
sp|Q08509|EPS8_MOUSE			5989.04	11534.2	14267.9	17838.3	13201.8	2005.1	32537.5	23515.8	10102.6	32248.4	18704.3	18097.5	9663.78	27447	8750.76	10635.3	18103.2	9365.81
sp|Q08642|PADI2_MOUSE			1.2583e+06	1.13158e+06	1.27863e+06	669550	1.70672e+06	1.01631e+06	931864	725141	869054	944815	841974	835000	961884	1.27265e+06	1.0534e+06	1.03691e+06	1.83142e+06	1.57742e+06
sp|Q08857|CD36_MOUSE			92677.4	117270	252298	74047.6	133410	65055.1	188520	121506	62658.6	94624.7	259638	58392.1	234140	93979.2	99244.8	63150.7	320038	111885
sp|Q08943|SSRP1_MOUSE			219704	404987	369337	211908	246023	165991	209732	376798	349046	159161	238355	269035	191568	346671	189109	238960	348597	574597
sp|Q09XV5|CHD8_MOUSE			24477.4	3588.44	26837.2	35205.6	20685.3	32509.1	33056.3	31120.9	19354.3	43304.6	3311.68	22740.4	4059.51	29144.7	32348.5	26570.3	12510.5	4907.46
sp|Q0KL02|TRIO_MOUSE			6634.64	7005.09	14269.6	37669.8	4313.31	14546.5	62453.5	8367.01	18882.2	11579	11170.3	19477.6	9580.74	106686	25821.7	15798.2	7013.31	85207.3
sp|Q0VBL3|RBM15_MOUSE			64024.9	53051.5	67049.4	18510.7	43415.4	78471.7	13910.7	61538.8	53696.8	10730.7	18521.6	45619.5	11372.9	41923.9	61337.3	53527.7	49019	76033.7
sp|Q11011|PSA_MOUSE			3.78309e+06	3.50162e+06	4.23185e+06	4.17624e+06	3.72567e+06	4.52994e+06	4.14697e+06	3.84889e+06	4.12491e+06	4.1828e+06	4.33543e+06	4.25521e+06	4.70875e+06	4.97099e+06	4.35861e+06	4.45099e+06	4.63707e+06	4.87376e+06
sp|Q11136|PEPD_MOUSE			281050	438745	302429	274066	353695	332512	270306	296795	296043	313684	239053	355515	254182	339776	264715	326907	324033	434772
sp|Q148R9|R9BP_MOUSE			374604	684199	572369	360054	585036	538198	283554	339627	313551	201970	587387	628383	706975	238772	257055	662442	238280	213654
sp|Q149L6|DJB14_MOUSE			51356.6	36236.1	38370.7	57085.1	62615.8	80330.2	87033.5	33270.5	48175.6	51982.9	68850.1	54205.5	59761.5	42107.7	38256.2	29581.1	58015.7	12407.2
sp|Q14BI2|GRM2_MOUSE			220912	137864	205141	257885	190370	224052	259654	262227	234855	253578	138594	204858	228702	206070	265302	91896	179016	186265
sp|Q14C51|PTCD3_MOUSE			21427.1	77084.9	154173	50794.5	16506.3	52396.7	32209.4	213944	280889	178513	190112	24641.2	264312	393797	236143	301177	163819	31812.8
sp|Q14CH7|SYAM_MOUSE			89790.3	99879	109075	86642.8	149004	137131	137409	56500.6	103115	99061.7	127839	120120	147905	128109	88642.2	135854	128416	221761
sp|Q1HFZ0|NSUN2_MOUSE			145984	122739	143630	65225.6	141937	95692.9	210010	100272	63535.1	106751	91771.6	115234	144360	79204.4	85033.1	134065	121606	96127.7
sp|Q2TBE6|P4K2A_MOUSE			74497.4	14657.5	55377.7	69907.5	24981.8	45621.8	80560.6	56184	38955.8	68609.3	56325.3	12117.6	27525.8	35629.8	43658.7	28739.2	79541.7	40092.8
sp|Q2TPA8|HSDL2_MOUSE			137486	116951	152638	180155	143848	170879	116597	160288	149444	168912	163764	151588	170764	95347.4	174095	156361	112603	104185
sp|Q31125|S39A7_MOUSE			65966.7	27271.3	44245.1	58426.9	51390.3	56883.5	84659.1	46596	61856.3	48095.9	55412.8	38007.7	53670.1	35469	56845.2	56304.4	44514.5	47983.4
sp|Q32M02|FSCN2_MOUSE			176021	146904	129799	110178	196822	122238	85579.1	129490	143273	120819	154251	81599.1	128518	178718	171229	198028	125972	135692
sp|Q32NY4|CNNM3_MOUSE			13259.4	11380.1	44877.2	17725	40400.9	34289.6	23170.8	19452.9	32560.4	7634.68	13937.9	42110.7	35950.5	9073.5	51494.2	25586.6	5990.38	14236.8
sp|Q3B7Z2|OSBP1_MOUSE			235452	97475.2	171346	306838	182451	208699	178469	196605	206730	126996	173228	128514	228051	166212	209327	263298	185420	85496.6
sp|Q3LAC4|PREX2_MOUSE			18002.6	50254.6	41268.9	41354.7	61061.4	48369.4	28126	45229.5	42518.9	30630.4	43460.9	41602.7	55788.5	21475.6	41852.5	47965.1	46026.1	31244.7
sp|Q3TC93|H1BP3_MOUSE			55241.1	30581.4	50738.7	47502.2	106813	48118.6	39470.6	46659.6	53664.2	66639.7	54307.5	49563.1	76297.8	17615.1	57704.2	61308.2	47068.8	41481.1
sp|Q3TCH7|CUL4A_MOUSE			113929	64973.2	122076	143290	88858.1	164031	121770	102169	119145	95350.5	141793	90055.1	74920.2	46783.9	151946	119834	98841.7	60722.7
sp|Q3TCN2|PLBL2_MOUSE			78203.3	126572	78448.7	112454	116605	75658.3	27745.7	97724	77511.3	92291.3	108364	96718	54942.8	103122	86978.9	49316.4	77831.9	79201.4
sp|Q3TDD9|PPR21_MOUSE			266522	109781	195305	171171	288946	203911	210615	276103	273041	169933	181576	248297	298015	109720	201805	248417	128865	141618
sp|Q3TDK6|ROGDI_MOUSE			412602	388646	471308	587388	388646	908201	1.30372e+06	479908	450077	682233	535509	453081	455120	958500	522411	357118	517857	1.06502e+06
sp|Q3TDN2|FAF2_MOUSE			609123	351191	527679	628129	468920	681055	601572	714009	672395	704824	491190	447511	585101	314636	754150	559041	645149	391838
sp|Q3TES0|IQEC3_MOUSE			636586	390211	610362	845463	623995	749367	628228	880704	754895	886111	735664	713002	802698	542394	815012	573016	684887	613743
sp|Q3TFD2|PCAT1_MOUSE			69555.7	26962.1	82246.1	85327.8	75508.7	86298.7	13200.6	82117.4	91474.6	81865.6	83337	80384.3	103609	8600.46	77862.3	67573.1	112287	45999.8
sp|Q3TFQ1|SPRY7_MOUSE			34182.8	40045.8	4243.77	28312.3	29538.6	38427.2	33177.1	37069.2	42818.4	37561.7	24905.9	41159.2	23178.4	34354.1	48533.9	40293.8	39034.7	57763.3
sp|Q3THE2|ML12B_MOUSE			239971	231555	238331	295877	250462	260926	332789	311239	288286	358830	226443	256161	255305	288651	291155	211461	276773	276314
sp|Q3THG9|AASD1_MOUSE			233183	152502	273985	116611	134703	225469	207776	179984	215959	251215	245589	125095	306570	232555	129346	153404	254477	176422
sp|Q3THK3|T2FA_MOUSE			333506	219587	177214	146858	195983	157825	131716	106821	276094	69041.9	143392	188636	375124	110191	163740	208976	93253.6	59429
sp|Q3THK7|GUAA_MOUSE			788475	524849	920436	886797	744660	884207	629715	885817	906145	922028	984436	802942	881813	615002	898434	782660	929479	803522
sp|Q3THS6|METK2_MOUSE			490966	481376	426240	384560	404267	388245	395315	328814	372215	393980	275777	453542	469736	570281	253426	525152	450358	466924
sp|Q3THW5|H2AV_MOUSE			2.56118e+06	2.37916e+06	2.21143e+06	1.80322e+06	2.5922e+06	2.09888e+06	775606	2.66936e+06	4.27082e+06	1.80251e+06	1.90481e+06	2.65026e+06	2.79688e+06	1.34705e+06	1.74189e+06	2.02445e+06	1.26035e+06	5.30507e+06
sp|Q3TIR3|RIC8A_MOUSE			60916.3	21058.1	67183.7	51123.3	68817.3	64514.4	47826.7	30535.3	69384.4	53244.8	28331.7	43998.5	67943.7	41151.4	91449.4	94287.1	44117.4	39634.6
sp|Q3TIU4|PDE12_MOUSE			349289	243487	325077	303845	361404	353971	171414	252749	353511	354173	446586	259121	404724	308989	318403	370897	372375	355302
sp|Q3TIV5|ZC3HF_MOUSE			124836	9812.03	16903.7	33204.2	30494.1	12031.2	90040.1	128043	87371.1	37831.2	42411	3846.88	28107.7	78181.1	12252.9	88985	6291.6	20551.5
sp|Q3TIX9|SNUT2_MOUSE			681946	379504	606342	798634	536430	701001	641141	750892	676388	862942	686801	621754	676151	567958	717258	553953	688809	518585
sp|Q3TJZ6|FA98A_MOUSE			61428.1	54207.1	65846.9	62690.1	59224.9	64011.1	9392.1	52337.3	54705.6	82665.4	82597.5	55459.2	58100.5	10814.1	63608	64248.6	73823.9	36495
sp|Q3TKY6|CWC27_MOUSE			53917.4	52510.3	27435.1	94841	76461.4	58089.8	99155.4	52908.9	65269.9	86364.2	59389.9	37078.6	70271.7	114944	73774.7	45063.5	69890.1	59985.5
sp|Q3TL44|NLRX1_MOUSE			31059.6	48245.9	52543.5	7341.4	54649	28905	29118.4	42693.3	21771.7	66351	15437.7	51802.3	60630	15565.9	44501.4	44783.6	60738.4	71961
sp|Q3TLS3|GDPP1_MOUSE			8474.51	13476.2	24664.3	19086.5	3682.92	11807.5	11683.7	35970.2	22184.1	26006.8	27166.1	4724.2	7136.48	7421.38	7673.26	26597.9	4267.77	25064.4
sp|Q3TMH2|SCRN3_MOUSE			341840	590155	433900	432918	540909	389178	374393	432612	330358	283445	341102	358814	366912	457857	339044	463976	485083	432267
sp|Q3TPE9|ANKY2_MOUSE			95324.9	74703.4	93128.7	120784	87819.9	113061	76295.3	81013.5	93632.5	97105.8	119171	108218	118651	78075.9	45043.1	105727	109222	117741
sp|Q3TPX4|EXOC5_MOUSE			67907	22748.2	60994.1	25328.8	11676	45323.4	21623.6	35487.2	54029.7	130264	57367.7	45805.6	40866.4	154860	41980.8	57278	141829	16353.9
sp|Q3TQI7|TLS1_MOUSE			7315.8	30439.1	38112.9	11722.2	6233.77	4372.58	39299.3	28262.3	26113.5	33109.2	25419.6	3199.63	44454.7	10196.4	5933.4	5606.86	47588.9	15283
sp|Q3TRR0|MAP9_MOUSE			233267	34792.4	91863.2	19138.3	85478.8	25766	376229	80513.6	58399.4	296751	56734.9	64161.9	104451	267782	146279	73887.4	132227	72394.9
sp|Q3TSG4|ALKB5_MOUSE			178601	178871	223057	210860	190638	213873	199697	195976	197018	252592	227330	198263	196736	189662	252123	181019	184645	205645
sp|Q3TTY5|K22E_MOUSE			51682.4	23572	72869.5	127355	52211.3	68486.3	76626.6	76733.1	84935.6	258951	136078	137643	48199.9	2.16622e+06	97651.2	90802.7	101863	102318
sp|Q3TW96|UAP1L_MOUSE			213631	178977	217665	140532	252756	239631	196067	150298	248055	145855	238923	224648	231198	167798	207459	185015	185538	194599
sp|Q3TWI9|CSCL2_MOUSE			73047.7	38967.1	56595.6	66940.1	74156.3	74631.9	30226.7	63941.3	22742.6	66876.9	58075.8	73743.5	82139.2	20591.3	74792.4	54982	42592.5	63697
sp|Q3TWN3|CNNM2_MOUSE			22566.1	18234.1	15310.1	26284	18191.9	18849.7	11250.5	25770.2	13067.7	32153.2	17237.9	27391.9	11528.4	13718.5	5418.48	22021.7	24895.5	22626.3
sp|Q3TWW8|SRSF6_MOUSE			245066	285823	289574	318130	297510	209288	148475	315422	152940	275259	295040	180238	238599	144644	289586	175915	313997	205850
sp|Q3TXS7|PSMD1_MOUSE			2.03918e+06	2.30459e+06	1.95301e+06	1.92491e+06	1.92843e+06	1.96456e+06	1.68348e+06	1.80897e+06	2.05175e+06	2.10516e+06	1.8871e+06	2.22709e+06	1.82581e+06	2.05751e+06	1.94392e+06	1.58069e+06	2.05174e+06	2.16362e+06
sp|Q3TXT3|SOSSC_MOUSE			34670.1	22434.7	35869.1	24804	34317.8	30853.1	55588	42050.4	36747.9	28566.4	33153.1	16194.8	49540.5	41230.6	42716.7	37938.6	24682.6	24534.4
sp|Q3TXU5|DHYS_MOUSE			12259	50992	76883	10885.4	24890.5	41048.6	69660.4	55669.3	8163.69	32577.5	49215.1	30463	26083.5	36185.5	40221	22937.8	38386.7	37949
sp|Q3TYD6|LMTK2_MOUSE			20086.1	1961.94	1845	13148.1	9314.86	4742.59	4510.63	16014.2	19030	5068.94	14674.8	2436.87	14951.6	2739.79	7272.96	12949.3	9302.61	5117.82
sp|Q3TZM9|ALG11_MOUSE			35487.1	31325.9	56800.8	97402.7	33063.8	75553.4	73697.2	39810.4	63881	104604	102381	54706.2	50382.4	52246.4	78483.1	41008.5	85395.1	16463.9
sp|Q3TZZ7|ESYT2_MOUSE			70465.7	34152.7	52720.6	76764	26304.8	79668.5	32981.8	74209.6	80504.7	96573.7	68678.9	59351.9	89128.4	64959.9	87159.6	10241.7	71086.7	56299.2
sp|Q3U0L2|AN33B_MOUSE			241328	256196	247132	187925	194248	352699	164512	66649.5	76653.1	109761	281928	194171	287021	173999	125381	349866	234213	274704
sp|Q3U0M1|TPPC9_MOUSE			11806.7	42042	57488.6	59751.9	64874.8	68640.8	2662.89	60697.3	59014.3	59002.2	69359.5	50933.3	63346.5	54544.1	65547.6	52983.1	53169.1	47048.6
sp|Q3U0V1|FUBP2_MOUSE			7.70745e+06	1.01808e+07	8.51347e+06	8.4876e+06	8.88522e+06	7.22308e+06	9.5799e+06	9.41845e+06	9.50378e+06	8.11289e+06	6.90246e+06	8.61257e+06	8.40989e+06	8.65594e+06	7.73505e+06	7.56833e+06	6.69361e+06	8.30742e+06
sp|Q3U186|SYRM_MOUSE			382593	274619	339285	342814	298875	380047	543994	398962	291949	428505	351095	395053	415080	480726	473611	408233	417389	181900
sp|Q3U1F9|PHAG1_MOUSE			13586.2	6811.32	6546.34	13476.6	13464.7	15470.4	27759.9	41025.2	5043.36	46707.3	12622.5	6328.27	12959.6	12038.8	11885.8	19040.4	11824.4	12261.2
sp|Q3U1J4|DDB1_MOUSE			3.87348e+06	5.38682e+06	4.03154e+06	3.76057e+06	4.6214e+06	3.77111e+06	3.90618e+06	4.46301e+06	4.29553e+06	3.5507e+06	3.88285e+06	4.56566e+06	3.559e+06	4.3917e+06	3.78073e+06	3.95807e+06	3.89118e+06	4.87657e+06
sp|Q3U1T3|BRM1L_MOUSE			39544	129357	15840.7	92098.5	155468	89999.5	41359.6	138611	31002.5	46974.3	105135	91652	52229.6	25259.4	128055	107914	102644	26333
sp|Q3U319|BRE1B_MOUSE			72086.3	94212.4	111695	136512	102948	131068	141764	100778	122173	147651	124552	111963	157035	90339.3	131906	103240	122368	136574
sp|Q3U3E2|F117B_MOUSE			17321.4	21858.7	17591.1	28121.2	26265.7	11956.5	60822.4	34798.1	5005.89	4693	16824.7	24549.2	15554.4	20047.2	26039.7	18512.7	31102.9	36528.8
sp|Q3U3Q1|ULK3_MOUSE			19759.1	10798.2	20689.3	16981.2	15171.9	19505	4418.29	2198.66	14898.3	21329.7	17747.2	6840.48	16171.7	3294.11	15481.2	18896.4	30450.8	6895.18
sp|Q3U4G3|XXLT1_MOUSE			30055	15790.5	30509.2	10628.3	29979.3	33588.1	33639.3	22794.2	31977.9	12443.4	29289.5	33158.8	2190.45	20436.6	15870.3	6387.59	9523.83	26016.5
sp|Q3U5C7|PRIC1_MOUSE			18875.8	21588.3	62445	23287.7	85953.1	61005.5	96274.5	67365.5	14187.6	86857.6	16080.3	80734.9	85282	25351.7	103404	69646.4	82641	42776
sp|Q3U5Q7|CMPK2_MOUSE			643922	721715	705657	943555	1.01561e+06	997027	519676	607476	675667	779976	878296	702244	979686	581075	640080	691791	664539	830523
sp|Q3U7R1|ESYT1_MOUSE			143099	96015.5	119005	187694	136100	44741.1	155107	94685.6	89553.5	163294	141810	68632.7	130225	281306	45232.4	182909	167047	215325
sp|Q3U9G9|LBR_MOUSE			92874.8	56604.1	74753.3	78856	79183.3	85738	100240	82603	105550	83262.4	99426.2	76221.5	84919.4	78297.3	106808	76983.8	77855	78736.1
sp|Q3UDE2|TTL12_MOUSE			142282	90400.5	142824	128967	67347.2	117800	153740	116752	156671	160501	119549	169060	135294	126232	105815	161967	129182	104471
sp|Q3UDK1|TRAD1_MOUSE			65443.8	33077.3	54159.2	14157.3	27357.8	72192.9	28338.8	16852.3	3200.83	15446.3	16882.6	60930.9	64197.9	10025.9	74109.6	72063.8	83947.3	26569
sp|Q3UDP0|WDR41_MOUSE			70402.1	77908.9	70886.7	81837.9	63279	78211.9	56240.5	89160.3	103432	104167	71568.5	70105.7	55550.8	24131.2	68660	65237.4	60989.3	73567.7
sp|Q3UDR8|YIPF3_MOUSE			51520.4	37904.9	50438.3	51519.8	45964.6	46795.8	33303.6	43682.8	60945	91619.6	44434.3	14496.1	69636.2	40277	53823.9	47090.2	51126.9	16114.6
sp|Q3UE37|UBE2Z_MOUSE			57398.3	48505.6	56062.8	58474.5	69587.1	59129.1	77029.2	54916.9	51892.6	54500.7	51944.4	53033.7	55402	47018.1	70486.7	64534.9	67047.4	52714.8
sp|Q3UFM5|NOM1_MOUSE			73842.7	136236	12117	132945	105079	42056.7	71977.8	136820	5892.63	13555.6	80042	25617	39261.6	18844.9	12690.3	80923.2	74040.9	9361.33
sp|Q3UFS0|ZY11B_MOUSE			48318.6	14844.9	45394.6	37372.3	26696.2	40571.7	18389.7	38948.9	40211.7	22030.4	21696.1	44056.5	56991.8	16635.1	42640.5	46023.3	30121.5	12898.2
sp|Q3UFY7|5NT3B_MOUSE			55720.5	59858.8	87843.1	110008	70627.8	110557	31102.6	134549	96451.7	107274	93839.5	86114.9	109523	20068.3	151550	87308.9	125978	41299.9
sp|Q3UGC7|EI3JA_MOUSE			169099	319269	261421	310499	250332	253537	536310	191873	226766	284440	312546	351772	308459	310334	202717	166118	168565	274751
sp|Q3UGR5|HDHD2_MOUSE			470657	427860	576907	49118.2	93505.6	122123	74401.7	140289	543218	95024.4	79052.7	211473	531164	65370.8	76122.2	606737	88623.9	29416.3
sp|Q3UGS4|MCRI1_MOUSE			94948.9	93734.5	116164	49326.9	118749	82491.1	90086.5	125074	145511	135872	109295	136665	142818	47894.8	74587.3	104084	110215	150120
sp|Q3UH53|SDK1_MOUSE			24083.4	23389.9	27220.2	4347.9	23010.9	21353.3	4297.52	32026.2	30987.6	14369.9	2822.1	25347.2	26560.2	4341.3	28138.4	22723.1	13489.5	5361.15
sp|Q3UH60|DIP2B_MOUSE			169178	217213	206639	158318	178769	225623	359715	193782	113546	123142	248969	256250	201743	315348	191234	177978	69791.1	133407
sp|Q3UHB1|NT5D3_MOUSE			138757	107211	122371	168023	133001	153937	83078	143413	162264	178412	140791	120521	100594	111316	148845	111058	146762	135222
sp|Q3UHB8|CC177_MOUSE			147250	159050	191588	180852	172421	177287	188434	166949	151424	58019.7	211982	166589	93639.2	106850	171059	180552	212022	172523
sp|Q3UHD2|GFOD1_MOUSE			68890.4	104124	35250.2	68343.9	25772	32560.6	26877.5	14591.6	72750	42991.4	7754.15	24771.9	55615.2	17617.6	79578.8	43565.6	47688.8	114224
sp|Q3UHD6|SNX27_MOUSE			565623	431881	595111	549982	544800	552953	833958	496813	432786	578119	605754	563628	600504	555410	558182	494853	563026	733795
sp|Q3UHE1|PITM3_MOUSE			72716	12450.2	74241.9	80335.1	68328.6	111111	31422.2	97676.1	82486.3	76282.4	68399.2	68026.3	77098.1	75703.1	101628	80318	49630.2	68415
sp|Q3UHH1|ZSWM8_MOUSE			24217.7	15083.1	25157.3	24731.4	7592.58	32112.2	6638.28	21065.2	25494	12618.3	61485.3	29735.8	28030.1	13535.2	22697.3	79998	23305.2	16957
sp|Q3UHJ0|AAK1_MOUSE			2.06473e+06	1.38097e+06	1.84462e+06	2.05743e+06	1.78931e+06	1.71957e+06	2.06981e+06	2.12201e+06	1.81974e+06	1.93674e+06	1.5404e+06	1.89035e+06	1.92241e+06	1.44096e+06	1.91004e+06	1.85232e+06	1.65764e+06	1.43928e+06
sp|Q3UHK1|MYCT_MOUSE			26111	22076.2	32297.5	33199.2	22920.7	29221.3	17623	25926	20599.5	47084.6	31639.1	25943.4	28644.2	26026.5	2480.08	18658	23794.3	35822.3
sp|Q3UHK6|TEN4_MOUSE			26633.8	26810.8	27923.7	150997	59189.9	25915.1	153248	10030.4	32718.9	30304.2	71402	21374.4	28909.5	16411.4	121638	153867	30780	33185.4
sp|Q3UHL1|CAMKV_MOUSE			743417	582847	811587	868671	1.28616e+06	862599	1.30254e+06	1.23477e+06	1.09443e+06	1.2963e+06	1.32321e+06	934979	872624	1.10521e+06	1.32704e+06	869293	1.1037e+06	862090
sp|Q3UHU5|MTCL1_MOUSE			124128	91246.9	115458	65229.6	79080.7	74272.8	242438	142633	63318.7	150023	123728	116077	139886	135021	75774.6	118201	129987	87688.8
sp|Q3UHX2|HAP28_MOUSE			103731	160831	111358	80450.8	131184	104031	96717.8	122539	107378	135125	72700.9	115910	116066	99620.5	71867.4	112133	92754.1	153643
sp|Q3UI43|BABA1_MOUSE			180143	203760	166413	195550	193682	163117	80860.8	193323	181548	178539	151649	192253	156584	223926	149155	170589	169311	190245
sp|Q3UIK4|MET14_MOUSE			11739.7	50507	29665.3	47987.4	52039.6	41408.2	35593.8	41026.7	13432.4	59031	67220.6	26119.6	17073.7	11582.1	48366.2	40176.2	78994.8	62070.8
sp|Q3UIL6|PKHA7_MOUSE			214279	285757	372489	349615	353350	345371	451036	328004	335683	291203	352083	402289	163652	302658	219240	104739	241393	342927
sp|Q3UJU9|RMD3_MOUSE			723931	543716	720946	796778	747230	899400	504731	629027	722682	769186	790448	781953	815438	734735	809311	785421	786561	607274
sp|Q3UKC1|TAXB1_MOUSE			12919.5	11815.2	12585.8	11569.3	14899.8	12077.1	6671.47	10606	14672.2	14702.1	12262.1	10824.2	10877.3	11116.7	12488.7	12415.7	9677.28	15206.2
sp|Q3UKJ7|SMU1_MOUSE			1.21805e+06	1.19218e+06	1.09738e+06	1.16235e+06	1.21652e+06	1.06056e+06	714053	1.15174e+06	1.2523e+06	935918	872540	1.15783e+06	1.19834e+06	579148	1.17034e+06	1.02542e+06	947216	699710
sp|Q3ULD5|MCCB_MOUSE			260803	284277	292321	275267	316142	291889	352515	371120	322008	326058	283703	261944	277581	319214	354662	238637	207275	295413
sp|Q3ULJ0|GPD1L_MOUSE			627091	437957	600839	540714	544074	631496	610576	541364	509379	590828	570062	527861	708910	356779	634169	649247	593569	561559
sp|Q3UM45|PP1R7_MOUSE			2.7327e+06	2.25144e+06	3.06959e+06	3.21986e+06	2.7623e+06	3.21044e+06	2.39175e+06	3.03514e+06	3.23537e+06	3.1918e+06	2.90519e+06	3.0374e+06	3.12594e+06	3.48152e+06	2.97087e+06	2.69347e+06	3.29538e+06	3.52494e+06
sp|Q3UMB5|SMCR8_MOUSE			85020.8	50631.3	75580.9	77667.4	67405.7	73961.5	84716.1	30388.1	62483.9	82107	82876.8	57818.5	71441.2	12467.3	38492.7	70961	60526.3	70034
sp|Q3UMB9|WASC4_MOUSE			7459.21	23338.5	36442.3	27099.1	3790.97	41913.4	6706.89	35603.7	29583.7	49936.9	44510.7	34803.2	37612	12037.4	17081.4	23577	46205.8	6363.26
sp|Q3UMR5|MCU_MOUSE			506292	321918	622740	559970	432749	656903	609326	619424	544095	668374	579406	533284	523636	497026	604911	516910	492359	480804
sp|Q3UN02|LCLT1_MOUSE			48146	52126.5	35155.5	21910	19550.2	83096.8	42904.6	58645.2	80413.9	28208.5	47496.2	75855.1	50409.1	97843.9	75214.3	10849.4	60380	14130.4
sp|Q3UN04|UBP30_MOUSE			9827.57	7598.16	28908	27284	31330	24463.5	16363.3	28919	27884.1	25288.1	14569.6	27518	6425.48	27841.3	3589.63	10015.8	31251.6	49220.5
sp|Q3UNH4|GRIN1_MOUSE			1.23064e+06	1.07432e+06	992825	1.15169e+06	1.04065e+06	1.09335e+06	1.27975e+06	1.39758e+06	1.13358e+06	1.44113e+06	973901	1.05031e+06	919363	1.03753e+06	1.23523e+06	818772	905214	1.11531e+06
sp|Q3UPH1|PRRC1_MOUSE			10697.1	12146	8195.01	1246.96	3725.67	7756.25	5981.35	8907.2	12624.1	8378.42	12859.9	6546.44	6308.89	15105.2	9764.04	8314.53	4992.31	9886.4
sp|Q3UPL0|SC31A_MOUSE			648324	475936	631136	655457	629805	730955	458157	640614	660585	696023	661038	681838	600824	544956	641147	571565	591144	536204
sp|Q3UQ44|IQGA2_MOUSE			5922.47	6452.33	57757.3	19656.7	19591.3	28006.2	30703.1	5885.44	32286.7	26508.8	7327.21	18237.2	8232.53	30965.4	13507.1	6159.38	25386.2	21620.7
sp|Q3UQ84|SYTM_MOUSE			91956	120752	69312.9	98327.8	97072.8	53458.1	122780	99083.4	97695.2	23784.6	70505.7	120972	104100	85613.6	85578	86791.7	73126.6	85407.1
sp|Q3UQA7|SELH_MOUSE			94455.8	102686	95032.7	85924.7	100431	99370.1	135531	88845.6	102694	120688	109960	94400	41990.3	82815.7	90821.5	23183.7	89667.6	107280
sp|Q3URE1|ACSF3_MOUSE			168406	94433	125294	140432	144350	197241	116800	148710	142334	183703	140421	152018	113129	101933	186167	155805	134800	147039
sp|Q3URS9|CCD51_MOUSE			52909.8	150555	70877.9	51103.8	78370	84343.9	61630.6	90345.6	92208.2	102267	107798	85409.5	121833	35661.1	119828	84349.3	52179.8	53354.1
sp|Q3USB7|PLCL1_MOUSE			41875.2	4141.36	28150.6	53901.1	41157.2	40339.8	30901.5	77507.4	34008.4	27604.5	56655.5	37641.3	39627.4	29774.6	70432	3555.68	58932.6	31426.1
sp|Q3USH1|F196A_MOUSE			66277.5	28153.9	179336	6583.02	45557.9	117107	104281	36691.4	121127	13816.2	5077.96	7495.48	54487.6	25325.4	6126.84	44394.1	9997.66	50733.1
sp|Q3UUG6|TBC24_MOUSE			252758	220997	213900	229628	218621	319454	292465	271202	258561	248744	221883	281820	274182	208392	275660	258223	233340	219328
sp|Q3UUI3|THEM4_MOUSE			104796	196611	151774	19949.8	157837	52804.8	71690.2	164757	152424	36198.9	84539.9	112154	108416	53304.6	10833.4	141343	116986	43073.5
sp|Q3UUQ7|PGAP1_MOUSE			104136	80063.9	121052	128083	151310	119994	142659	154272	129511	164579	147690	131663	102280	120174	168552	123805	164090	131192
sp|Q3UV17|K22O_MOUSE			137965	63667	181069	333846	89535.7	121310	372165	318118	208627	441401	247921	278323	127035	305658	110589	157092	170004	257776
sp|Q3UVK0|ERMP1_MOUSE			63873.8	147428	84098.7	161047	148146	107844	41500.4	156008	111422	146772	89472.1	127541	119758	50697.1	130574	71913.4	43921.2	81761.4
sp|Q3UVL4|VPS51_MOUSE			266158	220187	232676	248908	212911	294314	117003	239717	222374	176751	253411	203855	249365	162741	231775	185023	249944	190495
sp|Q3UYC0|PPM1H_MOUSE			406166	331721	452233	521934	376392	545463	648009	483318	499947	709403	453285	398249	402541	429290	562268	431766	472678	464946
sp|Q3UYV9|NCBP1_MOUSE			229092	160237	232601	256728	207822	279517	214657	260814	241171	309842	268149	193769	220176	214169	277223	204619	285692	168463
sp|Q3UZP4|SVIP_MOUSE			226476	327636	274072	290339	281345	231815	329654	286650	184217	231510	285072	255091	327361	270857	239765	185679	222307	317994
sp|Q3UZV7|K132L_MOUSE			56808	66402.6	80469.5	56907.5	55192	65501.5	63083.7	30030.8	17799.4	67402.4	70938.9	44076	92383.5	111866	48303.2	45570.2	49146.8	56641.6
sp|Q3V0K9|PLSI_MOUSE			23852.8	23927.6	9699.43	23979	42082.9	12002.5	32201.2	19454.4	34098.9	23694.1	38933.6	42947.7	49234.5	13117.3	33125.9	35367.1	11188.5	53467.9
sp|Q3V384|AFG1L_MOUSE			69220.9	35124.9	53916.5	72631.1	36252.9	72576.2	86707.1	65704.5	26883.9	78500.5	57409.3	55163	65760	37147.9	65965.4	55403.1	65374.4	51567.6
sp|Q3V3N7|BBS1_MOUSE			501744	480591	449387	481772	624575	662085	338859	256401	218997	202030	557489	439715	344939	535775	362154	709479	476998	295167
sp|Q3V3R1|C1TM_MOUSE			1.3289e+06	770755	1.13558e+06	1.67201e+06	1.08679e+06	1.44415e+06	1.4066e+06	1.68232e+06	1.28837e+06	1.84901e+06	1.36007e+06	1.23344e+06	1.39963e+06	1.06973e+06	1.63007e+06	1.11543e+06	1.1815e+06	1.06545e+06
sp|Q3V3R4|ITA1_MOUSE			12731.9	60801.7	48178.3	40912.3	51810.5	43070.7	58088.1	25886.8	8562.24	27112.5	48367.2	55829	23321.4	52449.9	28487.4	51142	44692.7	14179.7
sp|Q45VK7|DYHC2_MOUSE			3676.77	24954.5	4413.37	168558	18366.2	36541.6	45979.4	20272.2	150703	26386.2	16617	36530.5	9009.9	41602.9	36149.4	10925.4	25560.4	7840.97
sp|Q499X9|SYMM_MOUSE			25216.4	13033.3	19166.4	90448.2	17978.9	15216.5	4879.47	25562.9	36031.2	6613.77	13567.5	20796.5	25896.8	8462.59	15595	9780.58	14427.4	81093.4
sp|Q4FK66|PR38A_MOUSE			178633	184456	119613	209896	143281	193521	83389.1	142666	200983	184217	140190	246974	124499	80451.2	136280	171627	211982	246142
sp|Q4KMM3|OXR1_MOUSE			1.69237e+06	1.8375e+06	1.57402e+06	1.34142e+06	1.86229e+06	1.2271e+06	1.9448e+06	1.8798e+06	1.60471e+06	1.71862e+06	1.46598e+06	1.47452e+06	1.55781e+06	1.58825e+06	1.52427e+06	1.52173e+06	1.5349e+06	2.11411e+06
sp|Q4PZA2|ECE1_MOUSE			9585.35	63835.8	13649.3	14151.9	15365.3	15325.2	120609	9549.71	67138.4	68022.9	12470.7	5849.32	50631	10159.8	68800.2	8189.86	55220.9	4607.47
sp|Q4VAE3|TMM65_MOUSE			325424	221326	291513	362304	161396	356612	215331	405017	379728	382631	329289	263997	287074	293214	322392	259148	274417	279000
sp|Q4VBE4|EGFLA_MOUSE			77395.1	59924	64201	101151	51427.6	64720.1	113806	60235.5	49338.2	69167.4	79152	59285.1	66618.6	50827.6	64758.6	49829.9	57839.5	66676.9
sp|Q4VBE8|WDR18_MOUSE			54374.7	69284.6	54492.5	128398	42461.8	12220.1	108532	100556	84355.5	35569.5	32832.6	106617	64349.6	56671.1	44704.9	60687.6	49582.2	58520.5
sp|Q501J2|F173A_MOUSE			96759.6	2594.55	19104.6	836.648	115817	62533.6	5992.37	3779.01	24817.9	2871.5	9963	6611.16	37116.5	13908.6	20546.9	24208	830.521	3948.37
sp|Q505D7|OPA3_MOUSE			198640	148213	183690	215566	181005	267319	13222.1	222887	213787	246471	218314	208258	198883	199958	198710	201333	185057	233403
sp|Q50H33|KCTD8_MOUSE			176621	146825	162988	203285	164812	181012	146621	189629	179144	99477.7	152688	148581	197648	129640	167507	158186	144036	160500
sp|Q52KR3|PRUN2_MOUSE			33030.7	20113.5	27882.7	34942.2	27151.9	31317.7	36532	31509.9	40371.9	5342.93	28051.8	26383.7	28631.3	2255.7	5951.03	28938.6	21663.5	23914.8
sp|Q569Z5|DDX46_MOUSE			1.58486e+06	1.03584e+06	1.77467e+06	2.1171e+06	1.5323e+06	1.64431e+06	1.92736e+06	2.20378e+06	1.44826e+06	1.494e+06	1.44159e+06	1.48015e+06	1.57188e+06	1.47943e+06	2.59932e+06	1.75321e+06	1.90618e+06	1.89733e+06
sp|Q569Z6|TR150_MOUSE			328561	422938	751302	670398	500341	361519	1.13471e+06	742280	536827	382784	659303	515545	612685	707960	666321	534233	707569	723182
sp|Q56A07|SCN2B_MOUSE			64935.1	80224.3	68965.3	90122.6	80048.4	76856	109105	98806.6	64721.1	104889	74466.6	66829.4	12072.8	59821.7	58866.5	70406	78331.9	64514.5
sp|Q56A08|GPKOW_MOUSE			51296	43717.4	33514.4	49055.2	24918.1	58148.6	36665.4	59320.8	41248.2	45301.3	24831	28155.8	39298.3	54971.5	25514	31744.2	27138.9	10247.3
sp|Q571K4|TAB3_MOUSE			10931.2	96201.7	41935.9	34716.4	4939.36	18759.6	56486.8	8672.62	46938	19888.6	38291.3	11936.5	10087.2	38670.7	9902.97	65281.4	31046.4	107043
sp|Q59J78|NDUF2_MOUSE			245425	205148	109657	240145	247193	229497	259384	174922	256841	217345	191584	219934	188772	206605	241621	211128	171100	233047
sp|Q5DQR4|STB5L_MOUSE			8787.86	7867.24	10743.2	9234.15	10675.9	10046.4	12806.5	10077.6	12144.8	6744.92	7983.04	13419.4	7043.36	4966.01	10158.3	11629.7	2889.02	10199.3
sp|Q5DTM8|BRE1A_MOUSE			248201	268378	1.51584e+06	1.41427e+06	1.62848e+06	1.6111e+06	214279	252009	1.29137e+06	289483	1.70785e+06	258972	348051	1.6602e+06	1.72325e+06	216441	238795	1.64376e+06
sp|Q5DTY9|KCD16_MOUSE			44508.5	48948.7	49870.5	74204.7	37113.5	57022.9	105345	56245.3	63039	66403.7	64092.2	47796.5	68924.9	64601.2	46159.9	36876.8	6661.48	74601.7
sp|Q5EBG8|CA050_MOUSE			17565	11233.5	17352	5336.25	22221.1	13625.8	14711	4682.25	16836.4	17990.4	17209.5	13231.4	23610.3	2381.35	14940.6	13405.5	16868.3	11146.4
sp|Q5EBJ4|ERMIN_MOUSE			131688	130934	76365.1	51876	107353	103395	46798	63183.1	78782.4	75166	71030.1	42376.7	143163	16280.5	45900.6	167886	49874.5	36254.1
sp|Q5F2E7|NUFP2_MOUSE			23538.7	21021.9	25856.3	19819.9	27088.3	16030.2	39333.9	20978.7	20013.8	19840	28129.8	17758.1	20787.5	6984.71	25483.2	23200.7	16190	23079.9
sp|Q5F2E8|TAOK1_MOUSE			53792.9	35477.8	35680.6	55583.4	41247.1	54249.8	148758	59392.6	26715.9	99657.7	60176.7	42730.7	97646.8	113859	69978.8	36827.6	68670.3	26387
sp|Q5H8C4|VP13A_MOUSE			57691	41910.5	73841.1	61040.4	61951.6	67575.2	66469.4	97722.8	76418.9	60315.7	56451.5	62880.1	89788.2	88999.3	116133	58269.8	71803.2	50155
sp|Q5M8N0|CNRP1_MOUSE			627050	753108	617536	533308	659848	472386	375944	610332	574152	677249	461837	530957	528560	609114	565435	665932	525652	809140
sp|Q5M8N4|D39U1_MOUSE			210861	157822	206322	292679	195909	294168	233725	293593	236352	327510	245808	250505	228386	158715	310600	178334	200504	231870
sp|Q5NCF2|TPPC1_MOUSE			58747	61152.7	9775.87	60054.1	56280.2	64459.7	17386.2	69756.7	78088.8	94597.2	71955.6	58067.3	161748	86330	150061	56664.8	20562.2	67305.2
sp|Q5NCH9|GRM6_MOUSE			50988.2	36184.1	37090.3	58018.5	40455.4	60842.3	40494.6	57367.2	55853.8	62231.6	49693.1	10747.3	14291	7706.76	48311.4	35305.8	62082.5	97974.8
sp|Q5PR73|DIRA2_MOUSE			369008	276721	430358	496157	321085	490371	473829	423307	194448	500657	482721	418159	440994	364475	526287	390888	385368	436658
sp|Q5SDA5|GUC2F_MOUSE			400432	789760	672232	383883	502531	487107	493854	230878	369969	262558	294668	522621	596853	485945	157121	605669	586638	321333
sp|Q5SFM8|RBM27_MOUSE			66723.3	55498.7	69538.6	61638.2	59619.3	63634.8	54752.7	73837.6	71205.1	58850.2	61107.2	63545.8	64711.1	26541.4	69112.5	57062.5	63493.2	64872.2
sp|Q5SQF8|SP30L_MOUSE			49510.7	59900.5	64426.4	70871.1	29348.4	54660.9	60590.8	68053	50242.9	38331.2	64705.3	66715.4	71870.6	26158.5	67964.9	45383.1	23922.6	75145.4
sp|Q5SQX6|CYFP2_MOUSE			467085	290735	389060	383086	414598	357736	454957	409000	438772	462136	371577	352019	315158	376122	408393	405208	328296	394194
sp|Q5SRX1|TM1L2_MOUSE			1.13184e+06	849714	1.05313e+06	1.20938e+06	1.05811e+06	1.11266e+06	1.312e+06	1.20812e+06	1.17302e+06	1.4713e+06	1.25417e+06	1.05154e+06	1.3014e+06	1.07171e+06	1.25004e+06	1.06676e+06	1.11297e+06	1.19628e+06
sp|Q5SS80|DHR13_MOUSE			44795.9	41111.6	40879.4	52371.1	27237.5	65411.7	103287	60996	59519	71714.8	56957.5	21133.7	51626.2	71426	62619.9	42984.6	54655.2	53017.2
sp|Q5SSH8|NEUFC_MOUSE			3538.71	1757.93	9934.6	10368.6	4742.6	3874.86	9399.65	2784.56	4098.98	6805.43	6578.78	4943.66	3832.89	8539.21	3566.9	5413.41	3121.1	6402.75
sp|Q5SSM3|RHG44_MOUSE			170463	160673	136974	323540	139256	209193	313294	213687	207023	288903	288001	207761	233223	234235	223164	192431	238274	325959
sp|Q5SSZ5|TENS3_MOUSE			16315.8	33278.1	51061.6	57092.3	17302.1	72475.2	18453	64117.7	58388.9	45543.5	86158.9	43824.1	84980	64832.9	70112	66367.5	62973.7	86824.6
sp|Q5SUQ9|CTC1_MOUSE			55098.1	45315.1	71299.6	37520.1	42943.6	44947.7	134400	55316.1	65455.1	60039.7	45059.5	42316.1	83612.5	163571	94261.2	34356.6	135813	35261.1
sp|Q5SUR0|PUR4_MOUSE			2.9651e+06	2.07233e+06	3.1549e+06	2.807e+06	2.34529e+06	3.35235e+06	2.90657e+06	2.43177e+06	2.98966e+06	3.07513e+06	2.9505e+06	2.54878e+06	3.66376e+06	3.17807e+06	3.00756e+06	3.49782e+06	3.32381e+06	3.34606e+06
sp|Q5SVL6|RPGP2_MOUSE			32665.9	30194.9	23318.8	71044.9	17218	10331.6	21522.9	27330	26725	6542.11	38546	28951.2	36497.6	17825.6	21570.3	21545	79831.4	37301.5
sp|Q5SWD9|TSR1_MOUSE			7179.25	20170.8	32895.1	8147.19	26860.9	13596	26264.2	17581	6227.86	38511	10128.8	11911.5	27397.7	24453.2	19124.6	26144.4	27791.5	25179.7
sp|Q5SWU9|ACACA_MOUSE			816554	488430	648200	705792	638931	1.0165e+06	1.13046e+06	734638	852559	763172	851755	554272	774389	611734	798453	779082	764481	810336
sp|Q5SYH2|TM199_MOUSE			18850.5	26047.4	5514.62	6426.34	11691.6	6008.19	15277.4	24132.9	31878.3	28355.6	12398.7	4475.36	7647.41	19883.4	11789.2	6503.38	5568.62	6700.69
sp|Q5U458|DJC11_MOUSE			323951	205907	222146	258390	252329	286070	226926	228550	404007	305165	287393	248758	315877	204224	288884	311174	297053	202122
sp|Q5U4C3|SFR19_MOUSE			19726.6	15570	34526.8	19784.6	18871.6	15019.8	8724.26	19316.2	23064.1	49621.3	10185.6	22769.4	20158	39202.1	19265.7	14022.4	4034.64	67930.4
sp|Q5U4D8|SC5A6_MOUSE			17062.9	20626.1	9861.73	24914.6	4655.41	6600.86	50493.3	35291	35111.4	28520.7	26466.2	23094	42813.8	42081.4	7645.67	13908.3	32980.2	19085.7
sp|Q5XG69|F169A_MOUSE			7.48545e+06	6.58203e+06	7.26185e+06	8.48353e+06	7.3576e+06	8.18459e+06	1.1058e+07	7.2883e+06	8.4937e+06	1.00353e+07	9.12826e+06	7.0777e+06	6.22421e+06	8.95851e+06	9.11414e+06	7.45522e+06	8.19335e+06	9.0993e+06
sp|Q5XJE5|LEO1_MOUSE			36536	55759.3	54276.7	47456.2	47184.9	25425.3	85170.5	49449.4	51111.6	31270.5	33049.6	25134.4	50453.2	50109.4	22017.1	29702.6	50535.4	78467.6
sp|Q5XJY5|COPD_MOUSE			1.19563e+06	1.27742e+06	1.159e+06	1.25267e+06	1.37784e+06	1.16636e+06	1.06222e+06	1.17311e+06	1.22653e+06	905200	1.12986e+06	1.16699e+06	1.11833e+06	1.33953e+06	1.21586e+06	1.1887e+06	1.21547e+06	989741
sp|Q5XKN4|JAGN1_MOUSE			36577.1	41328.3	26946.8	101576	51101.7	83923.2	21281.8	93321.6	91675	124243	71545.2	75083.7	45150	27680.5	92721.1	70817.9	104272	26508.7
sp|Q60520|SIN3A_MOUSE			297773	179535	274301	319640	275419	333305	381039	315649	315516	303777	289657	239829	288741	324268	337024	229792	279957	283944
sp|Q60575|KIF1B_MOUSE			34181.7	22215.1	39627.3	31144.1	27924.4	32486.5	9329.58	34368.8	36116.2	41834.1	32902.5	29097.1	30633.4	31635.1	33594.9	31034.6	34621.2	30236.6
sp|Q60596|XRCC1_MOUSE			24623.3	25827.8	28883.2	30307.9	32344.1	25114.8	64213	11298.3	27662.2	11860.3	33822	26939.4	12512.5	44344.8	9482.69	32767.1	4601.19	50627.1
sp|Q60597|ODO1_MOUSE			1.18519e+06	709575	1.19878e+06	1.29508e+06	640575	1.03339e+06	1.23589e+06	953243	1.1352e+06	1.16254e+06	1.03478e+06	991734	1.48235e+06	829800	1.00097e+06	1.11243e+06	1.18945e+06	577416
sp|Q60598|SRC8_MOUSE			672330	875952	787031	723170	813993	618420	1.39589e+06	754382	749156	836861	634527	730935	685345	944806	746756	609334	703907	1.09738e+06
sp|Q60668|HNRPD_MOUSE			7.89733e+06	9.67523e+06	8.28151e+06	8.43735e+06	9.564e+06	8.31174e+06	1.11193e+07	1.03109e+07	8.56486e+06	9.12924e+06	8.76457e+06	8.56323e+06	6.00833e+06	9.29934e+06	9.01814e+06	7.77709e+06	8.91333e+06	8.42716e+06
sp|Q60676|PPP5_MOUSE			354281	496029	538225	456248	523196	582346	384779	487408	419054	479919	467690	414203	291144	577812	495863	419218	593067	514891
sp|Q60692|PSB6_MOUSE			592263	992386	636157	698733	809939	707111	1.67964e+06	703990	627533	665217	771498	724905	559237	1.00745e+06	731262	640412	676583	983138
sp|Q60710|SAMH1_MOUSE			92150.1	78900.8	40555.6	31985.1	88604.8	40287.9	24322.8	132635	103338	71267.7	92607.1	93318.9	140136	73816.7	99460	91526.2	141994	13826.2
sp|Q60714|S27A1_MOUSE			717041	282351	623655	734689	372093	544300	878261	599888	732991	495038	483904	363397	711042	523237	636604	470535	666302	633030
sp|Q60737|CSK21_MOUSE			788035	696416	784737	999238	866990	838598	1.12652e+06	743842	904140	1.05384e+06	1.16502e+06	913189	629603	989654	791316	746239	1.13449e+06	768238
sp|Q60749|KHDR1_MOUSE			1.41846e+06	928169	1.34608e+06	1.44643e+06	1.30086e+06	1.26724e+06	1.80577e+06	1.29859e+06	1.49422e+06	1.32249e+06	1.37289e+06	1.17976e+06	1.26308e+06	1.21294e+06	1.5357e+06	1.26002e+06	1.30714e+06	1.21392e+06
sp|Q60769|TNAP3_MOUSE			161885	219510	143901	253528	202993	212061	199737	233442	183552	252030	237665	196564	187757	151950	230357	243896	319462	234457
sp|Q60770|STXB3_MOUSE			112551	62399.5	93381.5	86060.5	98401.8	92586.5	114404	104710	80443.6	94663.7	86391.5	89368.2	108817	77171.4	104507	96769.1	39995.4	74640.1
sp|Q60790|RASA3_MOUSE			20625.5	33309	49194.2	56598.4	11144.9	40009.5	52123.3	40218.5	121561	69527.7	13314.3	56772.8	46110.1	36137.9	19023.3	19381.1	24287.6	39981.7
sp|Q60809|CNOT7_MOUSE			161680	152579	99129.8	194952	122585	78460	110914	114981	114754	121617	274759	193046	159191	36058.1	116219	158798	127898	128044
sp|Q60864|STIP1_MOUSE			4.36914e+06	6.51098e+06	4.81849e+06	3.98138e+06	5.05833e+06	4.36274e+06	4.5672e+06	4.749e+06	4.65768e+06	4.33296e+06	4.00565e+06	5.31667e+06	4.74502e+06	5.4352e+06	3.7603e+06	4.24309e+06	4.12999e+06	3.98711e+06
sp|Q60865|CAPR1_MOUSE			1.18816e+06	1.33322e+06	1.20299e+06	1.09329e+06	1.15044e+06	931377	883728	1.2665e+06	1.20753e+06	1.0361e+06	968512	1.0401e+06	900873	1.21538e+06	1.1085e+06	1.04697e+06	947860	1.14312e+06
sp|Q60866|PTER_MOUSE			191211	210218	201196	142072	203253	153701	221025	172611	180961	92234.6	184142	175567	177540	188543	164385	223221	115952	142667
sp|Q60900|ELAV3_MOUSE			240247	212657	208938	335537	272590	238402	391801	240847	275877	217841	321641	227582	191406	275881	202079	236327	257406	314088
sp|Q60902|EP15R_MOUSE			1.25806e+06	889355	1.26766e+06	1.56449e+06	1.07441e+06	1.20668e+06	971753	1.40535e+06	1.4762e+06	1.5595e+06	1.24435e+06	1.12892e+06	1.38097e+06	1.04439e+06	1.83088e+06	1.25729e+06	1.13946e+06	1.17751e+06
sp|Q60928|GGT1_MOUSE			203101	258647	178646	114170	221286	200863	158042	235572	219206	112062	178998	212176	224218	121787	226614	258730	165774	150401
sp|Q60929|MEF2A_MOUSE			39401.9	9855.87	15526.4	21519.4	41165.5	17094.5	18946.4	39614.4	35593.6	12317.3	33666.9	4271.47	30705.3	33720.2	21054.2	40153.5	34641.8	43407.8
sp|Q60930|VDAC2_MOUSE			1.24594e+07	7.87285e+06	1.14307e+07	1.39338e+07	9.88239e+06	1.3415e+07	1.9031e+06	1.40974e+07	1.29289e+07	1.54669e+07	1.14328e+07	1.10063e+07	1.36596e+07	9.38745e+06	1.50424e+07	1.1419e+07	1.2528e+07	8.80845e+06
sp|Q60931|VDAC3_MOUSE			4.02584e+06	3.18521e+06	4.06178e+06	5.08506e+06	3.73372e+06	4.99875e+06	2.97343e+06	5.44311e+06	4.29159e+06	4.15089e+06	3.90625e+06	3.97785e+06	3.81915e+06	2.53467e+06	5.2939e+06	3.4263e+06	4.63012e+06	2.51521e+06
sp|Q60960|IMA5_MOUSE			279914	155214	113832	185071	110097	107303	163689	126355	237581	145948	209004	166441	200234	66218.5	191386	197249	178675	110000
sp|Q60972|RBBP4_MOUSE			1.32119e+06	1.3085e+06	1.11687e+06	1.11217e+06	1.38758e+06	984239	2.1014e+06	1.44493e+06	1.34934e+06	1.03633e+06	1.01417e+06	1.21535e+06	1.03645e+06	1.10428e+06	1.11079e+06	1.09193e+06	941549	1.05367e+06
sp|Q60974|NCOR1_MOUSE			259134	200879	157291	171669	231424	171133	641471	177936	211531	252427	391724	323231	426101	333663	276803	257966	287582	697800
sp|Q60989|XIAP_MOUSE			42933.2	43500.7	21356.5	26165.1	53851	36773.5	25768.1	40537.7	41179.2	9860.48	32581.2	44804.8	5105.1	20990.8	13129.2	37700.6	23477.6	5840.58
sp|Q60996|2A5G_MOUSE			175351	148813	121572	197205	211489	217699	186532	173559	187185	223470	181446	156403	186683	105009	205890	129235	203171	220567
sp|Q61011|GBB3_MOUSE			2.06018e+06	2.06757e+06	1.75938e+06	2.00927e+06	1.8266e+06	1.61767e+06	2.07077e+06	1.82159e+06	1.90162e+06	2.13412e+06	1.98216e+06	1.71573e+06	1.66323e+06	1.96433e+06	1.8472e+06	1.84951e+06	2.06414e+06	1.94728e+06
sp|Q61012|GBG1_MOUSE			1.05666e+06	7.03084e+06	4.24372e+06	2.29849e+06	5.22094e+06	3.90195e+06	3.21397e+06	2.59892e+06	739512	1.63934e+06	3.55607e+06	2.94918e+06	2.35987e+06	4.81775e+06	2.66416e+06	5.23436e+06	4.72836e+06	2.31044e+06
sp|Q61016|GBG7_MOUSE			1.15664e+06	1.1584e+06	968989	1.06329e+06	1.15233e+06	909742	1.62588e+06	1.59454e+06	1.27795e+06	1.38345e+06	990711	1.09236e+06	808532	1.08546e+06	1.24906e+06	1.00897e+06	877863	1.03095e+06
sp|Q61024|ASNS_MOUSE			127167	47622.9	116532	110491	106838	115101	180243	139606	139727	178584	113589	128854	98480.4	126813	82843.7	135231	113274	139760
sp|Q61033|LAP2A_MOUSE			200472	227376	275479	245265	259283	268162	304390	253542	280095	213667	196576	249891	250136	359806	258781	234135	228272	185898
sp|Q61035|SYHC_MOUSE			255931	256973	257292	250907	268732	289929	300362	239841	244655	268584	270486	243792	250350	283754	230077	233972	243941	305913
sp|Q61036|PAK3_MOUSE			105904	155485	188568	120081	165312	189663	292211	174650	164133	198861	277666	197272	168728	242342	291982	304496	211044	308489
sp|Q61048|WBP4_MOUSE			31111.7	101751	49678.2	122998	99316	92509.7	104928	112142	111144	126846	52701.2	102853	91135.2	177480	66670.4	69201.8	66676.4	144622
sp|Q61081|CDC37_MOUSE			1.6974e+06	1.37021e+06	946838	1.22172e+06	1.42049e+06	1.3701e+06	1.768e+06	1.40418e+06	1.1551e+06	1.07901e+06	917010	1.29806e+06	1.04939e+06	1.33409e+06	1.32687e+06	1.45971e+06	980725	1.14842e+06
sp|Q61097|KSR1_MOUSE			68986.6	41735.9	69204.3	68372.9	54925.1	70640.6	31656.9	63341.6	60353.1	45333.3	50452.2	54025.7	78223.5	2974.67	68609.9	58914.2	65232.8	15433.8
sp|Q61102|ABCB7_MOUSE			55163.9	126300	64017.7	118023	56018.9	61052.9	93045.3	102725	62594.1	89755.6	34037.7	97829.7	96694.4	99775.7	114472	74701.8	107766	43684.8
sp|Q61136|PRP4B_MOUSE			135046	179826	133834	217662	116497	212413	129960	157629	118480	150064	145588	152620	158451	147101	220927	75252	263153	230509
sp|Q61140|BCAR1_MOUSE			12304.5	11178.5	25599.7	807771	7088.61	682490	925347	6608.75	650295	624572	28550.5	757376	683033	663629	17262.5	12267.3	33154.9	667766
sp|Q61151|2A5E_MOUSE			792834	467547	732053	723424	573248	730712	1.03014e+06	739324	832569	836458	728218	653695	830791	658042	713707	820803	923796	814154
sp|Q61164|CTCF_MOUSE			86118.6	51925.8	107388	79791.1	123998	69689.4	103075	114211	112548	82514.5	96777.3	91531.3	100887	57381.5	44798.1	100443	108218	53360.4
sp|Q61165|SL9A1_MOUSE			15328.4	18954.3	3536.43	32379.5	37100.7	23869.1	15455.6	37208.7	22289.2	22934.2	23117.4	15091.3	5654.09	16422.2	10168.9	63179.9	34229.1	5841.78
sp|Q61166|MARE1_MOUSE			582759	439299	424200	353502	427255	370373	428499	298965	339466	358240	411663	362774	456309	381723	307049	337025	332208	529914
sp|Q61171|PRDX2_MOUSE			9.20945e+06	1.39865e+07	1.06037e+07	9.44346e+06	1.2183e+07	1.05548e+07	1.54151e+07	1.06259e+07	9.88744e+06	1.01774e+07	9.57877e+06	1.15489e+07	9.72343e+06	1.27539e+07	9.33252e+06	9.67046e+06	9.29152e+06	1.42309e+07
sp|Q61187|TS101_MOUSE			339530	329632	404614	394938	345905	403404	309364	329701	374719	415591	431819	352104	354346	369360	384250	427460	311123	388805
sp|Q61191|HCFC1_MOUSE			2.45171e+06	3.3049e+06	2.11309e+06	2.17999e+06	2.27161e+06	2.56509e+06	2.73342e+06	2.26624e+06	2.91733e+06	2.51438e+06	1.87957e+06	2.35415e+06	2.16448e+06	2.5818e+06	2.81888e+06	2.63143e+06	2.01701e+06	2.24661e+06
sp|Q61205|PA1B3_MOUSE			689048	743045	820680	816016	733079	759146	296296	814638	802096	707963	446789	664104	849493	238633	782576	779859	469554	251717
sp|Q61206|PA1B2_MOUSE			1.59926e+06	1.61472e+06	1.13662e+06	258466	363289	210094	110690	361896	1.57056e+06	431061	437625	496397	1.23083e+06	228060	449928	1.92373e+06	357055	249270
sp|Q61233|PLSL_MOUSE			88266.1	73189.3	61792.9	79108.4	110469	60047.4	60302	100915	46309.6	56397.9	61354.6	130620	125244	79922.6	133605	45403.7	50141.8	64755.4
sp|Q61235|SNTB2_MOUSE			334796	320218	393952	416981	362150	377259	689875	432764	362799	304708	358042	332382	383087	326880	487671	362417	445091	325621
sp|Q61239|FNTA_MOUSE			171319	703388	572193	212470	636101	241399	66694.5	175644	175637	79778.6	539924	190391	227063	46180.7	210696	189423	218194	696293
sp|Q61249|IGBP1_MOUSE			163778	180587	180841	187865	216015	144623	207645	59438.7	108778	191886	98725.1	149553	114070	49711.1	98764.8	184838	194162	118745
sp|Q61292|LAMB2_MOUSE			173703	145630	173701	149815	141200	171951	239482	162698	139606	175853	149341	158611	9689.09	177292	177513	122153	141452	190162
sp|Q61335|BAP31_MOUSE			337404	383974	320551	266357	357212	272085	461390	418500	408918	280977	325775	342711	186600	414487	388025	316007	287099	367308
sp|Q61411|RASH_MOUSE			319108	221223	234742	286345	240833	263845	647998	262281	309538	298576	294785	281505	331772	208736	301090	305698	245694	365232
sp|Q61425|HCDH_MOUSE			813177	1.26205e+06	1.37416e+06	1.39365e+06	1.73781e+06	1.36538e+06	1.2265e+06	1.37467e+06	1.58677e+06	1.4873e+06	1.15255e+06	1.37016e+06	1.35518e+06	1.3646e+06	1.20795e+06	583517	1.25769e+06	1.72888e+06
sp|Q61466|SMRD1_MOUSE			276497	71779.5	181354	181817	234484	179195	175604	263559	105513	204429	106846	176183	141868	113494	328482	239092	161883	119684
sp|Q61474|MSI1H_MOUSE			803685	736499	718834	794827	701499	853288	852152	817463	705179	1.01683e+06	1.02878e+06	602343	598025	871638	875116	783294	979778	1.02581e+06
sp|Q61503|5NTD_MOUSE			1.32123e+06	1.48974e+06	1.17364e+06	1.52617e+06	1.61596e+06	1.22948e+06	1.66408e+06	1.36788e+06	1.05108e+06	985349	1.13493e+06	1.17093e+06	1.14133e+06	3.30951e+06	1.42356e+06	1.5918e+06	1.21741e+06	3.4788e+06
sp|Q61548|AP180_MOUSE			5.12053e+06	5.46243e+06	5.02229e+06	5.25996e+06	5.35893e+06	4.64571e+06	5.15378e+06	5.42574e+06	5.45507e+06	5.49469e+06	4.44815e+06	4.63809e+06	4.47037e+06	4.35577e+06	5.03047e+06	4.82089e+06	4.38397e+06	5.34101e+06
sp|Q61550|RAD21_MOUSE			261391	328933	404887	783134	552960	383811	475845	818332	664878	325557	377933	632542	394056	439749	722903	312073	492504	505057
sp|Q61553|FSCN1_MOUSE			1.58744e+06	1.89471e+06	1.62966e+06	1.34564e+06	1.80354e+06	1.46708e+06	1.19055e+06	1.7073e+06	1.78854e+06	1.36896e+06	1.59261e+06	1.83239e+06	1.72987e+06	1.84063e+06	1.66369e+06	2.06471e+06	1.6209e+06	1.74542e+06
sp|Q61578|ADRO_MOUSE			39878.3	45210.2	56156.7	49218.3	55534	69489.8	35463.9	53927	40396	7915.83	54350.2	57646.4	24841.7	19750.3	90720.4	17304.4	39085.6	30243.4
sp|Q61584|FXR1_MOUSE			66285.3	29966.5	68797.2	55783.8	55857.1	80483.4	59093.7	86332.1	77341.7	73567.2	82292.5	61111.4	42278.2	90556.2	85201.7	68727.2	92881.4	42708.1
sp|Q61598|GDIB_MOUSE			3.75165e+06	2.69912e+06	3.14331e+06	2.36806e+06	2.28316e+06	2.5208e+06	2.93127e+06	1.78344e+06	3.19975e+06	2.19468e+06	2.67207e+06	3.15535e+06	3.03654e+06	2.87816e+06	1.7298e+06	4.02687e+06	3.97345e+06	3.06231e+06
sp|Q61624|ZN148_MOUSE			38019.4	24703.4	21619.4	32826.5	44789.6	42661.8	45601.5	31809.3	44052.8	65776.5	37466.2	36537.4	44912.3	36884.7	34525.2	21845.5	64524	55479.8
sp|Q61627|GRID1_MOUSE			23576.2	7029.37	6325.65	10384.4	16322.5	12875.3	198876	11472.2	16683.4	17755.5	14180.7	24377.4	15954	62454.3	18962.4	32239.3	27218.3	15150.1
sp|Q61644|PACN1_MOUSE			3.99792e+06	4.73337e+06	4.48103e+06	4.6018e+06	4.54702e+06	4.31852e+06	7.00458e+06	5.45651e+06	4.54965e+06	5.14238e+06	4.07188e+06	4.5805e+06	4.32844e+06	4.88088e+06	4.92621e+06	3.69884e+06	3.98793e+06	4.91571e+06
sp|Q61666|HIRA_MOUSE			26002.7	15545.3	20605.6	20436.2	13881.8	18249.2	20536.9	14620.3	15286.2	16569.5	12633.1	16132.1	20303.9	13305.7	18522	10595.2	15291.1	14107.4
sp|Q61686|CBX5_MOUSE			191161	227187	201500	221806	267399	185726	343592	200852	180114	198004	198941	169099	187475	214096	184779	207214	235164	156588
sp|Q61687|ATRX_MOUSE			241793	180133	169601	258326	289452	162516	412936	161163	180221	77892.4	260065	168893	217710	258512	223690	280055	168998	266096
sp|Q61696|HS71A_MOUSE			7.55642e+06	5.486e+06	8.0702e+06	6.79839e+06	6.23087e+06	7.47829e+06	6.5871e+06	5.90548e+06	6.5809e+06	5.92413e+06	7.42651e+06	6.43245e+06	9.66025e+06	6.40361e+06	7.76607e+06	8.57326e+06	7.82812e+06	5.55893e+06
sp|Q61699|HS105_MOUSE			712857	627039	601121	592357	664787	687556	810331	559013	757946	644506	775177	719368	680812	654996	673221	616684	634249	572203
sp|Q61753|SERA_MOUSE			1.08582e+06	670841	1.18448e+06	1.02516e+06	1.01775e+06	1.23135e+06	1.0157e+06	889407	1.10273e+06	1.08395e+06	1.10916e+06	1.09549e+06	1.28861e+06	1.03533e+06	1.01583e+06	1.20746e+06	990970	1.18939e+06
sp|Q61768|KINH_MOUSE			1.01003e+06	1.15658e+06	1.12965e+06	951663	957581	1.08101e+06	832384	1.22153e+06	1.2571e+06	1.04801e+06	1.08773e+06	1.29618e+06	1.36469e+06	1.46815e+06	954166	1.01611e+06	1.21433e+06	1.00302e+06
sp|Q61771|KIF3B_MOUSE			192364	169660	192958	301450	188527	225490	221880	183341	151155	163531	168889	196148	262311	203654	204133	205007	173486	192391
sp|Q61781|K1C14_MOUSE			31482.2	11869.2	42197.3	77885.3	38418.5	76013.4	54223.9	145690	57562	124315	70307.7	55943	67344.3	137603	35533.2	52379.6	59630.4	76427
sp|Q61792|LASP1_MOUSE			410114	716158	668373	669860	673275	561889	786369	798933	555127	670589	609114	757034	531334	650136	721917	434595	631017	647510
sp|Q61823|PDCD4_MOUSE			200529	193394	224556	239370	197823	258644	210796	267422	228799	176834	194864	293333	230871	153693	240069	163115	156538	232489
sp|Q61838|PZP_MOUSE			406557	498363	387678	578069	408476	424289	1.06473e+06	423245	568327	149127	214642	263847	352828	736136	406769	217150	253522	767669
sp|Q61937|NPM_MOUSE			1.4696e+06	1.98507e+06	2.03816e+06	1.84096e+06	1.45392e+06	1.64604e+06	3.52919e+06	2.06455e+06	2.32097e+06	1.40707e+06	2.31754e+06	3.20823e+06	1.79723e+06	2.66425e+06	1.87951e+06	1.22202e+06	2.83412e+06	3.10349e+06
sp|Q62018|CTR9_MOUSE			132338	204793	93095	166485	111957	145948	117444	145707	99193	192696	196403	122377	122200	172619	135269	107195	192340	159170
sp|Q62028|PLA2R_MOUSE			107943	108861	94502.4	112404	111884	93204.1	60387.5	114241	94347.7	73122.6	75080.1	94371.9	92372.1	88854	109018	100945	72514.9	43704.7
sp|Q62048|PEA15_MOUSE			1.13246e+06	1.39407e+06	1.24619e+06	930545	1.14934e+06	1.00365e+06	1.36866e+06	1.00867e+06	1.08211e+06	1.22172e+06	1.10522e+06	1.12909e+06	1.10472e+06	1.49613e+06	1.08636e+06	1.14961e+06	1.29365e+06	1.56643e+06
sp|Q62086|PON2_MOUSE			242225	175778	203121	308733	221187	271487	63543.5	247050	237007	267496	214383	227217	274185	50413.9	304588	239377	247621	184302
sp|Q62093|SRSF2_MOUSE			3.42454e+06	5.46321e+06	4.17968e+06	4.99913e+06	4.53981e+06	3.88736e+06	9.95025e+06	4.61463e+06	2.93754e+06	4.23954e+06	4.3787e+06	4.13698e+06	3.41611e+06	5.44115e+06	4.27636e+06	2.94333e+06	4.0084e+06	4.10831e+06
sp|Q62095|DDX3Y_MOUSE			12959.3	12449.3	184435	152187	35210.9	6817.86	141702	18325.2	10897.2	37642.8	7704.04	25779.9	79440.7	13729.3	30186.3	23916.5	30325.6	96893.8
sp|Q62141|SIN3B_MOUSE			40834.5	19942.9	52419.5	26807.3	4422.33	29946	35773.9	51347.7	55162.3	62231.6	59919.6	18863.7	46284.3	50789.3	38228.9	45415.6	60916.2	8827.31
sp|Q62159|RHOC_MOUSE			100190	16188.7	77026.6	10134.6	42631.9	62464.4	13908.5	319715	85667.8	43281.3	43330.3	34149.5	49277.1	14602.4	58055.2	58047.7	70163.6	56491.2
sp|Q62165|DAG1_MOUSE			29109.8	71242.8	41494.6	25247.4	43721.5	19150.1	80990.2	53316.5	53348.2	60513.6	72695.6	32052.9	14560.7	11897.2	71584.9	35237.2	76002.4	28839.6
sp|Q62172|RBP1_MOUSE			71625.8	17137.4	56089.8	36093.4	78892.8	20913.7	99168.1	78305.1	71077.5	96371	79853	91138.9	79236.5	74835.8	105817	65286.3	96819.9	50784.5
sp|Q62189|SNRPA_MOUSE			633420	653037	539583	777592	595228	620531	724607	759630	897890	965229	681801	679875	465648	638376	760649	607217	650626	735446
sp|Q62241|RU1C_MOUSE			236071	340465	300287	319036	301059	261055	475320	264603	301245	321479	245121	281379	272860	281694	331222	255961	271951	357570
sp|Q62245|SOS1_MOUSE			31193	35353.9	39287.7	53559.3	35718.5	26753.6	116624	29276.9	68233.3	17791.7	37984.1	46431.9	43487	112172	104375	39117.6	128005	114043
sp|Q62261|SPTB2_MOUSE			1.10228e+06	1.02196e+06	822586	1.09135e+06	756861	1.02098e+06	1.13325e+06	1.09044e+06	1.27613e+06	1.15032e+06	990428	1.06007e+06	1.09196e+06	708531	1.03994e+06	982938	897738	1.02413e+06
sp|Q62277|SYPH_MOUSE			409832	306575	384034	551027	358029	515153	126396	668419	551832	786618	470858	449952	366725	375791	672347	353921	571595	373434
sp|Q62313|TGON1_MOUSE			899.195	1774.97	1124.09	3561.57	3349.28	3418.09	2700	2653.16	544.613	4269.39	3076.53	3391.6	2735.82	8249.72	6104.81	1027.93	2090.25	4916.58
sp|Q62318|TIF1B_MOUSE			3.61295e+06	2.91161e+06	3.6344e+06	3.86305e+06	3.35836e+06	3.79772e+06	4.09112e+06	3.30113e+06	3.99221e+06	4.09061e+06	3.77438e+06	3.46045e+06	3.88822e+06	3.23286e+06	4.0519e+06	3.46719e+06	3.55079e+06	3.49167e+06
sp|Q62348|TSN_MOUSE			2.41364e+06	3.01957e+06	2.64185e+06	2.19585e+06	2.29795e+06	2.11101e+06	1.16446e+06	2.38573e+06	2.35664e+06	2.35271e+06	2.54368e+06	2.51089e+06	2.46339e+06	2.2814e+06	2.4899e+06	2.84793e+06	2.7e+06	2.60786e+06
sp|Q62351|TFR1_MOUSE			690355	480149	546108	812744	597564	644553	699732	776169	739502	755867	600545	543348	604557	699024	741591	634042	665601	701537
sp|Q62376|RU17_MOUSE			840280	682400	773883	965094	796266	757436	860478	924221	847154	1.14264e+06	794221	739723	671606	738238	1.01011e+06	790007	1.04573e+06	816099
sp|Q62383|SPT6H_MOUSE			135990	136544	145913	152743	111375	175434	174422	156954	118307	135886	156946	142006	126503	116145	152715	142308	153673	159964
sp|Q62415|ASPP1_MOUSE			50870.2	6526.48	52821.5	59227.2	39611.9	88299.9	34919	56027.7	53742.5	57961.3	63253.3	50935.2	53915.5	33076.9	58261	56694.4	134646	37889.7
sp|Q62418|DBNL_MOUSE			509588	534567	464233	496350	560190	438404	540059	574542	601698	558545	469547	569318	470591	511111	574586	570839	312842	466912
sp|Q62419|SH3G1_MOUSE			193893	172936	232975	180919	143939	191102	188001	240394	189347	241348	206450	238819	263248	251381	210086	80282.9	226120	114236
sp|Q62426|CYTB_MOUSE			96061.9	60724.9	116675	55186.2	90708	112885	77627	106514	95175.1	86868	62581.2	97384.1	40166.2	98910.8	83646.1	132537	132932	103003
sp|Q62432|SMAD2_MOUSE			62214.9	19382.1	77977.7	2994.54	62774.9	24824.3	86180	66552.5	66204.1	65580.7	60512.4	66579.7	81962.5	70355.1	83246.8	51194.3	67427.6	74001.2
sp|Q62433|NDRG1_MOUSE			873052	549531	673923	880456	696513	730547	653021	958771	934606	875834	738447	710289	664991	491680	965426	714173	668834	618097
sp|Q62443|NPTX1_MOUSE			16671	29433.7	15365.5	14686.4	18463.3	16304.3	18295.6	21412.8	20800.6	13897.1	20379.4	16318.3	13635	22513.6	17819.1	8601.98	9944.36	27108.9
sp|Q62446|FKBP3_MOUSE			867506	1.00425e+06	916803	692072	882992	594437	574292	833312	740697	599225	780082	679999	733362	695063	607230	880151	664869	585918
sp|Q62465|VAT1_MOUSE			2.18455e+06	1.79185e+06	2.13913e+06	2.88651e+06	2.16416e+06	2.25297e+06	2.49542e+06	2.43116e+06	2.52699e+06	2.72457e+06	2.27992e+06	1.98665e+06	2.45597e+06	2.45072e+06	2.40746e+06	1.93636e+06	2.22539e+06	2.09729e+06
sp|Q62470|ITA3_MOUSE			60868.1	48700.5	53136.4	59662.3	52179.5	48947.2	8686.68	78447.6	50681.3	70478.3	50653.3	60468.2	63128.3	37274.7	61411.5	34260.3	48199.1	51213.7
sp|Q63739|TP4A1_MOUSE			109903	158053	132494	165460	158459	161617	130452	147437	146658	173994	169592	150326	119266	169964	165807	159689	184119	178154
sp|Q63810|CANB1_MOUSE			813139	822976	883232	901785	844656	919722	1.54129e+06	968549	815950	1.00734e+06	834187	846177	896820	846879	980015	687387	786556	859117
sp|Q63829|COMD3_MOUSE			130787	105754	112448	79131.3	91101.5	117776	51689.2	92075	82010.7	116085	193937	102248	112649	95874	213978	126250	146955	132000
sp|Q63844|MK03_MOUSE			1.32065e+06	862653	1.40801e+06	1.36638e+06	1.23353e+06	1.47931e+06	1.62871e+06	1.21881e+06	1.32547e+06	1.48799e+06	1.31944e+06	1.24683e+06	1.64748e+06	1.22779e+06	1.44919e+06	1.35196e+06	1.36677e+06	1.48485e+06
sp|Q63850|NUP62_MOUSE			331115	324278	286135	337520	208176	244455	585899	173531	306062	196650	342956	434845	403022	365033	169462	323320	373490	333912
sp|Q64010|CRK_MOUSE			624002	480393	675625	344919	644620	543375	298881	634506	645136	596167	451129	670316	735596	413172	642709	672528	600422	512469
sp|Q640R3|HECAM_MOUSE			32781.5	38614.1	31024.9	11558.9	4147.52	28839.8	6027.8	35789.6	31682.8	41791.2	18654.7	32847.3	28555.5	10441.4	30340.5	28626.6	7059.3	30189
sp|Q64133|AOFA_MOUSE			1.33718e+06	1.12442e+06	1.27364e+06	1.91263e+06	1.33734e+06	1.47737e+06	956592	1.75533e+06	1.62293e+06	2.0238e+06	1.46709e+06	1.18708e+06	1.15299e+06	1.32111e+06	1.61759e+06	1.13185e+06	1.44774e+06	1.57668e+06
sp|Q641P0|ARP3B_MOUSE			33812.2	210070	185690	138789	217343	190281	80686.3	188999	182030	183176	197513	175398	142692	208920	32543.9	192256	159642	180411
sp|Q64310|SURF4_MOUSE			289382	254678	242195	403455	178204	326374	676985	290240	364916	454847	317265	295078	341069	242828	342932	285125	287123	257804
sp|Q64332|SYN2_MOUSE			325131	368314	334837	538709	287248	459641	321376	392433	335850	329816	435959	255524	466915	212188	434767	262632	372975	207373
sp|Q64337|SQSTM_MOUSE			95507.6	71114.1	129391	83881.6	87387.4	97695	60332.6	124685	122969	93637.2	72559.2	77435.7	131655	90442.1	99433.9	87903.5	83739.1	57656
sp|Q64345|IFIT3_MOUSE			17340.3	36856.1	47944.6	35995.4	14580.6	40174.9	48796.2	22367.8	39199.2	28987.7	44558	65094.3	93632.3	11624.8	2456.99	55974.7	49377	52551.1
sp|Q64378|FKBP5_MOUSE			370823	308858	381018	292477	274570	406613	550308	338554	365395	384134	359854	313867	450196	435726	406087	396404	298581	269872
sp|Q64433|CH10_MOUSE			6.17604e+06	5.90978e+06	6.7928e+06	5.64618e+06	6.08112e+06	5.38816e+06	2.07169e+06	7.37175e+06	7.60688e+06	7.65421e+06	3.41471e+06	6.89869e+06	6.43063e+06	1.72301e+06	5.25977e+06	4.51274e+06	3.59716e+06	4.17522e+06
sp|Q64442|DHSO_MOUSE			121110	100385	136958	132601	129234	122163	152125	127674	128030	159075	165754	104419	161440	148360	125745	149132	122166	137862
sp|Q64471|GSTT1_MOUSE			364727	318613	522197	311156	388423	451476	353551	466473	329378	306865	490021	292903	470901	440613	530911	581621	489928	464176
sp|Q64511|TOP2B_MOUSE			2.32013e+06	2.6763e+06	2.58884e+06	2.10061e+06	2.38206e+06	2.79485e+06	2.75374e+06	2.15955e+06	2.80048e+06	2.00565e+06	3.04378e+06	2.98197e+06	2.82259e+06	3.60441e+06	2.24339e+06	2.11149e+06	4.03451e+06	3.40374e+06
sp|Q64514|TPP2_MOUSE			1.02739e+06	1.02695e+06	1.00501e+06	976677	1.17146e+06	1.02889e+06	606795	846878	1.11109e+06	865988	1.14876e+06	970447	1.12831e+06	888027	985216	1.1198e+06	1.27288e+06	1.05373e+06
sp|Q64516|GLPK_MOUSE			667767	596264	599157	927527	627295	821796	491539	825819	736979	1.01848e+06	790665	667205	595794	623451	896793	605564	764008	660302
sp|Q64522|H2A2B_MOUSE			390935	335919	209872	258474	342411	248102	489470	486025	416018	211735	350880	421057	238518	316744	222007	258120	154721	586900
sp|Q64669|NQO1_MOUSE			183652	24657.5	168205	66671.4	160124	138302	173419	130150	95618.1	109467	179128	145885	191495	170355	103707	225629	121920	158806
sp|Q64674|SPEE_MOUSE			381128	530805	525416	510291	465570	517697	261283	442353	410306	577927	520348	472086	539088	391964	392606	373728	506030	438837
sp|Q64704|STX3_MOUSE			2.49686e+06	3.16123e+06	2.35504e+06	2.4681e+06	2.79774e+06	2.47787e+06	1.88072e+06	2.74218e+06	2.4711e+06	2.49315e+06	2.56635e+06	2.57163e+06	1.80271e+06	2.85189e+06	2.49151e+06	1.96738e+06	2.28799e+06	2.72773e+06
sp|Q64727|VINC_MOUSE			702221	854818	638984	694980	727681	604931	836426	888313	751949	751596	589729	605315	753866	774386	633487	688099	658293	876862
sp|Q64737|PUR2_MOUSE			286577	277781	306202	258913	324231	368172	621915	300800	309288	270783	229698	317971	304954	293646	331902	422935	235487	265125
sp|Q66GT5|PTPM1_MOUSE			90257.4	66800.6	96744	53206.7	48352.1	70043.8	42282.6	64942.8	104601	52420.5	56860.8	68186.3	111134	12818.9	81307.3	113965	83379.6	11850.9
sp|Q68FM6|PPR29_MOUSE			214294	191007	259222	350686	219184	243428	261048	293061	257954	303407	285457	248514	273631	186771	276610	203175	136933	285462
sp|Q69Z26|CNTN4_MOUSE			101398	120630	100103	96133.2	104106	84834.4	37570.7	77456.2	60831.8	73906.4	91154.7	82140.4	89154.9	110997	30407.3	52791.9	68309.4	96114.1
sp|Q69Z99|ZN512_MOUSE			197497	148415	183079	206616	172738	162576	292019	170406	185313	197693	233960	161938	154299	227233	187219	192780	252197	199520
sp|Q69ZC8|GPAM1_MOUSE			45379	47579	129070	113381	135962	142605	59106.6	60938.2	123517	60101.1	67643.1	51029.5	95104.1	101105	115727	86410.3	92083.7	105111
sp|Q69ZF3|GBA2_MOUSE			45960.9	41084.1	44408.2	50500.9	39107.8	48601.1	7087.59	50236.8	47755.5	52677.1	44759.7	44206.7	48670.2	10184.8	49553.1	37763	41577.6	34258.1
sp|Q69ZK9|NLGN2_MOUSE			42131.2	18723.9	41270.1	38185.1	30096.8	31503.7	26130.5	51780.8	4424.98	55653.5	41997	33577.3	48639	20405.2	41427.4	21853.2	23794.9	24815.8
sp|Q69ZQ2|ISY1_MOUSE			85078.4	89064.1	71872	84602.7	175636	68300.8	80544.3	134077	90081.2	54159.8	71934.5	94145.3	101893	118566	54009.7	39780	269466	162476
sp|Q69ZR2|HECD1_MOUSE			28980.2	29179.7	34688.7	55458	62724.1	66388.9	62579.2	31347.5	29045	43701.8	38987.3	87010.6	43985.8	41604	84359.7	21451.2	72573.8	46980.9
sp|Q69ZW3|EHBP1_MOUSE			139350	126052	144869	96074.3	219061	83738.1	149968	211431	88217.3	336946	167289	207840	152235	181361	190267	54771.5	131050	134116
sp|Q69ZX6|MOR2A_MOUSE			19163.9	50778.8	20550.7	61393.7	89845.4	30175	9893.97	14879.1	4492.51	24193.5	25997	20901.4	15223.3	2218.3	10375.4	21460	23211.1	30177.2
sp|Q6A068|CDC5L_MOUSE			957624	860691	1.03947e+06	1.35624e+06	852616	833314	1.58089e+06	968953	986347	1.35379e+06	1.14332e+06	1.10213e+06	1.13405e+06	592634	1.10221e+06	836097	901780	1.0583e+06
sp|Q6A0A9|F120A_MOUSE			395955	374973	269123	347621	427671	364657	417556	296618	247137	237854	576399	469443	317661	563557	286530	391020	451418	430235
sp|Q6DFW0|CI072_MOUSE			45155.8	21196.7	15590.8	65813	32300.1	40943.9	43805.1	43287.3	64005.3	138954	52587.4	52093.8	59644.8	150312	52771.8	142984	57001.6	168907
sp|Q6DFW4|NOP58_MOUSE			780380	703179	737700	703148	743494	740502	792916	786714	896956	526771	705459	864503	782175	711838	670578	666677	730811	796812
sp|Q6DID5|MUM1_MOUSE			23378.5	8479.38	32470	11232.4	16301.3	14746.5	7954.42	23506	8602.95	6023.78	8768.24	15436.4	30412.9	5532.26	15772.4	17635.3	2719.22	3395.21
sp|Q6GQT1|A2MG_MOUSE			390248	398218	255729	282051	413175	355725	314824	266490	298686	221027	478078	506829	279174	425203	386946	563086	369702	424396
sp|Q6GQT9|NOMO1_MOUSE			1.23631e+06	1.01576e+06	1.27188e+06	1.33086e+06	1.08365e+06	1.38367e+06	1.58251e+06	1.16831e+06	1.13072e+06	1.44265e+06	1.42089e+06	1.25868e+06	1.53062e+06	1.20126e+06	1.42033e+06	1.19877e+06	1.16395e+06	1.2241e+06
sp|Q6GQW0|BTBDB_MOUSE			190549	115005	180170	139682	139037	111621	67075.4	140384	250908	78004.8	92735.9	145660	247423	91098.2	133864	147139	89529	74090.8
sp|Q6GSS7|H2A2A_MOUSE			17001.4	24252.6	5049.27	12652	8395.53	11993.8	26105.2	14174.3	3288.79	4680.74	11613.1	10764.7	77487.1	7038.63	4697.88	6043.71	6908	10785.8
sp|Q6GV12|KDSR_MOUSE			206936	109834	141913	144938	151566	132446	56722.9	200089	196284	203049	111511	135570	171526	165602	192477	182483	125029	154893
sp|Q6IQX8|ZN219_MOUSE			235306	19262.9	202708	29667.4	233381	30941.4	14401.6	262736	187879	184179	181456	5766.99	152677	29056.3	221284	215312	3485.08	55140.7
sp|Q6IR34|GPSM1_MOUSE			124524	56670.8	76909.9	119158	50807.7	93448.9	78664.6	84623.7	133117	91560.9	82181.4	93191.3	121353	58820.8	110995	122964	147793	63820.7
sp|Q6IRU2|TPM4_MOUSE			977411	1.72856e+06	1.81231e+06	2.36278e+06	1.01274e+06	967649	2.61981e+06	1.14767e+06	1.09003e+06	1.14729e+06	2.01189e+06	986235	1.00266e+06	777006	890742	687209	790691	1.23922e+06
sp|Q6IRU5|CLCB_MOUSE			1.767e+06	2.01367e+06	1.44677e+06	1.7613e+06	1.69957e+06	1.76156e+06	1.50605e+06	2.07396e+06	2.0634e+06	1.98315e+06	1.30664e+06	1.84074e+06	1.79674e+06	1.18741e+06	1.92414e+06	1.4448e+06	1.29005e+06	2.01211e+06
sp|Q6KAR6|EXOC3_MOUSE			137619	42888.8	111662	135987	78494.9	125920	128364	226708	140789	137347	161737	126321	79045.5	39797.1	155805	110044	146209	73682.3
sp|Q6KCD5|NIPBL_MOUSE			62174.6	36938.6	50686	60397.5	52678.7	63455.3	12650.1	60010.4	55092.3	71872.6	52539.9	48270.7	48714.7	45276.7	68534.5	48279.5	52101.4	58719.5
sp|Q6NS52|DGKB_MOUSE			50731.1	53335.2	28753.7	25114.5	28467.6	44821.1	27042.6	65004.2	45954.8	17414.1	37379.7	44625.8	41404.3	14032.8	49307.9	51495.2	58228.7	32843.9
sp|Q6NS60|FBX41_MOUSE			24152	9511.58	57118.2	3427	51647	10574	36746.3	80521	75655.8	11430.2	10954.2	14147	11273.5	27212.2	74281.3	3240.68	34798.3	37965.9
sp|Q6NSR8|PEPL1_MOUSE			36561.7	48734.3	14693.3	28596.4	37478.3	30629.5	31781.6	35939	37240.4	41573.3	36892.2	26949.9	34931.9	3392.95	28243.6	3725.65	41542.8	11903.7
sp|Q6NV83|SR140_MOUSE			314442	289284	347554	217741	353535	271135	436935	378068	420438	273841	308863	363266	234822	354842	322953	307030	226448	203664
sp|Q6NVE8|WDR44_MOUSE			688604	662892	635260	737179	648501	593074	222309	758667	684663	722243	693435	670770	459274	260042	737874	586508	170174	285144
sp|Q6NVF0|OCRL_MOUSE			332534	275372	387018	401900	327378	378128	212620	297807	375291	355882	290122	265997	361993	237053	283822	345517	339554	254497
sp|Q6NZB0|DNJC8_MOUSE			252040	334734	303057	249466	331357	285514	439271	296199	284625	258963	290550	306521	274155	366803	243183	278005	306924	312610
sp|Q6NZF1|ZC11A_MOUSE			158667	147191	169023	194455	147738	179402	173879	201137	199879	126881	162912	152034	188038	147151	178978	156854	144160	174918
sp|Q6NZL0|SOGA3_MOUSE			422887	410583	446705	497849	403366	462703	454671	410267	522172	524045	390997	417769	422357	357946	450020	394131	350050	469377
sp|Q6P069|SORCN_MOUSE			538791	518365	652090	570693	721559	502412	1.03309e+06	509450	493531	601706	511711	593981	613931	626617	561530	412954	778925	696228
sp|Q6P1F6|2ABA_MOUSE			304795	362694	324280	345871	337030	321565	408914	326313	321236	355363	318732	322009	273808	374341	327355	295561	316419	381119
sp|Q6P3A8|ODBB_MOUSE			99371	28512.1	62680	91137	80864.6	43671.5	104343	81705	99611.4	83162.6	19162.7	65966.6	46747.6	81362.5	106045	32800.4	116525	81558.2
sp|Q6P4T1|SNX19_MOUSE			50913.5	3523.89	3757.15	43550.7	8167.36	3788.94	16232.6	75638	43264.9	39227.2	19750.5	13670.3	57266.2	56535.7	49970.1	35601	10012.3	58532.8
sp|Q6P4T2|U520_MOUSE			3.98489e+06	2.62287e+06	3.62231e+06	4.65481e+06	3.84787e+06	4.23279e+06	3.62451e+06	4.06572e+06	4.53142e+06	4.89387e+06	4.71275e+06	3.52601e+06	3.82625e+06	3.96962e+06	4.28479e+06	3.70204e+06	3.93496e+06	4.10712e+06
sp|Q6P542|ABCF1_MOUSE			172053	88110.3	167766	118753	117139	158165	224907	114177	130661	126770	132094	125272	151787	184522	147779	158932	132835	144813
sp|Q6P5B0|RRP12_MOUSE			50419.3	25866.3	43784.3	19742.4	13643.1	48007.3	52363.1	45572.5	34491.7	73333.4	81726.2	14715.3	18237.7	33941.3	37241.8	16873.1	27355.3	66126.3
sp|Q6P5C5|SMUG1_MOUSE			87247.5	89679.4	97238.7	253808	98779.9	93458.9	357421	222648	89849.7	242974	77194.9	101432	148869	69625	88071.3	114716	92809.1	239848
sp|Q6P5D8|SMHD1_MOUSE			558672	402302	580337	589560	480117	630273	473987	602627	626801	573593	538955	514810	588721	388005	724111	515533	588029	331759
sp|Q6P5E4|UGGG1_MOUSE			2.4427e+06	2.13434e+06	2.12951e+06	2.84799e+06	2.52907e+06	2.29812e+06	2.07631e+06	2.14262e+06	2.44626e+06	2.399e+06	2.43656e+06	2.1309e+06	2.43713e+06	1.57988e+06	2.87852e+06	2.33443e+06	2.22936e+06	2.26507e+06
sp|Q6P5F6|S39AA_MOUSE			186945	128748	240283	188920	215395	209654	206575	276330	273023	178216	166895	157889	268603	155834	276469	147773	181777	139271
sp|Q6P5F7|TTYH3_MOUSE			149877	244303	166695	181069	286287	141536	209853	264856	175529	180255	173566	139750	308028	254780	208311	153407	137056	140541
sp|Q6P5F9|XPO1_MOUSE			880599	608902	912636	857718	615119	1.06013e+06	552371	1.05889e+06	978831	1.33094e+06	916932	930590	1.11914e+06	610501	990698	859322	1.37833e+06	712221
sp|Q6P5G6|UBXN7_MOUSE			6614.39	63256.1	4485.76	58875.8	11387.1	40940.3	90823.9	62980.1	6079.91	30327.3	61869.2	28809.7	6646.85	72002.5	80740	11833.4	50612.6	21840.5
sp|Q6P6J9|TXD15_MOUSE			35112.7	44837	38143.9	4131.69	23074.2	5859.72	5483.01	53907.1	40908.6	47260.1	47194.4	51358.7	37645.4	15538	16070	9821.83	24048.3	7456.62
sp|Q6P6M7|SPCS_MOUSE			19591	50201	42888.1	39288.6	39061.5	35290.8	48736.1	46645.5	33507.4	30635.5	25010.4	20310.8	9978.99	75779.2	30639	39452.6	68662.1	47450.1
sp|Q6P8I4|PCNP_MOUSE			153852	156343	134898	104534	110036	119501	178671	122661	160809	135513	119277	135628	131287	130496	106421	159097	116270	149113
sp|Q6P8J2|SAT2_MOUSE			42613.7	60432.8	107157	60792.9	97808.4	99504.2	225770	83067.2	80052.1	122851	129218	60611.9	84083.2	184462	103173	85812.1	120798	141937
sp|Q6P8X1|SNX6_MOUSE			305139	221344	356591	431632	289608	414896	340673	358409	275821	474111	401476	345188	346025	323271	336213	305795	431292	368335
sp|Q6P9K8|CSKI1_MOUSE			1.35835e+06	1.0325e+06	1.29193e+06	1.62774e+06	1.19589e+06	1.46722e+06	1.569e+06	1.57978e+06	1.3034e+06	1.53368e+06	1.51571e+06	1.16002e+06	1.23661e+06	1.11067e+06	1.56352e+06	1.21403e+06	1.3067e+06	1.16411e+06
sp|Q6P9R2|OXSR1_MOUSE			55282.1	18124.3	16193.1	42149.9	11472.9	8583.21	30205.8	69714.8	56913.7	60347.8	67268.6	44463.9	68959.4	55773.7	82921	19293.4	78592.7	47162.2
sp|Q6P9S0|MTSSL_MOUSE			155415	82062.1	111909	132341	118877	110592	132985	114320	156738	113249	116164	98969.7	106695	87105.8	137399	136038	83880.1	153216
sp|Q6PAJ1|BCR_MOUSE			249263	200596	313874	262617	303748	286496	283727	430635	411471	370331	239034	567434	264288	574333	174437	221451	234898	181706
sp|Q6PAK3|ANM8_MOUSE			39089.8	25791.7	47868.8	76560.4	31275	65526.7	24875.6	55821.8	38705.7	64136.3	53513.9	18857.8	53773.9	58588.8	64596.2	20096.4	54635.2	47647.9
sp|Q6PAL7|AHDC1_MOUSE			717833	17867.5	545677	10955.2	310764	9475.06	18999.2	474005	759384	16674.3	13656	8221.28	675699	8328.83	185184	668172	23191.3	36049
sp|Q6PAR5|GAPD1_MOUSE			69428.7	182034	176932	135206	144810	163741	131042	152726	106652	143330	145793	146753	176340	292881	229963	113817	236671	100931
sp|Q6PAV2|HERC4_MOUSE			57765.6	32577.3	58357.4	48085.5	55382.5	47494.4	83376.2	22770.9	41762.3	35626.8	45413.2	49061.2	44529.6	50530	63497.5	55337.3	49511.5	53772.7
sp|Q6PB44|PTN23_MOUSE			327073	271588	1.51388e+06	1.47301e+06	250398	2.78558e+06	317694	1.01991e+06	284585	293009	287669	989838	1.24553e+06	326661	353064	320161	1.97651e+06	340645
sp|Q6PB51|CC117_MOUSE			48985	136215	65118.5	68323	96785.9	56266.2	22973.6	53569.4	56903.3	76925	85749.3	102957	68805	41489.7	94934.1	60464.6	57618.6	174752
sp|Q6PB66|LPPRC_MOUSE			1.62461e+06	885936	1.65897e+06	1.82425e+06	1.14475e+06	1.87844e+06	1.51371e+06	1.72099e+06	1.72569e+06	2.25781e+06	1.65379e+06	1.63111e+06	1.71468e+06	1.58487e+06	2.03652e+06	1.30313e+06	1.71135e+06	1.16717e+06
sp|Q6PCM2|INT6_MOUSE			33684.9	8065.36	22839.5	24091.9	18777	32679.6	50532	28349.8	31149.7	12132.5	22744.6	29389.3	4395.72	44562.4	27001.8	22067.1	23219.4	14475.9
sp|Q6PD03|2A5A_MOUSE			51317	53284	65172.4	76572.8	50196.1	66849	11175.9	54647.9	57141.2	61449.4	61509.9	56838.2	52476.8	66909.9	75328.9	53184.8	66246.1	5868.29
sp|Q6PD19|ARMD3_MOUSE			25260.2	13578.3	21782.6	19877.8	7796.43	16097.3	27652.1	20021.3	29888	7578.18	18812.1	5620.38	21146.8	9446.9	32354.6	29526.3	8952.68	3429.57
sp|Q6PD26|PIGS_MOUSE			22131.8	21179.6	27363.1	26015.7	13839.3	27968	14047.9	21534.1	28073.5	26509.1	13460.3	16904.8	21216.6	20528.9	23428.7	16921.6	23424.6	25766.7
sp|Q6PD28|2A5B_MOUSE			4791.78	5338.54	2485.67	6565.16	3063.44	4558.16	2424.96	4874.85	6814.76	6055.99	6607.79	5050.58	425.298	22391.8	8618.18	5506.79	2157.08	2503.9
sp|Q6PDC8|MFD4A_MOUSE			13625.6	16592.1	15935.7	23287.1	19359.4	15502.2	36552.1	5562.75	16189.8	27460.2	13203.7	13849.2	14093.9	25013.8	21145.6	13988.9	21436.8	17853
sp|Q6PDI5|ECM29_MOUSE			46890.7	35371.8	36861.1	41723.8	12938.2	49260.9	16142.8	49521	11289.9	53410.4	35398.4	16968.3	53938.5	11785.3	44220.7	22320.9	10861.9	21176.2
sp|Q6PDL0|DC1L2_MOUSE			925223	409062	788886	531554	851751	652350	727359	555612	499637	644655	504035	533441	1.07335e+06	587508	725762	465077	1.01819e+06	951659
sp|Q6PDM1|MSL1_MOUSE			18043.9	2712.67	21784.6	8911.59	23588.8	10433.6	4405.9	11117.5	20212.7	8321.42	14088.2	12560.1	14940	9996.18	6433.44	18896.9	11329.2	6099.88
sp|Q6PDS3|SARM1_MOUSE			789849	596326	949157	837332	766701	956326	788518	774384	950841	926673	875076	947817	1.13588e+06	619237	776939	908093	837474	574272
sp|Q6PDY2|AEDO_MOUSE			194025	212615	328561	310235	318273	230178	327603	283900	311700	367244	213374	370738	294577	305886	219256	365357	287987	308019
sp|Q6PE01|SNR40_MOUSE			348070	272798	227821	357380	289890	366410	385054	380796	414525	447200	436135	299505	231628	516519	442730	307248	302710	438428
sp|Q6PE15|ABHDA_MOUSE			982617	1.28371e+06	929052	1.20213e+06	1.09436e+06	966541	943557	1.43627e+06	1.11507e+06	1.19855e+06	952019	1.03505e+06	791564	1.03579e+06	1.13361e+06	982373	1.07114e+06	990906
sp|Q6PER3|MARE3_MOUSE			377434	308057	350531	366535	342834	368430	490798	340791	402745	360490	396955	380091	336736	252359	381442	390995	326136	417908
sp|Q6PGC1|DHX29_MOUSE			27546.3	30841.6	26576.1	29874.2	33156.2	39238.7	18106.7	26751.7	21692.2	43383.1	54070.8	30339.7	25299.5	23088.9	36480.8	27070	34148.3	40456.5
sp|Q6PGF7|EXOC8_MOUSE			77262.9	41573.2	144518	119889	140871	111696	58914.4	273381	259636	210128	153076	213555	205690	112788	282153	272377	71604.3	294830
sp|Q6PGG6|GNL3L_MOUSE			73544.6	50933.8	21215.4	45497.7	12761.8	31851.2	9197.4	17655.6	10709.3	12862.7	39503.2	71441.3	17685.6	27660.6	13313.8	13874.7	19011.6	41784
sp|Q6PGH1|BUD31_MOUSE			67430.7	85662.2	71316.4	93872.1	84907.9	88047.7	140368	84811.9	69252.7	119179	89340.8	80805.6	76901.4	99444.9	87182.3	71683.4	114557	84411.2
sp|Q6PGL7|WASC2_MOUSE			27760.2	29127.2	22752.4	23582.6	24505.9	23655.1	26221.3	24434.8	26878.4	21363.1	24356.1	21620.6	8891.77	30264.6	22060.2	22833.2	19209.6	35734.4
sp|Q6PHN9|RAB35_MOUSE			395716	284080	554137	592352	321715	478333	607581	628926	500215	672481	585975	384504	506893	467661	551296	198552	443229	438028
sp|Q6PHQ8|NAA35_MOUSE			25878.2	51210.3	51270.6	13933.8	48488.9	62471.4	68232.3	50119	38022.2	7907.14	38560.6	33738.1	60738.6	16345.1	56408.8	56503.8	54520.5	22014
sp|Q6PHS9|CA2D2_MOUSE			637909	591769	398716	650037	445504	378341	385673	757608	629531	510952	388168	502750	381080	285410	568658	538884	375822	431552
sp|Q6PHU5|SORT_MOUSE			246765	217458	182927	129954	196068	166532	107206	202371	225730	193360	95695.1	182160	169442	218217	194528	219904	178339	178043
sp|Q6PHZ8|KCIP4_MOUSE			31113.5	42520.2	17702.4	34346.2	28862.4	27138.4	55121.5	50645.2	32615	38525.9	23199.2	36825.3	30682.3	10514.7	30994.4	17591	41911.6	28368.1
sp|Q6PIJ4|NFRKB_MOUSE			66856.4	35805.1	70712.3	61900.5	21274	73044.6	132277	74779.1	74708.5	100980	30856	86215.4	40334.6	112517	36799.8	45342.2	111141	139924
sp|Q6QD59|SEC20_MOUSE			65989.9	47423.4	70459.5	94634.3	66309.2	86238.6	17435.6	14081.5	78497.5	102972	74819.8	86363.2	83681.5	46931.8	89840.8	68509	68260.1	67527.6
sp|Q6R891|NEB2_MOUSE			356511	408609	356666	410001	415097	309448	393730	544146	460156	535677	385965	431328	307052	319694	417501	373749	341668	358849
sp|Q6RI63|F120B_MOUSE			20736.3	41133.8	45886.7	68207	30830.7	48933.5	6388.85	54627	65163.9	55657.9	50249.2	59007.6	69026.5	4725.38	64031.6	51441.2	51731.7	3370.09
sp|Q6TEK5|VKORL_MOUSE			227075	170479	187432	221509	196537	171196	148875	233870	283540	207858	164100	182241	249506	161094	224677	250378	185003	176749
sp|Q6V4S5|SDK2_MOUSE			9167.48	5147.84	5875.79	6237.81	7633.45	6248.44	6209.28	10451.6	5992.18	6459.99	8622.68	511.072	3681.95	5096.16	5580.59	6446.37	9235.73	9908.39
sp|Q6W8Q3|PC4L1_MOUSE			138446	176224	130561	97635.7	153751	115512	184106	129552	146804	124652	112798	132658	102038	149563	106150	207170	110951	203171
sp|Q6WQJ1|DGLA_MOUSE			19122.5	8833.49	54726.1	20048.3	53378.2	23636.2	18439.3	16091.9	17522	23106.3	14929.9	12925.2	21879.9	2978.6	20760.1	17331	53832.4	27654
sp|Q6ZPE2|MTMR5_MOUSE			590979	177343	594176	510110	230341	531355	451344	448933	446204	132082	145580	478032	568523	267226	518320	599762	504775	213190
sp|Q6ZPJ0|TEX2_MOUSE			498375	577198	528273	529926	536393	519487	10834.1	513994	468941	513524	489210	559893	564660	552882	483782	481075	444339	633978
sp|Q6ZPJ3|UBE2O_MOUSE			186096	161011	167077	185148	149521	164940	126528	165279	166303	164027	188527	145023	178696	183108	176763	174523	129311	148413
sp|Q6ZPU9|KBP_MOUSE			107346	67872.4	104751	112059	82233.8	111718	143839	86144.1	104098	166814	98935.8	122577	104838	132328	99749.6	85717	93491	6224.94
sp|Q6ZQ08|CNOT1_MOUSE			360940	261381	328621	426085	384740	535042	359654	377236	489835	545895	455273	434674	416250	347512	506720	429716	438865	334888
sp|Q6ZQ38|CAND1_MOUSE			5.29373e+06	3.62714e+06	6.10936e+06	6.2538e+06	4.44574e+06	7.17211e+06	4.10094e+06	5.90202e+06	6.27652e+06	8.20696e+06	5.90719e+06	6.24319e+06	7.31346e+06	5.6356e+06	7.31146e+06	5.8863e+06	7.76665e+06	4.61452e+06
sp|Q6ZQ73|CAND2_MOUSE			418859	369836	407242	432275	10680.6	347935	440367	538611	25800.3	13052.4	310978	28485.5	415032	314979	433448	337285	336337	600464
sp|Q6ZQH8|NU188_MOUSE			7056.96	186739	233369	343806	237007	236917	49967.2	286558	271524	59786.8	250121	138496	58453.5	140926	313236	248410	189546	60165.1
sp|Q6ZQI3|MLEC_MOUSE			217158	216650	211748	255323	208664	215773	286109	281885	240475	245909	203003	228862	135528	162747	287244	186778	217559	205100
sp|Q6ZWM4|LSM8_MOUSE			1.1469e+06	1.40523e+06	1.13735e+06	947684	1.08622e+06	877366	1.82168e+06	1.09338e+06	1.10044e+06	1.04891e+06	970559	1.25085e+06	881926	1.23329e+06	877444	1.02516e+06	1.00067e+06	1.19774e+06
sp|Q6ZWN5|RS9_MOUSE			369877	628741	621412	706097	627972	720647	365404	795527	584779	734745	987054	864101	582088	955505	732457	717371	1.01577e+06	486353
sp|Q6ZWR6|SYNE1_MOUSE			932931	837062	872605	950529	839348	1.01938e+06	996948	917032	618656	982199	1.19615e+06	751440	1.01107e+06	991387	946743	973334	1.14248e+06	641528
sp|Q6ZWV3|RL10_MOUSE			167906	129284	118484	102211	100931	78022.2	240796	116387	132403	135924	52156.5	118910	179589	250189	102920	139538	153712	148970
sp|Q6ZWV7|RL35_MOUSE			207947	180836	228027	161420	156409	107145	306398	200525	183276	81737.4	198337	189871	146951	290802	132302	243715	149387	234994
sp|Q6ZWX6|IF2A_MOUSE			1.37239e+06	1.66557e+06	1.38823e+06	1.46757e+06	1.51599e+06	1.54808e+06	1.57517e+06	1.44394e+06	1.33693e+06	1.56207e+06	1.5146e+06	1.45732e+06	1.17407e+06	1.35608e+06	1.28931e+06	1.41027e+06	1.5736e+06	1.38827e+06
sp|Q6ZWZ2|UB2R2_MOUSE			131862	187950	137475	108442	138222	144828	148747	155854	150522	143503	145042	156328	178771	232882	146872	172289	187798	203021
sp|Q71M36|CSPG5_MOUSE			167751	194293	172363	159230	171433	164916	258468	183690	165015	142649	172026	159432	150314	247465	132277	168885	127312	169281
sp|Q71RI9|KAT3_MOUSE			46328.9	79484.1	85022.2	98127.9	97647.3	96226.8	81502.5	94158.9	78157.2	40392.7	76386.2	85436.2	60841.2	84709.1	74219.1	79616.8	50764.7	34906.9
sp|Q76LL6|FHOD3_MOUSE			375318	319488	429091	508070	310711	367288	167383	442457	177705	490001	282395	432607	535400	119941	422853	419856	283157	226856
sp|Q76LS9|MINY1_MOUSE			29312.3	20970.6	75748.9	45038.8	35363.3	29014.7	37947.8	69468.5	31612.9	24494.5	28929.9	49900.2	45090.7	34706.6	30311.9	26519.1	48057.8	23259.9
sp|Q76MZ3|2AAA_MOUSE			5.20229e+06	3.46532e+06	4.42424e+06	5.06462e+06	3.7635e+06	4.40534e+06	4.5516e+06	4.89517e+06	4.53329e+06	4.66929e+06	4.26433e+06	4.14505e+06	4.99397e+06	3.9168e+06	4.74132e+06	4.30468e+06	4.82895e+06	4.71338e+06
sp|Q78IK2|USMG5_MOUSE			499163	448389	464418	690915	500857	662273	546705	668805	578317	819858	593246	561259	424514	493976	672321	475781	689292	464959
sp|Q78IK4|MIC27_MOUSE			465776	360913	456858	500995	451144	492067	537789	454675	447292	470025	482035	439036	470097	444581	543685	478923	401094	415025
sp|Q78IS1|TMED3_MOUSE			20691.7	22154.5	41363.3	30871.5	26661	39865	38174.7	20878.5	37501.6	13846.8	35635.2	26896.7	28779.1	27891.4	29481.7	32706	27889.4	32931.2
sp|Q78JE5|FBX22_MOUSE			267568	187079	260889	206613	272483	244549	332832	261112	280517	317559	271127	220091	259727	244809	249046	281165	249177	185427
sp|Q78JW9|UBFD1_MOUSE			245348	264560	256435	158297	182450	127860	144066	85301.4	261434	173031	134819	212394	153523	174757	79173.8	251597	104336	185181
sp|Q78PG9|CCD25_MOUSE			220185	82820.7	201882	27535.8	106385	229666	156135	6659.53	221979	203301	44961.7	209008	167067	8939.09	51089	247172	22667.7	125283
sp|Q78PY7|SND1_MOUSE			1.03832e+06	687376	902184	875012	607466	1.156e+06	1.11788e+06	851894	662866	1.28726e+06	1.0387e+06	701814	1.06796e+06	520036	1.00779e+06	941217	1.11714e+06	826174
sp|Q78XF5|OSTC_MOUSE			87839.1	30095	11852.3	39538.5	40946.7	112855	18427.3	25197.8	109334	103014	19287.4	7448.56	130187	103347	108233	62831.7	136868	68819.5
sp|Q791T5|MTCH1_MOUSE			294664	166974	177687	333221	165538	266875	345651	301494	256566	341227	250384	248733	276859	205638	346855	175307	257485	216404
sp|Q791V5|MTCH2_MOUSE			769326	418996	598103	796873	475748	745101	211643	864716	674174	882853	589990	612298	812346	361135	775676	600390	662984	446132
sp|Q7JJ13|BRD2_MOUSE			43742.6	36229	39382.5	42370	30772.2	6528.29	18737.4	36963.1	31772	11123.4	36943.1	43517.6	31367.5	24250.7	49182.1	27746.6	46182.6	30381.7
sp|Q7SIG6|ASAP2_MOUSE			52224.4	53193.7	61633.3	62098.1	37049.6	59686.9	180512	49811.7	52873.3	84899.1	37270.6	33696.3	64785.2	27099.5	84973.6	55355.8	58659.9	50345.5
sp|Q7TMB8|CYFP1_MOUSE			150352	112013	113041	150415	113102	133852	56866.2	154809	177460	101196	140451	137934	157814	103692	133533	137799	94027.9	64744.5
sp|Q7TMC8|FUK_MOUSE			79599.1	99726.3	86422	75126.1	84631.6	44797.4	28995.4	28394.3	77358.4	41374.7	47069.2	39107.3	40365	61169	59794.8	84180.8	57421.6	36922.8
sp|Q7TMM9|TBB2A_MOUSE			108307	107362	56030.9	69595.8	104866	44242.4	53695.2	104434	52312.7	20058.7	23333.2	55409.2	238066	48819	52381.5	69736.5	11618.3	128172
sp|Q7TN29|SMAP2_MOUSE			10339.7	74860.4	113539	37083	62901.6	53233.9	11384.3	16214.3	7943.51	25842.6	30942.9	11163.2	28107.5	27117.7	39861.8	20103.7	24465.7	19417.5
sp|Q7TN79|AKA7G_MOUSE			3885.6	34298.2	10179.8	34771.1	17075	18715.7	55086.1	33617.7	28155.2	11794.2	13067.2	27363.1	32625	30502.6	32510	22190.9	17011.9	94873.6
sp|Q7TNC4|LC7L2_MOUSE			1.20726e+06	744475	1.09809e+06	1.18195e+06	1.02131e+06	1.02103e+06	1.42614e+06	1.19252e+06	1.12557e+06	944558	955884	1.03177e+06	1.19734e+06	958798	1.37806e+06	1.12983e+06	1.22391e+06	868089
sp|Q7TNE3|SPAG7_MOUSE			274044	342677	296800	141615	227553	222894	309096	291024	301522	264163	182656	227370	267332	247934	239858	322956	251088	248081
sp|Q7TNR6|IGS21_MOUSE			153517	157981	157525	200733	156819	86846.7	320793	209065	162977	296245	102955	142580	138812	300525	186148	150960	136268	215285
sp|Q7TNS2|MIC10_MOUSE			143360	166727	136397	152698	178120	157150	149195	144182	161316	170088	192454	166787	96449.6	179603	163644	158340	193230	158467
sp|Q7TNU7|LETM2_MOUSE			47563.8	21484.4	44542.3	34506.8	47269.7	35137	67084	44103.3	50613.4	66436.7	40891	32614.8	39961.3	39436.3	44609.3	36987	3343.07	49987.1
sp|Q7TNV0|DEK_MOUSE			2.79476e+06	2.94772e+06	3.1154e+06	2.63894e+06	2.97278e+06	2.84863e+06	2.32349e+06	3.53045e+06	3.19093e+06	2.88268e+06	2.43187e+06	3.05547e+06	2.42279e+06	2.71195e+06	2.34984e+06	2.33406e+06	2.54964e+06	3.27413e+06
sp|Q7TPH6|MYCB2_MOUSE			10420.1	126113	75657.2	5929.93	59117.5	16331.3	45211.5	18862.1	42216.1	71744.9	9096.45	67453.2	41663.8	16106.8	14943.6	58192.2	9917.94	19572.2
sp|Q7TPV4|MBB1A_MOUSE			316244	260344	421021	360535	296931	413795	357688	238374	200203	430926	277763	391641	393170	296992	398984	245362	390911	330027
sp|Q7TQ95|LNP_MOUSE			596901	469435	575906	724440	549358	641919	591437	575492	624495	693134	613090	553268	582143	501013	414929	552482	584726	605771
sp|Q7TQD2|TPPP_MOUSE			872093	1.30621e+06	1.2118e+06	883939	1.04934e+06	825690	1.77696e+06	1.06559e+06	939201	893103	1.022e+06	948760	1.04809e+06	1.47443e+06	909848	920483	777666	1.22529e+06
sp|Q7TQE6|MACOI_MOUSE			33998.8	27024.7	25536	59108.5	33754.5	17819.2	69125.2	70662.3	34516.9	38667.4	23541	49633.7	51147.9	27777.2	28966	38607	16021.9	71052.1
sp|Q7TQI3|OTUB1_MOUSE			882625	610627	1.12427e+06	697872	692539	923637	995566	713251	769622	841236	897955	825998	1.06375e+06	1.05964e+06	830963	1.17787e+06	1.08474e+06	1.06718e+06
sp|Q7TSE6|ST38L_MOUSE			36418.2	34357	42878.2	44908.6	36387.9	59109.1	16877.1	40793.6	41276.1	56999	45163.7	45288.8	57033.5	27980.7	50197.9	47566.1	65679.6	17775.1
sp|Q7TSG2|CTDP1_MOUSE			24919.4	15970.8	26199.2	27054.9	1441.2	23276.8	2823.98	20593.4	30751.4	17082.9	20088.7	27114.5	31632.3	15526.5	28631.9	27496.2	1978.34	17815.1
sp|Q7TSJ2|MAP6_MOUSE			1.0128e+07	1.01066e+07	9.24715e+06	9.26221e+06	9.25143e+06	8.88793e+06	1.33229e+07	1.12322e+07	1.01333e+07	1.00472e+07	8.62067e+06	9.89974e+06	8.27591e+06	8.21047e+06	9.79436e+06	8.42717e+06	6.88335e+06	1.13129e+07
sp|Q7TSV4|PGM2_MOUSE			373576	355710	393351	358007	374710	317670	217424	196200	323814	337446	192446	227982	123723	263274	412297	384466	230254	215466
sp|Q7TSZ8|NACC1_MOUSE			10473.9	17204.4	27562.4	29151.1	23773.7	30051.7	158227	33050.2	28273.7	10328.1	28519	16751.7	23159.5	17944	25798.8	22659.9	34764.4	24265
sp|Q7TT18|MCAF1_MOUSE			36228.5	46906.3	34348.5	50712.7	27756.6	56585.3	44175.3	45231.7	42717.7	45432.2	15763.7	42348.5	64895.4	140547	48228.7	27793.1	33111.1	34666.1
sp|Q7TT37|ELP1_MOUSE			445420	385225	502050	620157	430625	598789	500140	623032	576154	563230	736876	666519	766501	481198	616230	601965	802072	454060
sp|Q7TT50|MRCKB_MOUSE			234585	168399	280726	237148	115343	211321	125484	270879	289672	238547	240250	250373	327390	166209	255614	207612	212238	182653
sp|Q80SW1|SAHH2_MOUSE			1.37389e+06	1.19808e+06	1.17152e+06	1.27187e+06	1.25652e+06	909014	1.45801e+06	1.28481e+06	1.22649e+06	1.29566e+06	989240	897283	1.38696e+06	1.04407e+06	1.17976e+06	1.17056e+06	919813	1.12739e+06
sp|Q80SY5|PR38B_MOUSE			17060.6	30020.7	21786.1	8815.47	20279.6	31145.2	123263	4108.54	19489	7938.95	29385.8	23893.4	13436.5	50879	24579	7064.51	25553.1	24902.1
sp|Q80SY6|ADAL_MOUSE			229473	282732	262230	192524	290431	253673	112333	233730	254284	236582	229113	255216	221719	195754	199479	276852	159996	229241
sp|Q80SZ7|GBG5_MOUSE			4542.22	6071.48	18844.5	57325.4	10519.6	42601.2	93291.2	17715.4	76938	49776.9	61579.6	43529.2	67387.4	52865.3	32236	88720	62425	96648.5
sp|Q80T41|GABR2_MOUSE			31900.1	27234.3	36994.1	47571.1	26441.1	37062.3	95107.5	29619.4	34616.4	32142.5	33635.2	26901.3	9188.83	60263.1	43084.5	25889.1	22598.5	24323.1
sp|Q80TB8|VAT1L_MOUSE			2.61614e+06	3.64473e+06	2.93868e+06	2.24073e+06	2.82079e+06	2.12621e+06	1.79024e+06	3.00359e+06	2.40675e+06	2.50723e+06	2.5051e+06	2.67706e+06	2.30726e+06	3.0784e+06	2.23981e+06	2.5795e+06	2.26664e+06	3.45252e+06
sp|Q80TG9|LRFN2_MOUSE			117634	97429.8	103282	119056	113750	115626	44891.2	131737	96713.8	110116	69392	85059.1	81788.4	73228.3	128986	92152.8	108137	56868.5
sp|Q80TJ1|CAPS1_MOUSE			300094	230294	288701	323658	296589	319889	344371	365274	369003	348500	302784	295092	322830	248211	353106	283510	270077	265418
sp|Q80TJ7|PHF8_MOUSE			80164.4	65697.2	98682.9	51317.7	57712.8	90429.5	45794.9	96887	45477.8	75206.5	78307	68714.6	85508.8	34546.9	104825	67476.6	89751.1	40917.7
sp|Q80TL0|PPM1E_MOUSE			354884	267177	399182	369408	426952	359893	243077	408381	405011	290673	425613	399434	362390	327761	420676	421429	474409	375984
sp|Q80TL4|PHF24_MOUSE			394309	204365	331487	423617	269056	335420	471323	343705	422296	429664	378004	418951	369013	313372	537516	446891	420349	317609
sp|Q80TM9|NISCH_MOUSE			129818	110546	135122	135236	103019	143046	94598.1	129442	148220	150730	171827	128959	167493	124213	167484	187844	114249	129408
sp|Q80TN5|ZDH17_MOUSE			51352	33671.2	62013.6	61834.6	31620.5	50690.5	46600.5	51754	63435.6	70788.8	59649.1	58005.5	53833.7	46269.7	60764.8	51049.1	66443.9	55574.8
sp|Q80TR8|DCAF1_MOUSE			91364.1	5948.78	22061.6	28748.1	101174	8270.94	34987.9	71892.9	114892	26944.3	82147.1	125904	110240	46256.2	87720.9	138161	51504.2	67191.4
sp|Q80TZ3|AUXI_MOUSE			1.99131e+06	1.33896e+06	1.99497e+06	1.94485e+06	1.91707e+06	1.79733e+06	1.15086e+06	2.27933e+06	2.01049e+06	2.00183e+06	1.84338e+06	1.95905e+06	1.85477e+06	2.39167e+06	1.86253e+06	1.77082e+06	1.83427e+06	2.39787e+06
sp|Q80U23|SNPH_MOUSE			27659.4	24393.2	121009	36453.4	10051.6	35470	47707.1	38000.8	39496.9	33949.9	6122.41	21998.5	31380.2	17579.3	34699.5	34601.5	30473.7	14475.2
sp|Q80U35|ARHGH_MOUSE			50749.7	32644.7	69381.6	84041	10402.6	36499.7	26989.8	23790.1	58432.1	79607.5	5253.72	55726.8	38948.9	53690.6	78852.5	18763.9	68074.9	55665.1
sp|Q80U56|AVL9_MOUSE			378506	343617	335795	428099	414964	382673	350261	380848	355093	331948	375820	320822	341220	422776	435162	330314	317347	341572
sp|Q80U63|MFN2_MOUSE			464445	286287	452605	442027	280883	517058	363415	579052	522165	509698	430759	352676	438544	293875	536166	348392	437816	322402
sp|Q80U93|NU214_MOUSE			207768	136759	203804	145333	188641	206861	250651	237696	213054	211318	232422	172399	202759	154554	191582	167132	169271	191157
sp|Q80UG2|PLXA4_MOUSE			15291.1	16592.8	13024	16366.2	14072.9	15892.9	19284.3	15564.6	14483.4	19496.8	15433.7	10456.5	8938.88	18185.3	17897.3	15808.3	12274.6	14644.6
sp|Q80UJ7|RB3GP_MOUSE			187834	95524.4	45896.5	110620	70306.8	112015	147805	230408	100096	123820	125061	185185	70276.5	96458	126021	145248	93940.1	153709
sp|Q80UM7|MOGS_MOUSE			319080	318977	235939	211563	353320	184469	484942	337700	336942	238830	251422	373113	294370	375389	279564	361712	326787	341295
sp|Q80UU9|PGRC2_MOUSE			342722	380977	189672	297775	292246	258470	344659	395306	337349	335613	386533	354252	340292	286365	359453	324353	233136	255700
sp|Q80UW2|FBX2_MOUSE			644082	765530	699403	835155	630878	640667	976178	822291	695860	759823	630375	656832	761615	672413	801274	597169	783565	819065
sp|Q80UW8|RPAB1_MOUSE			303183	202751	278424	329107	300633	326643	443808	328564	362977	355882	334613	288045	228980	220217	388205	293483	298980	308964
sp|Q80V26|IMPA3_MOUSE			254850	300878	218861	417139	235987	211730	69443.6	39095.5	285922	175236	103670	138800	241960	182176	307681	233408	113025	266675
sp|Q80VA0|GALT7_MOUSE			39002.4	19022.3	34494.7	41751.8	64139.6	30328.4	54416.2	4013.57	35049.3	14293.2	55266.1	29968.9	54141.9	26464.8	10803.1	80504.5	10019.6	34189.8
sp|Q80VD1|FA98B_MOUSE			490455	430854	459569	196971	590332	533766	326534	560834	462943	414528	508176	499002	656550	438968	552445	474712	614485	479161
sp|Q80VP0|TCPR1_MOUSE			550365	283506	419398	480308	381733	445634	446315	294778	316079	199987	409219	341691	312837	276462	469154	413449	426734	391262
sp|Q80VP1|EPN1_MOUSE			727245	821524	617608	667465	720681	603637	738559	575705	633419	580834	576845	693599	511434	650352	494586	706141	538285	758105
sp|Q80W00|PP1RA_MOUSE			111508	95383.7	124686	145502	96290.3	30593.3	90307.8	73861.3	106291	135137	46580.2	115071	129769	38589.2	110632	95469	8349.09	83870.7
sp|Q80W47|WIPI2_MOUSE			31795.1	29426.1	38413.3	39329.8	34682.4	36865.3	50888.6	38969.4	39400.1	47106.4	37474.4	38108.1	14295.9	41234.4	46602.9	40784.3	39194.5	34915.4
sp|Q80W54|FACE1_MOUSE			187031	113543	155329	137148	53135.7	182609	183098	219388	61980.7	92180	60149.2	136056	122307	152152	147760	169554	139121	88668.4
sp|Q80W68|KIRR1_MOUSE			9727.15	10585.3	10203.9	10825.5	11015.5	11370.3	10419.6	9194.38	10670.9	15188.2	9237.87	13028.9	10980.7	7711.6	10129.8	9186.16	11430.2	10067.5
sp|Q80WG5|LRC8A_MOUSE			130928	85430.4	129671	131048	117006	69446.8	128009	107860	142388	122052	125746	128673	172583	110640	135759	107180	131941	150543
sp|Q80WJ7|LYRIC_MOUSE			334205	392998	362246	503317	407968	419303	710471	370724	425797	441114	498688	459231	450324	455512	460619	323249	457749	602203
sp|Q80WM3|CPLX4_MOUSE			4.83794e+06	6.49355e+06	4.72569e+06	4.20914e+06	5.44299e+06	3.67166e+06	9.46637e+06	5.09112e+06	4.16395e+06	3.61169e+06	4.12831e+06	4.06887e+06	3.84869e+06	5.48696e+06	4.03882e+06	4.23004e+06	3.18674e+06	4.89547e+06
sp|Q80WQ2|VAC14_MOUSE			178109	123838	164457	226223	154379	177745	379463	203800	177669	226543	188794	173817	171721	140477	213890	160296	186901	164139
sp|Q80WR5|CA174_MOUSE			63731.8	79527.9	72586.8	57188.4	75151.4	60880.6	102239	8006.37	69179.8	7912.29	67176.8	70165.1	47842	52230.6	72544.6	55936.6	51116.4	74164.6
sp|Q80WT5|AFTIN_MOUSE			403034	20946.8	31622.6	14768.9	5358.37	34049.1	26738.9	17073.6	326600	407648	2287.24	328053	23314.9	34951.9	343396	305141	25527.6	42120.8
sp|Q80X41|VRK1_MOUSE			589069	745826	806185	977698	411407	919098	716067	403047	730638	615191	879110	700126	962177	453101	402296	812634	922983	825400
sp|Q80X80|C2C2L_MOUSE			1.55977e+06	1.88727e+06	1.3173e+06	2.27903e+06	1.16993e+06	1.01939e+06	1.70698e+06	1.16979e+06	2.41127e+06	1.94039e+06	2.17464e+06	1.76354e+06	2.22508e+06	1.35198e+06	1.20813e+06	1.28763e+06	1.96449e+06	1.26611e+06
sp|Q80X90|FLNB_MOUSE			324049	209032	155332	322044	117430	199591	303293	276946	174054	569906	214950	184644	244692	429697	318905	137792	166850	206352
sp|Q80X95|RRAGA_MOUSE			56299.2	93101.3	85057	78038.5	64958	98957.9	135855	91060.6	122331	61848.5	75012.7	78405.4	29776.2	52040.3	67398.6	107885	76558.1	96692.5
sp|Q80XH2|IMPG2_MOUSE			289088	639445	279496	245038	409497	362725	38370.7	246832	117727	96103.9	366722	382989	197587	355077	211072	483806	247193	283435
sp|Q80XI4|PI42B_MOUSE			198140	148841	146770	92547.1	63507.9	142629	106704	179665	275755	173168	124664	221739	216467	155464	174873	208855	108562	147974
sp|Q80XK6|ATG2B_MOUSE			85899.7	110006	84319.4	68310	76575.8	98122	58556	70251.4	78842.6	65881	69500.8	101134	117245	50453	104147	77658.3	59641.9	29986.2
sp|Q80XN0|BDH_MOUSE			1.15338e+06	750282	898000	1.22488e+06	831439	1.16637e+06	525463	1.42526e+06	1.074e+06	1.33046e+06	1.0666e+06	987661	1.08524e+06	818969	1.47374e+06	993370	1.30208e+06	694182
sp|Q80Y14|GLRX5_MOUSE			206878	191406	115637	190877	129534	164836	237974	242862	172508	212289	68310.7	153588	117627	146997	97132.1	132042	127502	151045
sp|Q80Y55|BSDC1_MOUSE			22673.8	65078.8	13296.4	15031	48104.6	14486.2	52067.7	41695.7	37263.6	31747.4	33688.6	41253.7	23534.8	40597.6	55133.9	24755.5	26746.9	22616.5
sp|Q80Y81|RNZ2_MOUSE			34103.6	40010.5	42672.8	34152.7	37395	40112.1	3534.6	31575.6	30667.9	34882.7	24389.3	35859.4	35043.5	19708.1	28549.5	41073.8	25647.5	36722.9
sp|Q80YA8|CRUM2_MOUSE			1058.33	62034	67905.8	56790	67094.2	58484.1	86916.4	64418.6	8180.42	53210.4	57060.5	18444.4	96770.6	58301.2	77041.6	68858	51931.7	69412.4
sp|Q80YD1|SUV3_MOUSE			202368	166026	204642	232917	192854	268086	157775	175780	276936	164102	146390	228031	242331	88914.1	221213	223870	199093	106139
sp|Q80YR5|SAFB2_MOUSE			37261.6	40400.2	49594	47475.2	59843.4	38704.7	51084.4	38428	35605.2	17755.4	33576	42358.7	34718.4	46784.8	48292.6	42232.1	46591.2	43483.4
sp|Q80YR9|R12BA_MOUSE			4369.58	12485.5	29769.2	14171	11187.4	14336.3	90390.1	37590.7	3672.58	36386.9	3304.07	17070	6420	10581.1	2718.62	16757.4	13411.3	63834.9
sp|Q80YV4|PANK4_MOUSE			206888	317956	177967	97524.8	615987	433891	533565	841010	388879	368763	597730	414265	191430	507574	1.50596e+06	254038	517418	323720
sp|Q80ZD8|AMGO1_MOUSE			4068.64	38907.8	7361.43	50209.5	11417.8	27322.1	14643.7	27359.5	34400.7	42528.5	21445.9	19761.5	14840.8	18832.4	19730.3	24489.6	27500.4	7042.24
sp|Q80ZD9|AMGO2_MOUSE			56862.9	42123.5	38977.7	81752	59737	7217.61	87016.9	70652.2	39321.7	76137.8	70477.9	42679.2	44947	45101.7	43627.3	38657.3	51110.5	60670.7
sp|Q80ZI6|LRSM1_MOUSE			79043.6	116908	83673.1	75116.1	78448.4	63506.5	142217	109439	189805	26539	256854	169077	24257.5	101703	39824.7	29071	80723.2	121396
sp|Q80ZJ1|RAP2A_MOUSE			83033.2	48662.3	75900.6	71025.7	64715.3	66409.4	39433.6	67743.6	91330.7	80429.7	69962	71152.6	90727.6	35857.3	85251.6	70656.9	77255.2	59199.7
sp|Q80ZJ6|ZER1_MOUSE			64012.8	32751.4	38471.1	54236.6	42754.8	41283.2	291115	48002.3	80857.7	68949.1	124808	43972	54693.2	34216.5	55210.4	76159.1	48981	38886.7
sp|Q80ZJ7|SNX32_MOUSE			47828.2	138189	46982.6	172981	39881	61612.6	95672.9	125423	184572	42215.1	63614.2	33675.3	63637.8	74493.3	57024.6	68333.7	158609	47970.3
sp|Q80ZW0|STK35_MOUSE			51189.6	41795.1	47324.2	78320.2	48694.5	87966.9	53260	76769.4	39226.3	37098.5	38005.4	76024.1	105468	37076	66282.3	52453.3	84533.5	52310.6
sp|Q80ZW2|THEM6_MOUSE			165852	82075.8	213105	163430	172540	166194	155936	161485	198529	208636	164415	157078	267591	151229	131793	77663.6	157669	155764
sp|Q810A7|DDX42_MOUSE			1.09041e+06	847823	1.07688e+06	1.1379e+06	1.02852e+06	914081	925953	1.12641e+06	1.16653e+06	942434	963255	923595	1.12166e+06	1.11759e+06	880278	1.01266e+06	967951	1.03005e+06
sp|Q810J8|ZFYV1_MOUSE			60094.4	111282	85588.9	202803	69659.1	104327	216306	103213	139837	130234	77176	119792	19478.1	106409	109847	71933.7	86665.5	91115.5
sp|Q810U3|NFASC_MOUSE			2.75601e+06	2.54918e+06	2.24881e+06	3.04351e+06	2.88017e+06	2.49577e+06	2.99764e+06	3.27074e+06	3.02696e+06	2.85389e+06	2.23884e+06	2.6728e+06	2.13561e+06	2.56671e+06	2.6147e+06	2.40447e+06	2.30167e+06	3.1718e+06
sp|Q811G0|PTHB1_MOUSE			297879	293746	353304	283057	343661	373747	214782	138790	265044	295262	325034	248033	301573	335358	263977	400173	210078	200053
sp|Q811P8|RHG32_MOUSE			233440	154603	213652	273217	130245	218296	155308	138654	136526	194736	138211	60038.5	225783	154076	132181	84379.4	79557.4	56595.9
sp|Q811U4|MFN1_MOUSE			16798	17013.7	24280.9	32143.7	20087.4	35087.6	5387.23	5373.14	32633.6	169020	165968	89337.4	5051.5	199415	30516.7	9480.64	6111.24	174156
sp|Q8BFP9|PDK1_MOUSE			44397.8	62469.4	44264.6	108178	89484.8	100161	55736.9	83390	78382.1	71433.3	103261	98807	38715.5	87074.9	42578.8	47301.2	119831	49625.3
sp|Q8BFQ4|WDR82_MOUSE			52508.5	121245	133226	152656	147293	142599	206897	12920	162979	24236.5	31220.6	152087	54046.5	172168	190945	124186	121973	151263
sp|Q8BFQ8|GALD1_MOUSE			328814	337928	244900	266907	198133	206864	307534	201630	259615	196020	286074	222083	312013	301283	214668	285314	293448	333617
sp|Q8BFR4|GNS_MOUSE			252692	271513	216491	223627	234555	221374	690712	279708	227748	234480	217238	218208	254429	282469	208377	243530	232384	319420
sp|Q8BFR5|EFTU_MOUSE			3.79649e+06	2.62342e+06	3.60618e+06	4.31074e+06	3.29467e+06	4.82034e+06	3.61797e+06	4.16513e+06	4.17195e+06	4.7155e+06	4.07103e+06	3.7328e+06	4.03569e+06	3.73185e+06	4.30397e+06	3.53201e+06	3.69878e+06	3.0323e+06
sp|Q8BFS6|CPPED_MOUSE			303767	191851	319142	337008	250660	331088	365355	312119	327466	380846	282069	262548	304139	288158	381299	270323	277828	291039
sp|Q8BFU3|RN214_MOUSE			53705.3	82787.1	121987	84010.6	104569	109041	102844	71131	121741	126168	68935.2	105945	77634.1	114573	115829	97212.4	83994.2	78913.9
sp|Q8BFW7|LPP_MOUSE			10869.7	24638.9	10013.1	10838.3	7803.65	8499.86	15437.5	11163.6	16816.7	8573.22	9382.53	8685.51	9432.4	15696.7	8194.33	8109.52	7005.93	13906.8
sp|Q8BFY6|PEF1_MOUSE			115923	155104	126592	132555	117569	131305	154112	126373	114250	170615	152608	135674	139701	124292	101999	196067	160598	204539
sp|Q8BFY9|TNPO1_MOUSE			573400	766056	700684	472519	213943	274329	766301	310302	436785	286423	292102	283669	228731	185488	337182	231042	588157	414163
sp|Q8BFZ9|ERLN2_MOUSE			1.84142e+06	1.18641e+06	1.75526e+06	2.38453e+06	1.26895e+06	2.04395e+06	2.63186e+06	1.87652e+06	1.88505e+06	2.38564e+06	2.01624e+06	1.76055e+06	2.06341e+06	1.83212e+06	2.25255e+06	1.73622e+06	2.02464e+06	1.98393e+06
sp|Q8BG18|NECA1_MOUSE			41465.8	127710	13193.3	51180.5	62399.8	39481.3	51779.5	105795	37599.9	73889	6906.61	123728	29326.6	34997.2	4917.36	23508.8	57758.1	115110
sp|Q8BG30|NELFA_MOUSE			263621	365201	365060	371493	376374	442385	515052	386855	477945	399180	415580	428003	429258	410658	436964	442452	372946	394690
sp|Q8BG32|PSD11_MOUSE			966015	933781	858030	938136	941916	950135	730146	872641	846913	1.05368e+06	976070	822409	900175	696054	893259	954825	1.02734e+06	842240
sp|Q8BG39|SV2B_MOUSE			2.40244e+06	1.03703e+06	2.00963e+06	1.66326e+06	1.16127e+06	1.62665e+06	1.23541e+06	2.31861e+06	2.43537e+06	1.91438e+06	1.35116e+06	1.86878e+06	1.89945e+06	1.07784e+06	1.9502e+06	1.85967e+06	2.00733e+06	1.14851e+06
sp|Q8BG58|P4HTM_MOUSE			85749.9	54520	43802.7	46201.4	173526	127599	85116.9	77482.4	63137	111719	171371	158982	46730.5	47167.4	178396	277965	43489	56186
sp|Q8BG81|PDIP3_MOUSE			242925	166001	211901	227137	200285	230963	244010	215295	230092	197011	225619	229156	237111	167493	249203	187574	230789	175517
sp|Q8BGA9|OXA1L_MOUSE			60698.3	48972.6	59873.1	66440.1	56752.2	63219	96206.4	3138.42	54737.2	68735.6	62234.4	55884.4	61573.3	72324.9	70308.8	52483.1	61392.3	59464.2
sp|Q8BGB7|ENOPH_MOUSE			440668	400060	573433	495694	431364	673351	66788.5	464155	480738	618782	519863	530172	680069	471240	579704	593756	700691	542455
sp|Q8BGC0|HTSF1_MOUSE			195970	230682	181379	178250	230481	202274	205666	187516	254156	183999	286844	223384	168740	235156	149437	207839	187129	268928
sp|Q8BGC4|PTGR3_MOUSE			69674.4	111870	86286.2	60306	103390	76760	113309	101484	110067	106822	77903.8	96495.7	83020.3	77914.5	96842.7	16340	99463.9	78478.6
sp|Q8BGD9|IF4B_MOUSE			319384	420776	267583	277495	330431	274116	342031	364059	339744	358513	243110	329422	253763	247457	307534	332847	268079	372212
sp|Q8BGF6|ELMD2_MOUSE			264080	129453	290572	210390	215815	298929	582449	189678	199791	250267	295497	210575	254796	303826	272558	228845	193192	235160
sp|Q8BGH2|SAM50_MOUSE			793109	619979	747758	844387	799265	929374	468537	930624	904772	1.02825e+06	821263	856074	950895	615883	976089	725409	933290	568346
sp|Q8BGQ1|SPE39_MOUSE			98038.7	169944	45606.1	210217	32222.9	231648	218727	238820	68410.6	219299	201161	54756	55806.7	300689	54636.9	61114.9	83307.9	66991.3
sp|Q8BGQ7|SYAC_MOUSE			1.86937e+06	1.46473e+06	1.96869e+06	1.95476e+06	1.47723e+06	2.03881e+06	2.04777e+06	1.69721e+06	1.76454e+06	2.01478e+06	1.98404e+06	1.81251e+06	2.0548e+06	2.1613e+06	2.16337e+06	2.06596e+06	2.16554e+06	1.67913e+06
sp|Q8BGR9|UBCP1_MOUSE			347250	261873	395385	315078	285034	378977	551637	310891	371918	480821	370474	315000	394110	358605	450551	462554	486766	365266
sp|Q8BGS1|E41L5_MOUSE			85004	37698.5	90069.5	59131.5	32584.4	74515.6	145601	39575.5	55411.1	56365.5	75251.6	37141.3	100151	70432.8	80941.1	73472.3	76907.9	52148.7
sp|Q8BGS2|BOLA2_MOUSE			83316.3	97330.1	80908.5	61809.4	88154.3	92834.2	53060.5	78919.3	98397.9	18848.5	85052.1	103714	90158.1	19942.1	17421.8	109535	71140	144847
sp|Q8BGT1|FLRT3_MOUSE			83601.7	108333	151690	39924.9	27048	104331	69905.6	102453	37217.2	29270.3	88189.4	24028.4	25461.5	110978	55997.4	69650.2	102820	38614.5
sp|Q8BGT6|MILK1_MOUSE			57369.3	4024.75	63288	8668.56	32811.8	20752.7	7061.98	36999.2	2817.55	5028.44	13381.5	4490.16	6487.59	3532.12	3593.34	60422.1	1988.92	11022.1
sp|Q8BGT7|SPF30_MOUSE			309740	376627	296624	275182	307697	255531	284837	340621	240149	255469	251345	276440	261291	304182	279642	239949	223857	190472
sp|Q8BGT8|PHIPL_MOUSE			344000	303640	331028	373804	306359	288835	398100	266668	319990	533920	374225	344891	382155	348458	267474	365784	571249	321707
sp|Q8BGU5|CCNY_MOUSE			227863	92890.4	121470	239025	91429.1	202693	430168	209405	191558	31563.7	120200	168328	98791.2	69208.1	235694	61489	50936.3	104331
sp|Q8BGW1|FTO_MOUSE			738643	490937	795657	774852	639643	790561	799748	648394	800313	764306	733847	731777	850987	628410	666382	809987	923013	798010
sp|Q8BGX3|LRTM2_MOUSE			151406	169027	57167.5	74216.2	32824.7	47494.2	218999	113541	231582	163117	111885	128307	89433.5	157027	74554.8	35600.6	153813	211684
sp|Q8BGZ1|HPCL4_MOUSE			162216	322463	288724	313313	223105	326573	612395	235339	229603	409116	342246	308374	414615	227603	184632	141278	298842	462299
sp|Q8BH07|AR6P6_MOUSE			27721.1	22506.4	24602	34840.5	19318.8	12359.1	39388.8	36333.6	27612.7	32698.4	29498.7	25470.3	19462.1	52486.7	31638.9	24492.1	25260.4	15497.7
sp|Q8BH15|CNO10_MOUSE			87566.3	69215.9	166078	16254.4	81257.3	58564.7	79246.5	76890.7	46420.1	58687.6	50008.5	107578	117381	52685	117970	58104.3	105793	76132.9
sp|Q8BH27|MEGF9_MOUSE			33003.6	34198.8	37999.4	28301.7	34573	28293.1	65268.1	36674.7	30464.9	32663.9	28933.1	29446.9	26519.5	154070	33845.2	29986.4	45790.5	40462.1
sp|Q8BH43|WASF2_MOUSE			37880.7	35794.9	33465.5	43891.3	35342.9	3134.52	18365	41696.1	35269.7	40063	34749.2	35632	33674.1	35450.5	37399.4	34572.2	14047.4	44091.7
sp|Q8BH44|COR2B_MOUSE			1.11453e+06	567399	1.05337e+06	694916	570347	923060	828951	893394	710806	1.07785e+06	760479	843061	1.30042e+06	863030	812628	842071	1.14573e+06	509723
sp|Q8BH55|THNS1_MOUSE			214047	345762	192855	223980	181399	222158	178478	200036	218465	176954	211148	195494	209386	210917	188786	190042	174094	194007
sp|Q8BH57|WDR48_MOUSE			224913	249238	215888	275272	233330	252966	279545	279524	221974	284088	240165	229700	188071	210512	274495	222506	230102	219293
sp|Q8BH58|TIPRL_MOUSE			58209.3	64141.6	130245	74991.3	113590	87325	96216.2	134847	81650.8	142254	125612	55711.8	131623	87205.5	151934	136055	142632	82563.7
sp|Q8BH59|CMC1_MOUSE			9.91879e+06	6.66501e+06	1.02272e+07	1.17712e+07	7.96045e+06	1.25572e+07	9.30384e+06	1.2114e+07	9.60057e+06	1.21212e+07	1.1559e+07	9.83568e+06	1.11858e+07	8.88084e+06	1.24826e+07	9.01985e+06	1.10826e+07	8.12772e+06
sp|Q8BH66|ATLA1_MOUSE			89800.8	54079.3	75735.8	105813	64238.8	88604.6	117622	95898.9	89867.9	115461	77527.9	59106.8	92723.2	91878.4	91663.4	68927.7	73145.8	74392.1
sp|Q8BH69|SPS1_MOUSE			406658	531325	504136	381061	467709	306700	398992	366527	556357	242402	514662	371933	424538	473193	330233	663017	419142	154665
sp|Q8BH79|ANO10_MOUSE			14885.9	16944.7	17819.4	22729.1	18899.8	15403.3	19639.4	23699.7	22579.1	12836.6	40152.8	14984.3	31200.4	5815.95	21014	14469.5	60008.4	9353.93
sp|Q8BH95|ECHM_MOUSE			1.43581e+06	1.70533e+06	1.14897e+06	1.34245e+06	1.52013e+06	1.1623e+06	1.33308e+06	1.2964e+06	1.33764e+06	1.56156e+06	1.14383e+06	1.21629e+06	1.16082e+06	1.37807e+06	1.12919e+06	1.42456e+06	1.00396e+06	1.42736e+06
sp|Q8BHA3|DTD2_MOUSE			61407.2	112123	76180.5	132233	84631.9	40234.7	171134	162135	186997	30360.7	74974.8	223653	164180	106987	195768	169066	104496	160521
sp|Q8BHB9|CLIC6_MOUSE			203715	203726	214298	97296.4	171726	134134	140453	116231	68534.7	112105	247772	131714	198876	186090	145812	256062	108350	134049
sp|Q8BHC1|RB39B_MOUSE			66019.8	57530.7	83157.1	91087.1	78161.2	11709.9	93967	99392	86769	97953.8	51381.1	27887.1	75509.9	21393.6	130198	75869.6	72804.3	64014
sp|Q8BHC4|DCAKD_MOUSE			178775	147747	4507.36	185689	198047	180057	177216	208675	184498	181603	192757	170134	168316	153868	222669	179804	196117	147793
sp|Q8BHD8|PCMD2_MOUSE			447207	772237	531610	485718	367408	487319	303237	420068	409023	517891	514054	353579	526694	341365	494516	630048	538623	366013
sp|Q8BHE8|MAIP1_MOUSE			121110	141540	134907	161674	155249	196885	203649	188272	157020	248848	166721	190081	132005	144133	230567	154370	209213	149996
sp|Q8BHG9|CGBP1_MOUSE			530996	437841	531206	502379	515089	559631	426617	505701	464563	513727	478727	457612	555199	251255	518813	482495	409230	517103
sp|Q8BHK1|NIPA1_MOUSE			27904.8	12075.4	14860.4	30288	15267.7	21770.2	37851.2	23789.8	28828.5	34758.9	18767.9	17370	21577.5	22927	30782.2	15600.6	12384	27561.6
sp|Q8BHL3|TB10B_MOUSE			70076.2	35287.9	51131.9	37188.9	55331.1	62578.1	113068	66588.8	64197.2	66691.7	58568.4	57727.1	46439.7	49260.8	68391.3	55250.2	53311	46034.4
sp|Q8BHL5|ELMO2_MOUSE			40820.7	82042.6	31722	36375.9	122630	52570.7	41801.7	101909	28178	44479.2	38735.1	43837.8	162122	37271.1	130938	36479.1	36510.6	55172.5
sp|Q8BHL8|PSMF1_MOUSE			116768	197068	173710	154284	210897	189179	111615	184718	145867	162478	166550	156630	170843	250299	171123	208332	167283	169517
sp|Q8BHS3|RBM22_MOUSE			114121	69966.5	107267	139518	107493	94311.9	147230	103698	105350	94635.8	125007	102762	100392	164680	18436.8	107772	93862.7	104740
sp|Q8BHT6|B3GLT_MOUSE			30968.7	22514.3	19787.7	42629.7	23864.7	19661.4	58927	39182.3	10651.9	58802.4	32788.2	47786.9	48119.4	63875.9	13042.1	16512.3	75287.8	47460.5
sp|Q8BHZ0|FA49A_MOUSE			28662.3	52477.1	59663.6	50091.1	42019.7	72892.3	80599.5	44780.6	39098.9	50240.6	32687.2	59842.3	21141.1	51419.1	68461	43030.5	43704.8	39959.4
sp|Q8BI08|MAL2_MOUSE			91310.7	65818.9	18221.1	83822.2	70358.5	76953.8	84706.4	142352	114500	10190.7	81340.5	15074.9	136954	83848.6	37173.4	47558.1	84293	25747
sp|Q8BI72|CARF_MOUSE			315669	315978	354231	510969	440840	506470	504311	482870	533286	541367	647486	516592	501197	470829	505050	448131	417931	583509
sp|Q8BI84|TGO1_MOUSE			187205	370085	113281	140142	401891	258500	179440	383451	353034	127006	143432	342613	277721	89387.8	260531	149026	164033	137249
sp|Q8BIF9|ZN787_MOUSE			7458.44	9118.04	7585.78	6789.03	3603.43	3470.29	12764.8	6302.58	4550.79	8403.63	6342.8	4274.79	8350.18	6811.29	3450.53	2865.71	10509.4	9704.63
sp|Q8BIG7|CMTD1_MOUSE			38236.4	27683.3	33623.9	38158.7	32031.1	44198.8	78921.3	36058.9	31841.5	45963.2	44753.1	39881.6	37929.3	20631	43437.2	35898.3	47370.4	43099.2
sp|Q8BIJ6|SYIM_MOUSE			2.87812e+06	3.79328e+06	2.72781e+06	3.09607e+06	3.19132e+06	2.98194e+06	3.30911e+06	3.60757e+06	3.0461e+06	3.04777e+06	2.94249e+06	2.92387e+06	2.23637e+06	3.10866e+06	2.77046e+06	2.75606e+06	2.48534e+06	3.18259e+06
sp|Q8BIJ7|RUFY1_MOUSE			47975.4	41512.3	41234.5	50560.4	50705.7	50640.2	114149	40419.6	10698.5	38313.1	48815.4	48702.2	61345.2	32726.1	55849.2	53871.8	62608.8	60710
sp|Q8BIL5|HOOK1_MOUSE			203297	212648	213228	180383	169325	254174	260833	141706	200187	230201	191019	205561	233828	186433	188671	239899	197233	276726
sp|Q8BIP0|SYDM_MOUSE			99025.9	136405	86590.3	108931	117728	116678	80470.2	106071	98482.5	123647	65823.6	113999	85444.9	23826.9	64340.3	92098.5	95494.3	208723
sp|Q8BIQ5|CSTF2_MOUSE			228852	253226	177659	220914	232479	182647	250252	264850	251412	239246	183394	172348	185867	150142	198873	205774	258273	228101
sp|Q8BIS8|CC126_MOUSE			11031	13212.8	15759.9	8007.08	9485.57	15395.4	13932.1	11361.5	9872.76	13094.3	16448.2	4944.78	18607.8	9568.88	15618.4	15068	4466.97	14814.9
sp|Q8BIV3|RNBP6_MOUSE			25196.2	9309.06	1752.75	15933.7	106781	7512.64	43143.7	22765.8	21953.2	9808.36	2600.22	23704.4	22665.6	31360.1	30188.4	18399.4	9910.04	8520.79
sp|Q8BIW1|PRUN1_MOUSE			78583.6	31453.5	103676	97747.3	43806.9	108071	102099	124301	32619.9	128661	98186.3	46146.1	93346.7	80810.8	105678	52593.6	91201.2	103287
sp|Q8BJ05|ZC3HE_MOUSE			74760.3	76403	51100.5	68949.6	74767.7	70335.1	102998	76639.2	73350.9	76395.9	64568.6	71512	61944.7	62110.2	77550.6	76482.4	39923.1	79664.3
sp|Q8BJ64|CHDH_MOUSE			144194	58137.8	89340.8	110515	86974.8	91364.9	83704.2	90997	120597	136578	90339.3	77617.9	85025.1	51882.8	112178	100681	100933	92454.3
sp|Q8BJ71|NUP93_MOUSE			634825	368283	510810	674566	395992	741117	653835	611838	705876	754490	555659	588921	746668	460196	845156	587672	686767	328564
sp|Q8BJH1|ZC21A_MOUSE			61082.6	66704.8	67154.4	53067.1	51841.1	58833.2	113061	49499.6	61029.7	47621.4	63062.3	64651.6	53339.6	69051	63705.2	55574.9	65876.1	52784.2
sp|Q8BJL0|SMAL1_MOUSE			77769.1	46044.9	105774	206884	40358.9	162439	96421.7	52515.2	55828.5	45232.5	89293.3	56158.5	235072	71892.5	88045.1	66061	109143	53129.9
sp|Q8BJW6|EIF2A_MOUSE			108773	121826	118982	100241	113456	97900.4	116325	96567	83450.2	99206.7	111073	88746	93256.7	104786	74435.3	90543.1	112287	105117
sp|Q8BJY1|PSMD5_MOUSE			1.00752e+06	715522	812016	880013	862563	961893	811949	865351	1.06126e+06	945529	857854	787691	1.02183e+06	887170	691137	838291	1.00054e+06	914559
sp|Q8BK64|AHSA1_MOUSE			602137	366090	555470	594006	441032	640645	324013	531313	576493	727459	579535	639391	455205	394518	568522	550660	555634	419160
sp|Q8BK67|RCC2_MOUSE			331568	354951	314318	223272	317685	274383	297959	410123	429993	366739	290554	308170	407757	310333	368861	357704	328031	327458
sp|Q8BKC5|IPO5_MOUSE			677775	833018	735112	734257	825192	826205	504638	595145	752294	751506	752174	819519	770931	603022	838141	724247	957176	519179
sp|Q8BKG3|PTK7_MOUSE			177979	124318	166249	186412	146007	143939	215497	128571	139289	167427	122899	128534	149959	114836	177587	88985	189219	181709
sp|Q8BKX1|BAIP2_MOUSE			440329	370280	158197	388184	235367	153631	200483	402319	388181	393241	358613	395936	280991	232241	423385	355616	314164	61621.1
sp|Q8BKX6|SMG1_MOUSE			115802	138009	93758.1	187255	125740	89803	66349.4	138835	118718	112931	174020	176070	204134	72231.7	12230.3	158786	150780	82402
sp|Q8BKZ9|ODPX_MOUSE			1.63559e+06	1.64611e+06	1.389e+06	1.55718e+06	1.64354e+06	1.40183e+06	1.67759e+06	1.62335e+06	1.45678e+06	1.46762e+06	1.45968e+06	1.44641e+06	1.52674e+06	1.44719e+06	1.47307e+06	1.40406e+06	1.0457e+06	1.46121e+06
sp|Q8BL48|UNK_MOUSE			30413.9	84960.6	51861.9	19353.6	143474	156493	78194.9	20164	43466.9	118204	21613.1	26905.4	25249.9	58830.3	58088.5	24967	33784.6	63100.8
sp|Q8BL66|EEA1_MOUSE			860922	960639	969251	1.11199e+06	895038	852847	1.35595e+06	860225	955312	945204	976832	1.02577e+06	786488	757533	814206	706070	728249	1.01379e+06
sp|Q8BL86|MBLC2_MOUSE			5135.31	60152.2	30394.8	53138.1	50863.4	41312	60292.6	6990.06	5335.61	60198.7	50970.4	36370.8	76629	59472	25859.8	52804.1	47972.1	55921.3
sp|Q8BL97|SRSF7_MOUSE			1.33715e+06	1.31841e+06	1.71856e+06	1.95337e+06	1.56545e+06	1.36431e+06	2.11348e+06	1.88615e+06	1.23487e+06	1.5915e+06	1.43031e+06	1.56792e+06	1.5924e+06	1.52418e+06	1.76978e+06	1.32281e+06	1.72974e+06	1.17211e+06
sp|Q8BLF1|NCEH1_MOUSE			1.35264e+06	1.21606e+06	1.19451e+06	1.31162e+06	1.27364e+06	1.0051e+06	1.30666e+06	1.20584e+06	1.53094e+06	1.08888e+06	1.219e+06	1.20146e+06	1.03423e+06	1.21285e+06	1.16699e+06	1.22027e+06	1.15715e+06	1.00966e+06
sp|Q8BLH7|HIRP3_MOUSE			35291.6	72920.3	52677	16967	63393.8	52138.2	59937.1	40208.5	46424.5	32076.2	46528.2	64931.8	62325.6	60397.9	36896	41327.5	24352.4	59786.4
sp|Q8BLN5|ERG7_MOUSE			29676.8	18757.9	37053.2	18203.3	20871.2	23002.9	57652.3	11686.9	21962.7	30158.6	34842.4	11295.1	39656.1	19434.7	50801.5	35035.6	36451.9	49495.9
sp|Q8BLY2|SYTC2_MOUSE			132556	99852.7	162042	138341	113755	160479	64609.1	172599	142735	162561	144090	131591	152035	62084.8	155474	123914	145221	85409.7
sp|Q8BM72|HSP13_MOUSE			102053	66894.4	97481.3	67907	86225.5	95782.6	14242.9	125212	112512	46121.9	10407.8	88495.5	103616	81653.7	93723.6	77023.1	79122.2	7891.07
sp|Q8BMA6|SRP68_MOUSE			162304	167690	82204.6	201752	184711	192077	162290	365670	165141	163569	212856	154214	121938	169379	410953	177924	245353	199205
sp|Q8BMB0|EMSY_MOUSE			64948	48381.4	45421.7	43366.2	46086.6	58016	22264.7	78994	51745.2	63769.3	19113.4	99370.4	90113.6	17878.7	73850.4	50237.9	72941	34155
sp|Q8BMF3|MAON_MOUSE			94169.9	98528.1	73537.9	78530.6	82279.9	66828.2	27851.9	98854.1	83038.9	62081.8	55521.9	71966.2	85434.5	75693.6	93082.8	68007.1	66199.6	113303
sp|Q8BMF4|ODP2_MOUSE			5.19646e+06	4.28914e+06	3.7354e+06	4.36065e+06	5.93342e+06	4.48496e+06	7.34823e+06	5.86715e+06	4.02785e+06	4.38889e+06	4.40723e+06	4.31832e+06	3.74441e+06	4.63011e+06	5.5896e+06	3.47517e+06	4.09946e+06	4.90002e+06
sp|Q8BMI0|FBX38_MOUSE			73561.9	85987.6	75369.6	64244.1	82752.6	79189.2	52844.2	72359.1	86708.4	74910.6	92490.3	84337.6	59787.3	50088.9	18404.4	43157.9	70222	77950.3
sp|Q8BMJ2|SYLC_MOUSE			560760	480836	570410	646226	499439	532222	512908	593095	631878	544805	405854	566000	759715	466349	607168	703579	603884	351209
sp|Q8BMJ3|IF1AX_MOUSE			90703.5	141002	11505.4	119404	141160	114189	201300	110724	89634.7	153536	134836	158153	59646	152070	110756	104176	145210	165970
sp|Q8BMK4|CKAP4_MOUSE			3.18159e+06	2.96654e+06	2.77285e+06	3.49011e+06	3.24652e+06	3.17275e+06	3.47438e+06	3.71184e+06	3.67638e+06	3.92078e+06	2.95152e+06	3.23295e+06	3.02334e+06	2.72111e+06	3.44355e+06	2.7285e+06	2.71285e+06	3.71411e+06
sp|Q8BMQ2|TF3C4_MOUSE			257316	120806	333527	147114	158719	211718	288885	271822	279687	280691	235664	179877	220440	236915	168575	220476	367285	171985
sp|Q8BMS1|ECHA_MOUSE			1.44077e+06	975321	1.63118e+06	1.84907e+06	1.15057e+06	1.5311e+06	1.06703e+06	1.34257e+06	1.373e+06	1.67196e+06	1.62866e+06	1.27735e+06	2.07413e+06	1.31033e+06	2.14271e+06	1.84435e+06	1.77285e+06	1.03466e+06
sp|Q8BNW9|KBTBB_MOUSE			320858	244239	301947	286255	271135	270336	118170	298071	333184	324107	224109	243881	201839	230306	285524	309852	242711	213128
sp|Q8BNY6|NCS1_MOUSE			217417	245739	184000	216501	182996	167011	192238	315360	220598	270323	187175	217920	208348	181163	217572	175153	138085	225706
sp|Q8BP00|IQCB1_MOUSE			13080	10217.8	20164.8	19339.1	15877.2	25174.7	7778.79	18472.3	15154.5	9388.27	22293.2	2570.16	7975.94	10617.5	24154.4	19069.4	22966.5	9879.78
sp|Q8BP27|SFR1_MOUSE			64731	78876.7	72767.8	66082.7	2841.36	55533.3	284886	48618.9	75673.9	76367.1	8340.29	62572.6	67162.7	13465.7	36184.5	68610	92986.2	68606.2
sp|Q8BP40|PPA6_MOUSE			38194.1	17994	145560	86666	189384	130951	210271	114970	123048	52035	163477	115633	87664.9	212149	131774	109783	140420	174376
sp|Q8BP47|SYNC_MOUSE			1.06257e+06	893410	1.0978e+06	1.27937e+06	971717	1.28816e+06	1.44475e+06	1.11039e+06	1.1591e+06	1.46389e+06	1.15736e+06	1.13903e+06	1.24658e+06	1.1101e+06	1.32814e+06	1.16073e+06	1.30088e+06	1.19214e+06
sp|Q8BP48|MAP11_MOUSE			51615.9	57582	46095.9	67491.3	96735.5	52566.7	19091	84889.1	59601.3	30277.5	44514.5	31054.7	74439	94890.5	64327.6	53354.4	85101.6	84209.5
sp|Q8BP67|RL24_MOUSE			453083	380724	493783	387701	353194	362016	257354	465515	394106	477231	402033	386121	453483	495304	354862	452383	486520	331348
sp|Q8BP92|RCN2_MOUSE			968252	727085	890096	962208	855560	731080	701388	1.0495e+06	1.01505e+06	1.31057e+06	934017	828190	889888	889569	1.08315e+06	873253	765854	663317
sp|Q8BPN8|DMXL2_MOUSE			3.04649e+06	1.94102e+06	2.67638e+06	3.14389e+06	2.64601e+06	3.33804e+06	3.50647e+06	3.0524e+06	3.04584e+06	3.80712e+06	3.17706e+06	2.68626e+06	2.74134e+06	2.77027e+06	3.32344e+06	2.71579e+06	3.21042e+06	2.95706e+06
sp|Q8BPS4|GP180_MOUSE			22468.8	16819.4	22447.9	26650.6	19367.9	31168.6	39087.5	25003.2	23799.8	30973.5	24347.2	23161.7	20777.3	15169.8	29332.1	20815.7	30525.9	47473
sp|Q8BQ47|CNPY4_MOUSE			80573.6	114010	86037.9	62696.3	76386.7	64297.6	137792	95033	54949.9	42978.9	70721.9	86551.6	78135.4	71883.2	69554.8	67109.5	61984.9	137722
sp|Q8BQP9|R7BP_MOUSE			47344.7	13076.3	47443.5	34109.8	12321.2	28926.9	19453	29751.1	26136.7	26190.7	12643.7	33475.7	79210.4	14602.2	27561.1	16686.6	11326.9	38819.2
sp|Q8BR63|F177A_MOUSE			151609	184864	225380	152111	128722	140548	325359	194477	575214	541580	230968	147515	176277	255218	237263	148798	186311	759179
sp|Q8BR90|CE051_MOUSE			92506.1	91061.4	107896	80911.8	80131.3	102728	76877	64700.9	101354	105196	87962.3	95739.5	115454	110103	94203.6	118629	101415	87122.4
sp|Q8BR92|PALM2_MOUSE			6053.32	10119.3	17224.8	14823.7	10934.1	9339.18	21459.2	5521.78	14253.4	16098.1	52266.2	7447.97	15726	18670.3	13855.1	11600.2	15598.3	22208.3
sp|Q8BRF7|SCFD1_MOUSE			341480	287342	302788	355680	147476	284487	244833	321701	215257	418867	387828	297828	325869	283317	348577	322929	212404	316408
sp|Q8BRK9|MA2A2_MOUSE			94414.8	87030.2	84904.2	47176	109051	72036.1	76302.9	55178.5	75625.7	59979.5	103853	96100.5	76500.4	151733	38076.7	96239.9	78332.9	82267.9
sp|Q8BS40|CPTP_MOUSE			10013.7	124413	110895	7195.4	39960.1	33392.6	129107	34394.8	41624	42375.2	29181.8	20183.7	149023	186529	45285.2	8692.51	9768.1	33807
sp|Q8BS95|GPHR_MOUSE			23408.8	11169.1	18422.4	6468.1	11486.2	12996.5	26808.4	20299.4	31598.9	55585.3	17715.8	39561.1	43171.2	28939	44069.2	16555.4	25287.7	28435.9
sp|Q8BSZ2|AP3S2_MOUSE			406833	383020	455062	531648	426771	508916	504926	502617	501083	529008	489184	443815	522604	458701	498323	167878	420306	535311
sp|Q8BT60|CPNE3_MOUSE			90902	103395	75925.6	93653.7	89454.5	98000.5	34948.9	85084.3	103103	99043.3	60598	86592.5	92959	36093.4	91646.4	96638	66841.7	82026.7
sp|Q8BTE5|CEBOS_MOUSE			75366.6	81161.3	81625.2	87844.6	98779.5	84721	123725	91758.9	101244	99982.3	95061	101405	50839.5	61669.7	110215	81901.3	99441.2	65637.5
sp|Q8BTG3|T11L1_MOUSE			9332.14	176295	172176	56347.1	184764	90340.2	153538	40345	13128.2	207041	89237.6	19319.2	57711.2	80002.7	147662	164548	29654.2	191646
sp|Q8BTI8|SRRM2_MOUSE			716489	644589	608514	853179	765317	716808	973798	840912	795892	507573	712252	753274	754509	867346	644972	589940	635829	682082
sp|Q8BTS4|NUP54_MOUSE			290607	546769	273187	269981	193071	1.12965e+06	234622	266057	367545	823587	199573	218186	292932	131304	242335	217856	158181	668114
sp|Q8BTV1|TUSC3_MOUSE			203516	141832	204734	205287	194216	228499	287081	139080	222653	183189	148872	216557	212899	180713	237135	222484	198805	227881
sp|Q8BTV2|CPSF7_MOUSE			1.85825e+06	1.40462e+06	246745	1.68022e+06	276108	269677	2.55897e+06	285221	284327	1.48713e+06	1.94207e+06	264399	254464	1.42556e+06	1.91778e+06	193166	291176	1.4444e+06
sp|Q8BTW3|EXOS6_MOUSE			205228	291180	233455	208382	256590	238450	318731	272247	233938	239890	181002	273921	269552	278521	287122	170887	299425	271092
sp|Q8BTW9|PAK4_MOUSE			94150.9	5618.62	11317.5	80961.7	86837.6	99380.2	21937.5	75989.2	62963.4	79308.9	12481.7	79342.8	99095.6	65144.1	100183	92641.5	70411.5	7499.69
sp|Q8BTX9|HSDL1_MOUSE			717720	561692	742986	771372	622494	810965	661960	840935	754252	875649	718475	710590	669655	733333	887010	686407	791010	579767
sp|Q8BTY1|KAT1_MOUSE			78008.7	156967	97142.3	78881.3	107801	92941.7	73222.8	105088	74128.7	107014	88031.1	86567.2	94713.5	145837	93959.7	85740.5	101474	92940
sp|Q8BTY8|SCFD2_MOUSE			21128.7	9960.67	19444.5	11805.3	10040.1	17501.6	42966.5	10353.6	31608.3	8588.57	4853.89	11795.7	26083.2	14145.7	5767.02	22811.4	4505.35	47439.5
sp|Q8BTZ5|ANR46_MOUSE			96994.2	81955.5	102264	109223	95073.9	105288	18064.7	107779	104817	99436.1	109800	90648.1	61416.1	74914.8	102656	89318	114353	89718.8
sp|Q8BTZ7|GMPPB_MOUSE			73644.2	100496	171290	125035	140295	129691	218558	139186	137816	140736	81901.1	160409	77252.1	149108	137191	155905	182386	161316
sp|Q8BU04|UBR7_MOUSE			11375.1	33008.9	43311.3	38035.1	36079.2	31059.3	21845	35639.9	22826.6	35008.1	16917.3	48375.1	30291.9	13772.2	8723.26	55902	35914.4	10666.4
sp|Q8BU11|TOX4_MOUSE			46909.7	37081.3	30945.6	37587.9	54823.5	10171.7	21884	42551.4	29800.3	29409.3	39831	19700.1	24679	16726.1	34141.5	38315.7	24420.3	13906.3
sp|Q8BU14|SEC62_MOUSE			57904.5	40197.2	37869	57225.1	53931.1	47645.2	30907.2	54706.5	51479.7	46517.8	54014.7	54361.5	50082.9	34481.3	51546	37785.5	41240.8	39378.8
sp|Q8BU30|SYIC_MOUSE			499042	382037	456830	421470	402238	530129	437753	372322	461914	549144	365293	435214	456519	339808	862540	365203	433674	521451
sp|Q8BU31|RAP2C_MOUSE			29904.2	6928.7	35902.1	10250.1	19017.3	26281.7	9997.62	28772	6048.64	38900.1	29990.1	29430.9	41056.8	2719.66	38723.5	28503.5	13382.7	20105.8
sp|Q8BU33|ILVBL_MOUSE			134935	96791.3	99400.9	49150.1	92673.1	97824.8	61123.4	115913	118079	65011.5	99732.9	94320.6	130781	85627	128032	123737	97860.9	37169.6
sp|Q8BUH8|SENP7_MOUSE			110299	97034.1	172997	171420	152754	94653.1	92286	174626	154687	121235	173422	146056	154948	126766	168938	168952	101322	149074
sp|Q8BUK6|HOOK3_MOUSE			185237	186650	163729	279371	105716	248051	137779	141408	124901	82195	201042	122405	163058	251394	218050	156255	218654	157426
sp|Q8BUV8|GP107_MOUSE			39680.9	37469	44838.4	55331.6	18979	46835.2	16910.5	43832.7	44986.4	54795	33395.8	42107.4	45082.2	4883.26	55583.9	37740.4	16114.5	38106.8
sp|Q8BUY5|TIDC1_MOUSE			36905.1	23482.5	39367	39839.3	27022.9	32040.3	19858.7	24315.4	35683.8	41538.9	40047.9	34983.1	42403	31200.5	40608.9	35406.3	27166.9	30601.7
sp|Q8BV13|CSN7B_MOUSE			102728	117940	111838	84790.6	102598	78905	91705.4	80529.6	86601.6	71109.8	84055.8	97784	74023.7	65247.2	83637.3	107536	80093.6	113213
sp|Q8BVA2|TM222_MOUSE			114607	90635	93138.5	134738	112086	118945	122824	102825	119868	125451	102678	94185	77044.5	92197.2	102403	113044	93792.6	56774.8
sp|Q8BVG8|NAT14_MOUSE			206082	185300	195833	264788	158876	200835	269816	263470	238106	170061	190779	200334	261134	136008	261647	203401	255584	105176
sp|Q8BVI4|DHPR_MOUSE			2.16604e+06	1.75981e+06	2.41595e+06	2.27394e+06	2.55505e+06	2.44974e+06	1.80605e+06	2.03859e+06	2.11838e+06	2.52822e+06	2.25616e+06	2.1364e+06	2.60488e+06	2.42921e+06	2.34358e+06	2.47723e+06	2.36846e+06	2.88166e+06
sp|Q8BVL9|JKIP1_MOUSE			6968.1	14525.5	15121.7	10879.1	8323.65	6812.72	14406.8	11245.6	8754.6	21687.3	11689.6	15542.4	13396.6	11727.5	13227.8	7751.21	7797.8	13696.6
sp|Q8BVQ5|PPME1_MOUSE			1.21099e+06	1.26245e+06	1.26548e+06	1.1534e+06	1.27189e+06	1.20349e+06	672236	1.14495e+06	1.39509e+06	1.12408e+06	1.12264e+06	1.16777e+06	1.0803e+06	1.18391e+06	1.14627e+06	1.35402e+06	1.23165e+06	1.27972e+06
sp|Q8BVU5|NUDT9_MOUSE			115380	99537.6	102385	126630	93982.1	119470	52695	47621.8	101056	125979	122329	103275	145074	136574	110379	133333	126059	164306
sp|Q8BVY0|RL1D1_MOUSE			193707	125468	175325	98800.5	128900	97563.9	228717	205888	105072	32766.1	96459.3	110302	225979	191905	301368	64689.2	76945.6	182624
sp|Q8BVZ5|IL33_MOUSE			50911.7	104231	39161.2	47045.9	104616	137731	62782	22642.3	23447.5	53025.8	113867	40894.8	20453.5	72456.5	59255	46660.9	15272.7	28009.2
sp|Q8BW22|CREST_MOUSE			3074.39	17869.8	20299.7	23411	6212.33	25220	34104.4	10556.5	5993.09	24561	20769.4	17892	21917.1	16713.5	18622.6	3468.98	23129.7	21386.4
sp|Q8BW41|PMGT2_MOUSE			10086.7	6764.13	9745.33	8788.76	7159.8	6435.91	13493.1	8660.18	8315.69	8793.9	10145	6118.69	7931.95	17303.2	8651.02	10161.3	11088.2	28496.1
sp|Q8BW75|AOFB_MOUSE			460095	343960	336200	324875	401143	144119	337846	492342	489486	309369	190629	370861	364733	206696	305893	325062	356990	339140
sp|Q8BW96|KCC1D_MOUSE			67285.8	45325.6	69863.7	74792.6	64600	81222	18815.2	70240.7	56592.7	77362.3	66246	78347.9	91569.1	51224	93171.6	63855.6	64609.6	138045
sp|Q8BWD8|CDK19_MOUSE			28526.1	20863	32329.3	31067.6	23900.1	32588.4	13099.4	25307	22256.4	37334.4	38351.5	25759.2	10065.7	37611	34542.4	37315.2	39282.1	40084.1
sp|Q8BWF0|SSDH_MOUSE			3.52588e+06	3.22708e+06	2.84684e+06	3.60715e+06	3.62635e+06	3.08099e+06	3.08384e+06	3.53292e+06	3.63796e+06	3.84391e+06	2.75753e+06	3.22708e+06	2.89589e+06	2.69782e+06	4.16232e+06	2.66947e+06	2.69863e+06	3.51629e+06
sp|Q8BWM0|PGES2_MOUSE			427436	348069	471443	511582	318291	527521	489883	437348	339646	490755	537102	439624	425693	447599	541472	385378	567668	373170
sp|Q8BWQ6|CP062_MOUSE			55491.8	38409.5	50198.4	65852.3	40419.8	61418.4	9040.99	54123.6	40396	65699.6	57413.5	48008.7	52281.2	26349.8	59158.8	31194.3	57022.3	46751
sp|Q8BWR8|RHPN2_MOUSE			44963.2	25868.5	46412.3	31737.1	28428	45131.1	65715.8	34929.5	47272.6	47286.6	38763.8	38308.2	58762	12037.1	36992.8	47273.6	37889.1	25792.3
sp|Q8BWS5|GRIN3_MOUSE			49870.1	57964.9	33467.6	57906.7	42519.5	38518.5	50560.1	66269.1	46630.5	54785.8	44640.7	41361.8	42447.2	6996.67	51704.1	31871.3	29349.6	58228.3
sp|Q8BWT1|THIM_MOUSE			2.76355e+06	2.37745e+06	2.5463e+06	2.55455e+06	2.15837e+06	2.47169e+06	3.09081e+06	3.31476e+06	3.01995e+06	2.81946e+06	2.3272e+06	2.43982e+06	2.82439e+06	2.38865e+06	3.04454e+06	2.37884e+06	2.47195e+06	2.59046e+06
sp|Q8BWU8|AT2L1_MOUSE			230597	140229	127017	109816	207380	227972	258350	186729	252794	157433	86847.6	94490.4	215511	50874	229202	105422	179547	125656
sp|Q8BWY3|ERF1_MOUSE			258952	145092	277758	277291	265116	271938	293031	252345	260531	258182	273438	247190	249114	262528	307136	238793	263412	284720
sp|Q8BWZ3|NAA25_MOUSE			276594	359224	373881	390926	374581	380113	235003	334520	291032	317785	506399	265830	353485	327890	333611	273973	362669	394109
sp|Q8BX10|PGAM5_MOUSE			221118	190859	135868	85022	99554.6	45745.7	365864	184123	36697.8	188491	90709.3	68613.7	134674	116991	144917	93429.5	151350	173425
sp|Q8BX70|VP13C_MOUSE			169585	95539	320320	177055	103087	527848	457072	187958	365276	160021	406913	148123	407381	113642	211404	137461	144820	407664
sp|Q8BX80|ENASE_MOUSE			69859.6	9817.24	51948.3	73588.8	59925.5	68205.2	26131.6	66578.9	63228.8	56921.4	46399.2	73323.5	67685.6	56249.6	76000.5	89158	67019.1	61412.1
sp|Q8BX94|OSBL2_MOUSE			40392.5	40988.5	37302.5	53350.3	30605.1	54538.1	22253.2	81646.6	42024.9	34400.4	39522.3	44370.9	53734.7	43354	64826.8	17040.4	28960.8	26374.8
sp|Q8BXC6|COMD2_MOUSE			62494.3	47966.1	69099.7	80561.1	70911.6	78835.8	9942.49	68808.3	68492.1	69448.4	64901.4	72828.5	78784.9	22564.4	76632.8	53279.3	84898.3	65431.3
sp|Q8BXQ2|PIGT_MOUSE			187261	149484	171006	10776	150302	187599	46830.8	11578.9	11984.5	71211.7	190140	38541.1	197719	157821	210673	7781.6	162434	162293
sp|Q8BXR1|S7A14_MOUSE			134978	68909.5	136372	119350	85306.7	100323	87295.9	136272	188067	143584	111214	97396.2	183373	68787.6	129858	86962.7	66534.6	69500.7
sp|Q8BXZ1|TMX3_MOUSE			609012	527266	562191	751105	574960	593814	873155	616613	704507	848772	676427	471589	578463	554698	709526	559051	623262	592714
sp|Q8BY89|CTL2_MOUSE			131552	175859	127040	135918	172674	128858	248874	195508	226159	206560	152633	125787	170556	166148	174770	199821	187528	157845
sp|Q8BYA0|TBCD_MOUSE			40290.2	81998.8	47303.2	31845.6	50947.1	60651.6	68992.6	48540.4	37122.4	81664.4	70436.5	43135	53915.7	62925.4	60931.2	53642.8	75752.4	31035.1
sp|Q8BYB9|PGLT1_MOUSE			61628.6	56351.8	22790.8	99510	35567.4	46875.7	223682	49955.5	77173.2	72280.5	28865	37399.6	46783.2	28608.6	113860	45561	34701	44081.3
sp|Q8BYC6|TAOK3_MOUSE			27414.4	32538.1	32292.8	36658.3	26134.9	32710	7788.28	24322.8	23589.8	26627.7	38930.9	30233.3	18405.1	36251.8	15888.2	26891.9	44839.1	28195.9
sp|Q8BYH7|TBC17_MOUSE			37762.5	35243.5	49695.2	55127.6	32332.9	71139	37597.4	41855.6	43286.1	67413.4	9562.68	43767	65669.7	13516.9	55838.6	37139.1	80303	43294.8
sp|Q8BYI6|PCAT2_MOUSE			22399.2	10653.9	23836.3	24298.4	25328.1	26395.9	29763.8	24524.8	18367.7	27788.1	22742.4	21367.4	25040	23531.3	23467.8	3645.63	27990.7	24761.6
sp|Q8BYI9|TENR_MOUSE			3.10355e+06	2.46053e+06	3.04183e+06	3.56598e+06	2.47908e+06	2.96578e+06	3.18972e+06	3.93612e+06	3.16357e+06	3.91062e+06	2.95546e+06	3.02159e+06	3.06753e+06	2.53605e+06	3.82285e+06	2.68899e+06	2.8851e+06	2.9392e+06
sp|Q8BYK6|YTHD3_MOUSE			17075.8	9899.93	5688.37	13176.4	19004.2	16281.9	23520.9	4887.32	18957	21491.5	20740.9	11478	19461.6	18311.3	9005.9	34402.5	18543	2013.91
sp|Q8BYL4|SYYM_MOUSE			187616	149277	208301	163781	132680	216732	159750	193874	192330	143047	190913	162260	206323	129523	227671	235477	149322	83048.9
sp|Q8BYN3|ITPK1_MOUSE			60822.3	31006.4	58435.7	27944.2	40164.6	64417.1	18974.6	17535.4	61024.7	50246	61057	48335	64764.8	60509.6	17158	58687.9	17300	19034.8
sp|Q8BYW9|EOGT_MOUSE			1933.58	8493.67	337675	21759.2	9263.69	103479	3027.15	3184.74	142979	62099	5104.68	311883	542803	12664.3	203710	5518.01	88362.4	39842.2
sp|Q8BZB2|COAC_MOUSE			5047.64	15734.9	140040	114860	134796	8164.29	8718.15	87258.9	60500.2	107650	131416	142752	136630	117143	34127.1	12209	124227	19390.3
sp|Q8BZR9|NCBP3_MOUSE			110462	123030	131179	129468	116153	88829.7	111345	124208	139095	135111	142829	138118	110272	118339	124981	117859	174171	141955
sp|Q8BZW8|NHLC2_MOUSE			95815.1	204755	105367	95846.2	99323.1	93428.7	136797	55497	75117.6	82508.2	78323.2	89448.5	98785.4	157803	187492	89208.7	174286	125046
sp|Q8C050|KS6A5_MOUSE			279814	149855	341328	268404	212397	272375	191190	202822	284394	355131	196090	242039	423718	200517	236566	256551	360603	168229
sp|Q8C052|MAP1S_MOUSE			133090	131423	136427	167173	103621	90479	155105	149102	152759	154192	142777	146512	66481.4	120797	147054	123132	142365	199140
sp|Q8C079|STRP1_MOUSE			133250	73747.9	79378.7	85985	139526	113258	125108	131892	95847.8	106471	133712	68801.9	114084	105664	152958	105503	90636.8	124617
sp|Q8C0C7|SYFA_MOUSE			969661	656671	1.05658e+06	903864	816305	1.25557e+06	749266	894058	1.02198e+06	1.07562e+06	1.10916e+06	1.08437e+06	1.11418e+06	768439	1.1287e+06	1.11496e+06	1.28756e+06	474091
sp|Q8C0D0|TRUB1_MOUSE			4051.32	8907.55	36414.3	13495	10650.7	11765.2	30453.5	49000.1	12614.5	10183.9	5679.23	38575.4	63994.2	68465.9	13657.8	60153.9	26109.4	3996.43
sp|Q8C0D5|EFL1_MOUSE			97636	124077	64971.5	67009.8	112709	81086.7	537740	141226	72516.9	100391	92922.4	66806.7	86538.1	69025.2	89217.3	108320	65179.8	128866
sp|Q8C0E2|VP26B_MOUSE			647577	657674	453770	851281	770480	800521	924594	817347	829350	891955	816562	732424	636323	739718	615795	573630	723354	766781
sp|Q8C0J2|A16L1_MOUSE			35148.9	9548.11	29301.7	23511.5	25291	4431.29	33496.8	29278.7	21436.7	24368.9	18771.6	23435.4	16904	9543.54	31405.4	7418.91	13074.1	30463.7
sp|Q8C0L0|TMX4_MOUSE			429835	336681	401178	466465	386227	377925	450545	536701	435387	497192	373893	362812	346663	368331	503955	343820	432570	393732
sp|Q8C0M9|ASGL1_MOUSE			1.59392e+06	2.54528e+06	1.9475e+06	1.65648e+06	1.94616e+06	1.70817e+06	2.54468e+06	1.6705e+06	1.50181e+06	1.79284e+06	1.62295e+06	1.8881e+06	1.95161e+06	2.40174e+06	1.62224e+06	1.89195e+06	1.83286e+06	2.11185e+06
sp|Q8C0Z1|F234A_MOUSE			198797	187785	219580	217782	195427	172990	208429	245305	230199	219321	180854	223592	195781	231049	213082	207650	177482	180368
sp|Q8C129|LCAP_MOUSE			137952	197450	153549	192867	353323	197873	122801	232590	305808	223714	330792	189963	140330	111455	203208	175849	322317	158543
sp|Q8C166|CPNE1_MOUSE			16231.3	100864	33496	107906	117137	100253	79357.2	93402.4	98883	104109	20038.1	23796.1	32736.7	93124.8	15865.6	35667.5	80184.2	94953.7
sp|Q8C167|PPCEL_MOUSE			753573	758511	661425	802231	723695	702613	466715	785485	742204	890236	691433	640973	521976	690301	815039	646386	796975	748995
sp|Q8C1Y8|CCZ1_MOUSE			51439.4	42445.6	26315.7	40952.6	7365.64	13262.8	9507.08	49181.1	28491.4	29452.3	18939.8	42546.7	41119.8	17315	45474.5	42753.1	35911.7	24768.1
sp|Q8C1Z7|BBS4_MOUSE			164384	197462	213557	170179	270206	262201	213027	103047	152567	105388	231862	247870	178783	188966	164289	266978	156709	158343
sp|Q8C2E7|WASC5_MOUSE			34822.5	85008.8	61301.5	46344	119492	39429	100111	87165.9	91277.9	51400.7	60149.3	95520	72553.8	93722.5	57928.9	41523.9	78480.2	100063
sp|Q8C2Q3|RBM14_MOUSE			675841	571416	661152	699906	555348	729447	1.20002e+06	643718	721214	453655	999250	702998	624005	657954	757901	743524	645383	695353
sp|Q8C3F2|F120C_MOUSE			421928	345582	331604	495700	381341	384426	498968	350828	262408	373514	477701	299348	278833	419105	397369	414245	501538	514967
sp|Q8C3I8|HGH1_MOUSE			12307.3	9485.4	9823.37	6448.1	14594	10810	8735.4	9541.49	5291.04	5237.14	9782.95	19162.8	4204.21	15055.6	40854.2	13628.3	41146.2	9935.65
sp|Q8C3P7|MTA70_MOUSE			292577	334587	295769	305423	381609	330558	185452	280398	419276	318429	409028	431058	291339	283339	286945	325839	957750	305416
sp|Q8C3X2|CC90B_MOUSE			32699.3	39552.8	52495.3	51503.7	35768.8	54239.3	77505.3	49845.3	35238.7	61618.1	57103.8	42851.4	69493.9	97582.6	72525.1	37828.7	71302.4	86183
sp|Q8C419|GP158_MOUSE			104143	137446	100557	125956	132312	111046	62583.8	129109	97253.9	141301	141816	112977	108597	82708.4	91490.8	47991.4	31534.2	77156.1
sp|Q8C460|ERI3_MOUSE			216326	108851	128184	102188	115790	127173	134704	138102	142231	156207	179133	120993	108241	134959	167622	129495	151393	119963
sp|Q8C4Q6|AIDA_MOUSE			323736	235405	2583.63	4794.66	303563	8005.83	29457	8031.77	340499	103887	26180.4	289485	2388.76	15461	279447	243893	2388.32	2415.68
sp|Q8C522|ENDD1_MOUSE			423469	466777	393453	446610	388510	435330	170321	558390	448310	372274	366348	427250	402486	353570	464124	394665	279166	369595
sp|Q8C570|RAE1L_MOUSE			181162	138390	186079	145812	100139	149553	139807	202797	197836	235618	152439	157185	225290	188269	206070	160990	149979	100615
sp|Q8C5H8|NAKD2_MOUSE			666099	771886	751051	672534	623588	796799	623952	495759	750029	473490	789058	566558	729197	597092	672586	814268	778064	495406
sp|Q8C5L6|INP5K_MOUSE			14396.7	40840.4	38485.7	9452.23	62242.2	65167.9	81366.2	10815.4	65131.5	31355.2	28087	66755.7	28543.9	52633.3	55476.3	17688	78958.6	44345.4
sp|Q8C5Q4|GRSF1_MOUSE			131597	117626	175583	184859	118319	188040	183943	178086	185634	230191	146990	135558	113720	117769	222940	149331	173949	166083
sp|Q8C5W3|TBCEL_MOUSE			97513.3	130830	93669.8	152466	213167	87228	185359	131611	145890	94352	181609	280220	261269	93204	188073	143644	196898	294226
sp|Q8C6E0|CFA36_MOUSE			256032	215187	351770	346967	413753	388101	174500	325198	317202	373903	449868	440708	349411	324570	352738	473139	442722	71095.6
sp|Q8C729|F126B_MOUSE			437848	288638	364234	455780	375607	420458	371651	492206	213782	490012	385058	381781	360902	357624	499155	373397	346154	413656
sp|Q8C754|VPS52_MOUSE			88586.2	61514.6	82274	138547	114539	111126	87674.4	102792	96276.3	167157	191491	69320.6	102705	59245.4	116894	103822	133375	78240.9
sp|Q8C7E9|CSTFT_MOUSE			106335	141089	128412	105572	179282	157344	181531	90078.2	107924	173016	130899	79483.1	98572.2	159186	106807	83013.8	136920	142003
sp|Q8C7K6|PCYXL_MOUSE			302074	400310	289042	257884	336599	353436	399615	318471	236044	369181	318651	352255	192192	342003	250449	263149	333237	369199
sp|Q8C7R4|UBA6_MOUSE			398666	616227	393771	259295	237221	234643	524528	223336	138971	437580	285621	418872	367688	545310	288952	684145	382016	261578
sp|Q8C804|SPICE_MOUSE			8378.23	10928.6	21425.1	26932.6	36622.2	10807.2	22702.4	10693.3	5281.2	4237.55	34925.8	22469.2	16344.1	30798	13104.6	242681	23426.3	15628.5
sp|Q8C838|TUSC5_MOUSE			69429.4	50608.8	49688.3	89996.1	70932.1	55384.4	135732	69541.1	58030.7	107607	60217.7	59015.5	76899.9	201864	62714	33159.6	98576.8	108278
sp|Q8C854|MYEF2_MOUSE			3.91839e+06	4.05441e+06	4.0945e+06	5.62451e+06	4.2034e+06	5.13501e+06	3.45833e+06	4.76116e+06	4.12302e+06	5.1572e+06	5.47643e+06	4.60051e+06	4.1206e+06	3.39288e+06	5.7858e+06	3.66562e+06	4.78743e+06	4.25753e+06
sp|Q8C878|UBA3_MOUSE			743671	813357	699304	730338	860409	656913	867727	659311	593273	827451	850464	841131	653178	800678	621512	754852	825350	921634
sp|Q8C8N2|SCAI_MOUSE			206332	163540	189566	277472	223113	162330	63571.7	281446	249302	202142	197630	191694	217304	215216	199043	184705	253793	227154
sp|Q8C8T7|ELFN1_MOUSE			40258.7	17335.7	11000.6	9107.7	27830.2	9519.51	77893.2	39073.7	53713.2	30515	4360.53	26285.7	38413.3	20449.5	42922.7	41184.3	37372	36064.9
sp|Q8C8T8|TSR2_MOUSE			410618	658016	460030	459581	426106	421028	871415	444003	412121	483767	489580	520560	412296	607602	417770	433554	478993	628848
sp|Q8C8Y5|SAMD7_MOUSE			171132	57290.5	185295	105778	65910.7	97296.6	98492.8	57039.6	167477	87077.7	75756.2	70909.9	186029	36865.1	168526	162781	147247	70172.5
sp|Q8C9B9|DIDO1_MOUSE			568166	404911	463299	542328	476094	546747	549341	670163	563434	418224	772711	458187	537246	448446	578760	504180	493844	537290
sp|Q8CAA7|PGM2L_MOUSE			979540	1.15923e+06	1.44172e+06	1.40932e+06	1.17393e+06	1.43201e+06	1.36954e+06	1.24346e+06	1.22031e+06	1.57863e+06	1.68045e+06	1.39275e+06	1.08736e+06	1.53729e+06	1.55298e+06	1.2487e+06	1.83367e+06	1.49888e+06
sp|Q8CAB8|CAST2_MOUSE			26973.2	36983.3	4395.79	6334.94	42289	3017.87	29790.1	37777.5	23328.5	37691.6	31926.8	27747.7	19696.6	6154.21	33173.7	31541.6	28229.1	7904.84
sp|Q8CAK1|CAF17_MOUSE			57946	52674.5	55405.5	32340.7	54080.2	46653.3	6868.26	61038.4	54660.9	23079	37827.3	50571.5	48025.3	27246.2	18351.5	58970.4	59087.7	23171.9
sp|Q8CAK3|RYDEN_MOUSE			49987.7	107297	49165.4	78666.4	65462.3	47252.3	242280	88500.8	78756.5	67173.5	27719.1	41146.5	42256	101857	53017.6	58922.6	52722.6	205985
sp|Q8CAY6|THIC_MOUSE			415363	642388	507656	416308	421193	387505	222017	495248	462582	450896	415087	458263	436202	525505	393341	480823	420341	489271
sp|Q8CBC4|CNST_MOUSE			157911	182330	129814	104946	79164.2	115808	208769	127046	85672.2	113719	138945	116098	101529	161387	123197	77071.7	89961.2	143486
sp|Q8CBE3|WDR37_MOUSE			170540	286151	232927	295956	95881.2	198358	345430	215164	192700	310467	225821	216285	215012	237394	208385	175257	224305	254187
sp|Q8CBY8|DCTN4_MOUSE			857618	960945	791348	812142	861344	816284	1.1992e+06	922813	708340	847751	751276	879204	784543	834941	790599	775374	695039	943157
sp|Q8CC86|PNCB_MOUSE			16265.5	9346.86	23393.1	5470.89	21917.8	15037.1	245762	7744.9	14323.3	18800.9	32342.4	20719	8395.86	30928	14736.8	14893.3	4867.02	8380.19
sp|Q8CC88|VWA8_MOUSE			702758	736831	781812	1.24223e+07	335791	794004	935918	745299	447504	897916	801547	460776	625741	780914	763542	753449	414648	785967
sp|Q8CCB4|VPS53_MOUSE			118172	64577.4	83225.4	90432.7	83679.9	97531.2	153924	162870	108562	89713.1	101661	133781	117866	184197	136178	107972	151281	242734
sp|Q8CCF0|PRP31_MOUSE			259075	92858.6	242617	171329	116121	232560	99083.5	279070	253492	233062	149144	151516	263697	130768	286507	220991	188134	67997
sp|Q8CCJ3|UFL1_MOUSE			214459	93958.5	236593	190995	123610	153839	126128	210171	20543.5	207021	222660	205128	212573	125230	177470	204340	163867	99301.7
sp|Q8CCJ4|AMER2_MOUSE			54654.4	87417.5	76053.4	76202	94811.8	77707.6	62195.1	82696.9	67156.7	74895.1	68208.3	74879.2	65027.8	93851.5	80137.6	83634.8	54637.6	25380.6
sp|Q8CCK0|H2AW_MOUSE			360646	341562	250240	359321	370406	319779	808893	470200	843646	422253	492375	582669	250850	410651	269133	289117	228850	1.3382e+06
sp|Q8CCP0|NEMF_MOUSE			5270.65	858.594	5012.05	5810.05	7471.76	47442	6882.15	9889.04	31570.6	12621.6	7370.23	8670.17	47321.1	33844.1	37744.8	38817.2	55897	38962.3
sp|Q8CCT4|TCAL5_MOUSE			268785	320531	236771	200775	255217	215304	323120	257552	278372	309700	177473	244207	166953	254281	214862	265715	255908	356365
sp|Q8CD92|TTC27_MOUSE			31829.3	68244.3	44541.2	14182	69885.4	12709.2	24422.7	9201.18	39759.6	12314.4	87044	2797.24	22710.7	80253.5	19674.7	9058.74	132078	4513.72
sp|Q8CDA1|SAC2_MOUSE			280660	267190	308423	213140	376102	276074	240848	290716	290780	200672	264451	381357	248166	179541	339864	14161.1	5876.27	10544.1
sp|Q8CDN6|TXNL1_MOUSE			756509	749134	769037	822698	751414	844766	1.02864e+06	866779	940506	878874	808100	798179	1.01039e+06	928513	846152	905062	878671	1.0375e+06
sp|Q8CE50|SNX30_MOUSE			37248.2	23129.1	37120.1	33339.4	25218.8	51674.1	7046.78	41955.3	37253.2	45832.3	61968.8	72459.6	41736.5	24791.9	43595	21562.6	22203.4	38668
sp|Q8CEC0|NUP88_MOUSE			140395	86566	112360	157923	112073	164924	282928	159653	140617	121630	127877	129395	136036	157821	136430	94832.2	119558	214655
sp|Q8CEC6|PPWD1_MOUSE			39331.2	32774	39564.1	46564.7	40725	36046.2	85000.9	20878.2	52909.6	16017.3	113771	33939.9	38683.3	188896	87326	48102.6	80977.5	20908.2
sp|Q8CF93|GLT13_MOUSE			25224.4	50759.4	20229.1	101217	7745.52	20742.7	45437.4	4318.56	18453.5	25603.2	32991.7	6395.85	13536.7	23235.7	17000.9	9854.63	123301	17691.1
sp|Q8CFA2|GCST_MOUSE			124280	40757.6	261520	118930	85652.1	125664	113230	134942	122508	160976	95184.9	103481	119589	87612.6	319314	126564	92291.2	165542
sp|Q8CFE2|HPF1_MOUSE			154434	143274	213770	197241	134802	225169	68613.9	149030	201530	303267	174818	155777	261475	167901	189375	178644	218923	181880
sp|Q8CFI7|RPB2_MOUSE			670570	405583	586170	789599	565373	665918	742226	726118	730006	774561	766484	586639	657170	696801	757223	583643	684531	583604
sp|Q8CFP6|DJC27_MOUSE			31103.4	16423.1	44271.6	3653.08	39567.5	47183	37569.1	14036	47674.5	14820.1	23526.2	16434.4	87092.5	10700.4	14049.5	23364.5	96537.2	76693.7
sp|Q8CFQ3|AQR_MOUSE			116616	69414.6	72700.5	37943.2	113605	98079.3	88309.8	101686	94090.1	86123	135930	83068.8	76279.9	132581	90769.5	104999	66809.1	103292
sp|Q8CFS6|KCNV2_MOUSE			13194.8	9520.36	12893.7	8215.18	16540.2	12568.6	10775.3	8320.69	11421.2	7658.94	13676.1	12569	12486.2	7174.67	13144.1	16956.4	7598.61	5272.34
sp|Q8CFW1|ANO2_MOUSE			397155	197169	363189	447414	270508	389999	426745	466806	403439	454902	373381	311201	363897	495170	494504	303990	360851	404620
sp|Q8CG46|SMC5_MOUSE			26030.7	28947.3	46608.8	22219.2	17690.4	54305.2	41003.8	86257.3	26091.3	25507.2	43622	60765.8	27550.7	66004.9	43407	25372.4	22035.9	5513.5
sp|Q8CG72|ARHL2_MOUSE			606395	401054	701846	525046	400635	700239	328520	495733	596183	648218	598127	551619	813553	600358	587459	636837	717551	658186
sp|Q8CG76|ARK72_MOUSE			699440	543434	725178	530583	782877	807428	505512	477620	725010	661415	594217	728279	707654	523145	560137	790838	605921	598527
sp|Q8CGA0|PPM1F_MOUSE			102770	91758.3	123128	135953	90952.9	150702	406338	122808	636622	237499	124094	97618.7	122489	454865	139618	136418	147954	356083
sp|Q8CGC7|SYEP_MOUSE			1.80602e+06	1.57968e+06	1.59149e+06	1.76521e+06	1.84275e+06	2.01793e+06	2.65014e+06	1.76457e+06	1.7617e+06	1.99965e+06	1.75787e+06	1.8431e+06	2.23395e+06	1.64398e+06	2.00827e+06	1.73756e+06	1.71357e+06	1.72834e+06
sp|Q8CGF6|WDR47_MOUSE			360261	237712	324348	397395	337524	427035	434535	331936	263738	385964	420697	395305	260981	277647	349743	351554	318075	250292
sp|Q8CGF7|TCRG1_MOUSE			812517	757150	845945	851545	773893	792007	1.07126e+06	835848	875457	861086	759966	643227	697658	875166	816537	759277	701784	833808
sp|Q8CGK3|LONM_MOUSE			1.09755e+06	747814	1.0163e+06	1.0441e+06	897420	1.31419e+06	1.33073e+06	1.13057e+06	1.12164e+06	979900	1.00015e+06	1.02789e+06	997312	1.08121e+06	1.07924e+06	996314	875503	797927
sp|Q8CGM2|RP1L1_MOUSE			116212	145437	136749	97980.8	152595	116530	114616	112803	82279.1	152491	114122	101559	111740	61673.2	85863.1	171287	144634	97855.7
sp|Q8CGP0|H2B3B_MOUSE			64581.8	54404.4	60851.7	59466.2	45076.9	24662.4	88972.7	82642.3	64587.4	10229.9	65258.5	67063.4	89706.7	81712.7	37563.4	39473.4	17250.2	120225
sp|Q8CH02|SUGP1_MOUSE			108474	194266	104350	92642.5	47426.6	108540	145350	87867.8	35279.8	160607	150135	67692.9	85153.7	154518	159866	172764	197894	244365
sp|Q8CH09|SUGP2_MOUSE			361436	259255	316701	548555	344701	397355	294012	474062	373171	295095	476884	301352	434394	423697	509377	327139	328802	232202
sp|Q8CH18|CCAR1_MOUSE			1.7457e+06	1.57617e+06	1.53314e+06	1.86089e+06	1.90035e+06	1.5856e+06	1.52311e+06	1.82022e+06	1.90067e+06	1.82808e+06	1.90685e+06	1.50335e+06	1.88399e+06	1.52012e+06	1.52768e+06	1.69407e+06	1.51752e+06	1.67866e+06
sp|Q8CH25|SLTM_MOUSE			179117	288057	228398	257560	211661	105019	82360.2	164838	196211	246497	160198	271378	203099	180724	173460	128132	54358.6	324122
sp|Q8CH72|TRI32_MOUSE			22726.4	26280.5	35728	44575.8	31039	32115.7	26406.8	40251.6	30355.6	47012.3	27210.5	33354.1	35089.7	54636.7	38545.3	24542.9	29100.6	49104.6
sp|Q8CHI8|EP400_MOUSE			52237.3	25413	20256.2	21163.9	3514.33	3629.69	34206.4	24930.9	26764.4	12736.1	3350.93	8504.85	24658.6	47111.4	3572.88	2032.84	37308.9	37073
sp|Q8CHP8|PGP_MOUSE			430448	605745	440479	348831	497658	323264	257380	441028	364471	324665	378567	498438	505905	433672	370448	484783	405875	436478
sp|Q8CHR6|DPYD_MOUSE			24116.7	33592.5	35238.2	13651.9	35049.8	9759.71	25554.5	18053.4	25442.3	23865.4	15048.1	9551.98	26032.2	35357.9	30257.7	34816.7	12911	18823
sp|Q8CHT0|AL4A1_MOUSE			158083	174732	262439	182458	185562	250209	185325	220175	170123	242905	248110	213797	238192	36111.8	230581	145332	230735	157416
sp|Q8CHT3|INT5_MOUSE			44311.1	13429.3	16717.3	10550.1	2379.23	31977.8	70651.6	6305.62	29308.6	15659.5	15167.7	70727.3	21989.6	58561	13321.9	39911.5	22407.9	8067.1
sp|Q8CHW4|EI2BE_MOUSE			74370	71874.1	99475.4	75442.8	88864.8	96729.6	142728	73631	84132.3	98294.5	93658	82786.5	87986.1	81523.9	17082.8	87837.1	78257.1	77347.1
sp|Q8CHY3|DYM_MOUSE			37971.5	26705.5	37976.6	46152.6	15342.6	49176	40593.7	16553.6	38107.8	30077	58556.5	46591.3	43836.7	49593.8	10211.7	30166.7	31237.9	43874
sp|Q8CI32|BAG5_MOUSE			1.22591e+06	764230	261161	898494	367306	852881	688916	338543	274555	791897	738669	285202	1.27232e+06	275034	331881	321989	561252	1.04098e+06
sp|Q8CI33|C19L1_MOUSE			87167.5	48308.8	119917	80534.6	103087	60494.3	72951.1	67678.7	110608	66981.7	53614.6	98352.6	39400.4	108336	103655	85814.2	194771	153986
sp|Q8CI51|PDLI5_MOUSE			225309	167624	201959	215736	173845	168176	244777	183231	185369	183372	173572	198478	268072	167454	184752	202400	158743	201281
sp|Q8CI59|STEA3_MOUSE			66126.8	36613.7	55165.7	51019.9	52958	64492.5	39231.6	49190.1	5948.95	81654.4	40133.5	57026.1	69575.7	42873.2	45883.5	5363.35	37110.2	87644.2
sp|Q8CI61|BAG4_MOUSE			88279	75870.9	13980.2	73124.3	20963.3	23532.1	14954.4	42295.7	15365.3	23928.3	27996.5	27820.8	119446	57333.1	81141.7	82807.9	22854.4	33707.8
sp|Q8CI70|LRC20_MOUSE			35081.4	48841.8	42147.1	33940.6	42946.4	43453.8	7957.62	42439	41389.8	58095.1	39636.3	45078.7	3918.43	37819.6	35685.3	38766.1	8954.29	39263.9
sp|Q8CI71|VPS50_MOUSE			16649.5	50467.6	60364.3	5914.61	5241.72	93046.5	117573	26824.7	32242.5	5105.4	53296.7	12897	26264.8	69384.7	69488.1	24690.3	91609.4	102449
sp|Q8CI75|DI3L2_MOUSE			64252.7	57562.9	54045.6	73554.8	47138.9	74970.7	93937.7	70772.6	62743.4	54427.4	48108.9	55854.7	117137	85636.2	56507.2	59695.4	25472.1	25571
sp|Q8CI78|RMND1_MOUSE			213569	85021.9	116146	172594	192752	151443	44675.1	123118	118186	88963.2	140575	122373	205809	106804	151906	221401	205175	88087.8
sp|Q8CI94|PYGB_MOUSE			3.48601e+06	3.45087e+06	3.69379e+06	3.69818e+06	3.8737e+06	3.49403e+06	2.64222e+06	3.2489e+06	3.68204e+06	3.66287e+06	3.30087e+06	3.58107e+06	3.84468e+06	3.37695e+06	3.23396e+06	3.59725e+06	3.87837e+06	3.37559e+06
sp|Q8CIB5|FERM2_MOUSE			185128	460290	185262	163090	446525	131975	486730	287577	610455	352015	182631	213925	674561	486506	410926	171173	244245	202897
sp|Q8CIB6|TM230_MOUSE			47135	25284.1	49887.5	25095.1	28331.4	33247.7	107567	44538	26304.7	56403.6	68925.9	12834.3	15239.3	62158.6	15986.9	10141.4	18965.7	66397.6
sp|Q8CIG3|KDM1B_MOUSE			151013	115358	8053.92	36280	123640	24983.2	17234.4	114897	112958	30264.9	19096.7	114277	188170	51127.9	41389.1	137265	68997.2	7261.94
sp|Q8CIM8|INT4_MOUSE			22897	5817.91	13008	1426.26	690.818	2393.65	3487.85	3239.93	20690.7	841.567	16270.8	2019.78	22178.5	10250.4	2193.56	21086	1352.9	1611.17
sp|Q8CIN4|PAK2_MOUSE			968115	1.20947e+06	1.05907e+06	823950	1.13035e+06	909890	788872	1.03066e+06	1.05395e+06	1.00694e+06	700872	980503	880335	1.1246e+06	988774	1.03569e+06	666702	1.19522e+06
sp|Q8CJ19|MICA3_MOUSE			41215.3	65006.7	14561.9	15113.6	5741.71	17503.3	10138.8	5026.09	15594.1	3359.51	11748.5	22371.5	12096.1	13247.7	16177.6	1981.4	60255.5	18552.1
sp|Q8CJ40|CROCC_MOUSE			1.37423e+07	1.73142e+07	1.58988e+07	1.34999e+07	1.87384e+07	1.56421e+07	1.47816e+07	1.24504e+07	9.47317e+06	8.41896e+06	1.71906e+07	1.67013e+07	1.32816e+07	1.58214e+07	1.0996e+07	1.70871e+07	1.25972e+07	1.15886e+07
sp|Q8CJ53|CIP4_MOUSE			18894.8	9466.81	369895	346860	246878	378837	526739	25532	36226.8	70641.5	384309	343439	38251	418326	46726.4	25133.9	274104	79595.1
sp|Q8CJ61|CKLF4_MOUSE			38820.8	89175.5	86002.2	97585.7	53789.4	70467.3	105849	96792.9	19345.3	90445.7	96125.2	85862.9	78014	98150.7	93775.9	5081.18	64898	97630.4
sp|Q8CJF7|ELYS_MOUSE			191513	121770	152289	134450	56853.5	71424.4	58215.8	108518	45610.6	31487.3	129243	123063	48152.1	102064	271255	51142.1	165825	136198
sp|Q8CJG0|AGO2_MOUSE			802674	747309	674946	682297	835002	872763	1.23226e+06	839112	847055	708355	768409	731882	632090	865051	865112	800724	806134	606051
sp|Q8CJG1|AGO1_MOUSE			12644.9	98268.2	10569.8	116549	9856.03	77444.5	116921	16433.6	12275.6	89871	7000.81	80606.3	11883.4	59228	8425.49	12186.5	74515.3	168326
sp|Q8CJH3|PLXB1_MOUSE			283311	59911.2	98580.2	134838	139163	136309	281946	216319	154044	170957	160418	183785	210430	123539	234173	169994	153821	125999
sp|Q8HW98|IGLO5_MOUSE			18620	11541.1	8248.31	33825.8	9273.37	6495.53	92536.9	24110.7	24333.2	32053.7	25146	8654.25	49958.4	74899.4	14140.3	26562.4	25408	61367.9
sp|Q8JZK9|HMCS1_MOUSE			143156	113144	130439	131572	167491	122657	275547	150105	160781	149510	132437	123722	149132	213409	150180	188413	233811	206665
sp|Q8JZM7|CDC73_MOUSE			293795	422818	327327	399996	314194	370756	467599	304543	296798	370333	419413	297437	355812	475608	489407	270197	294284	353234
sp|Q8JZN3|KCJ14_MOUSE			35744	37437.7	43855.7	35584.3	43549.8	48517.5	48355.2	25508.3	26577.1	7464.53	53068.1	34654.1	44660.6	44631.3	41985.5	52776.3	45030.2	37017.8
sp|Q8JZN5|ACAD9_MOUSE			1.80007e+06	1.27191e+06	1.80452e+06	2.25027e+06	1.82644e+06	2.20764e+06	1.34788e+06	2.41197e+06	1.79796e+06	2.10548e+06	2.12613e+06	1.95906e+06	1.42521e+06	1.97805e+06	2.011e+06	1.89063e+06	1.99689e+06	1.72085e+06
sp|Q8JZN7|MIRO2_MOUSE			497162	363719	481806	444975	403298	654675	101113	202659	377441	359523	561370	573091	347192	370228	529649	644274	469137	323984
sp|Q8JZP2|SYN3_MOUSE			57621.1	48331.3	60396.5	68906.2	38724.7	48020.1	15894.6	76162.4	64773.9	61450.3	47190.3	59712.6	76490.1	34030.2	51671.4	60134.2	51398.2	19228.2
sp|Q8JZQ2|AFG32_MOUSE			1.25159e+06	828611	1.18993e+06	1.53342e+06	935411	1.33985e+06	1.16777e+06	1.31381e+06	1.21965e+06	1.5402e+06	1.19987e+06	1.23471e+06	1.28433e+06	817001	1.29984e+06	1.00217e+06	1.25502e+06	1.04916e+06
sp|Q8JZQ9|EIF3B_MOUSE			415741	426187	509195	525479	481978	539170	545734	521515	485248	492611	468757	412085	517101	418460	444263	567584	423863	546215
sp|Q8JZR6|S4A8_MOUSE			216994	105256	193327	264132	205375	220869	325365	252388	258157	283087	199126	205563	282433	170146	245034	174526	179702	193344
sp|Q8JZS0|LIN7A_MOUSE			443310	380200	379504	457967	414167	434775	602251	459045	530220	495201	385724	395384	315282	452926	458083	380444	331540	566754
sp|Q8JZU2|TXTP_MOUSE			239561	91180.3	175651	147525	69171.5	117143	156488	189148	236673	152569	96899.7	123595	225834	178513	563081	159009	162831	98656.3
sp|Q8JZV7|NAGA_MOUSE			145310	251447	169792	171167	255118	230321	212742	251727	151508	193683	186941	167139	253092	216150	231256	171776	151500	245769
sp|Q8JZW4|CPNE5_MOUSE			13294.2	71375.7	66442.9	129169	83185.1	127941	90436.8	119199	23745.6	180083	106056	130682	118444	91252	77657.6	26000.9	112775	118508
sp|Q8JZX4|SPF45_MOUSE			503067	532841	519017	463198	624642	622601	438353	687453	551314	518429	526914	476025	456072	514830	591625	465713	467640	494640
sp|Q8JZY2|COMDA_MOUSE			59114	60506.6	53241.4	38744.8	74072.8	68700	24537.4	57283.7	60514.9	62825.3	19679.6	71293.7	52490.2	9505.79	71618.3	61510	60240	76412.2
sp|Q8K003|TMA7_MOUSE			117647	919510	745425	645312	437395	974378	4.11997e+06	833913	550968	1.07866e+06	1.89549e+06	797709	544560	3.53686e+06	1.23036e+06	476637	1.6531e+06	2.0834e+06
sp|Q8K010|OPLA_MOUSE			1.00793e+06	777850	982509	981962	873162	989938	697754	846858	1.07919e+06	1.13212e+06	879964	979404	1.14768e+06	906752	1.21023e+06	1.01838e+06	1.08199e+06	963653
sp|Q8K019|BCLF1_MOUSE			254901	270960	306861	313786	293507	272610	485847	288255	258672	200597	361703	299491	266617	329063	300657	257817	348322	298573
sp|Q8K021|SCAM1_MOUSE			1.37408e+06	1.35278e+06	1.10686e+06	1.39006e+06	1.3782e+06	1.27957e+06	1.58514e+06	1.67604e+06	1.39889e+06	1.31094e+06	1.26809e+06	1.25818e+06	980125	1.15116e+06	1.45798e+06	1.12848e+06	1.02329e+06	1.28347e+06
sp|Q8K070|SAM14_MOUSE			25985.5	50977.5	51307.3	57729.5	51672.3	31428.4	75694.3	41417.6	51017.2	46889.3	18692.4	54929.5	24988.6	11307.9	48345.2	38808.5	31943.6	48435.9
sp|Q8K078|SO4A1_MOUSE			67297	42811.9	63431.4	70704.1	61060	54827.4	101240	49836.5	43653.8	61642.4	62675.6	52914.7	77323.3	62686	67484.5	80336.9	46797.7	50561.3
sp|Q8K099|LRIT1_MOUSE			323378	279892	248794	349116	338427	323827	220152	384044	239001	329812	285687	272562	258079	240057	328876	194703	247385	299049
sp|Q8K0C4|CP51A_MOUSE			115375	23247.4	77509.5	93113.7	54960.9	63182	20992.7	98555.5	89850.7	69571	76012.4	37031.8	93000.5	14977.5	112198	46244.1	55614.4	71879.1
sp|Q8K0C9|GMDS_MOUSE			65059.7	57894.3	39535.7	35071.7	61757.8	57663	58817.4	61903.2	53187.5	72742.3	56442.4	52351.4	51412.2	81843.5	47667.8	26576.2	60147.4	62633.2
sp|Q8K0D5|EFGM_MOUSE			638592	417206	565708	654350	605053	718252	608759	661286	658698	659498	832937	614666	763052	745967	712186	464950	552786	679230
sp|Q8K0D7|WRB_MOUSE			47737.6	37375.2	44651.5	33734.2	36272.7	44761.7	44719.1	56438.1	49854.8	41031.1	41336.2	39605.6	63354	25642.5	58205.7	28407.1	53513.9	62101.4
sp|Q8K0G5|EIPR1_MOUSE			293958	308685	280801	264070	264653	284705	294605	326961	251297	293628	234044	284229	228769	140905	272537	272137	235993	265300
sp|Q8K0H5|TAF10_MOUSE			23014	21603.2	22540.9	39735.5	24875.2	25061.5	30498.3	11604.8	22640.7	6149.12	28879.1	30238.4	65408.7	47296	22730.6	20457.6	20448.5	55116.8
sp|Q8K0S0|PHYIP_MOUSE			113770	94881.3	118716	116606	104595	115664	94718	107547	116212	123577	97030.6	93074.5	119066	98224.1	105832	111443	47338.6	129649
sp|Q8K0S2|ERIC5_MOUSE			378651	425665	341017	385016	329537	358043	625627	444502	341562	417966	314896	386116	319759	381657	368043	349856	333712	413133
sp|Q8K0T0|RTN1_MOUSE			2.88468e+06	2.57289e+06	2.4636e+06	2.88445e+06	2.55875e+06	2.42581e+06	2.52188e+06	2.95365e+06	2.51563e+06	2.76085e+06	2.53468e+06	2.57294e+06	2.55102e+06	2.72559e+06	2.64672e+06	2.29964e+06	2.22795e+06	2.85514e+06
sp|Q8K0U4|HS12A_MOUSE			2.97794e+06	2.19037e+06	2.54502e+06	3.2849e+06	2.16965e+06	2.28798e+06	3.51708e+06	3.18415e+06	3.10142e+06	2.81169e+06	2.59528e+06	2.43664e+06	1.97611e+06	2.34615e+06	3.06459e+06	2.43809e+06	2.83403e+06	2.3628e+06
sp|Q8K0V2|DCNL3_MOUSE			21849.6	8636.45	16348.8	10067	32114.8	30120.6	23340.3	26486.3	24375.3	30621.5	20621.5	34191.7	33058	2557.9	30491.6	33060.4	11877.5	11814.3
sp|Q8K0V4|CNOT3_MOUSE			210584	249808	232459	193496	200501	439063	111482	364495	230254	320549	360478	217606	244783	643089	224561	138856	367943	355964
sp|Q8K0Z7|TACO1_MOUSE			26133	31548.4	24244.7	6629.22	13944.7	3112.26	46961.8	16239	31518.1	31608	24055.8	32513.9	11384.1	17926.3	7191.67	23706.3	21934.8	18597.4
sp|Q8K124|PKHO2_MOUSE			235293	206679	190105	202452	201730	242250	168864	178556	228678	262823	221295	142235	213510	198615	179845	199455	179236	269860
sp|Q8K157|GALM_MOUSE			191850	240102	200934	167631	215941	163984	172062	156065	170574	177162	184868	180615	181815	262866	160114	197760	160460	256533
sp|Q8K183|PDXK_MOUSE			2.56144e+06	2.97396e+06	2.47903e+06	2.04777e+06	3.01064e+06	2.49613e+06	2.47276e+06	2.52953e+06	2.67772e+06	2.28142e+06	2.17978e+06	2.48501e+06	2.46823e+06	2.70103e+06	2.38652e+06	2.95641e+06	2.21324e+06	2.64289e+06
sp|Q8K1A6|C2D1A_MOUSE			103878	69251	100598	72151.1	98032.3	120117	186475	104538	124477	146592	91240.5	66630.5	84228.8	122487	100371	109072	59164.6	124954
sp|Q8K1J6|TRNT1_MOUSE			1.2701e+06	939672	1.31557e+06	1.2421e+06	1.13686e+06	1.37845e+06	1.38771e+06	1.14214e+06	1.26165e+06	1.39888e+06	1.20249e+06	1.20263e+06	1.60543e+06	1.2429e+06	1.29591e+06	1.24159e+06	1.29239e+06	1.51443e+06
sp|Q8K1M6|DNM1L_MOUSE			1.41859e+06	834357	1.33333e+06	1.5108e+06	1.19295e+06	1.66394e+06	1.68986e+06	1.4886e+06	1.60104e+06	1.77637e+06	1.36032e+06	1.38825e+06	1.38745e+06	1.61273e+06	1.61868e+06	1.57722e+06	1.46807e+06	1.36678e+06
sp|Q8K1N4|SPAS2_MOUSE			50247.2	28052.5	42642.1	53814.6	48968	61077.5	95679.1	73201.1	89633.8	53484.1	50364.2	45584.5	71859.5	50729.7	93772.4	83613.7	70879.3	68910.4
sp|Q8K1R3|PNPT1_MOUSE			103893	140924	103071	113480	117910	112579	107328	128203	120429	104720	98852.3	96361.8	98345.3	84807.1	129860	111468	90305.4	67254.4
sp|Q8K1R7|NEK9_MOUSE			104601	23323.2	47161.4	84523.7	67532.4	60736.8	35893.7	49380.1	55163.2	45305.6	85531.5	64717.3	86223.4	107066	56360.7	62600.8	88878.6	94849.4
sp|Q8K212|PACS1_MOUSE			432943	333502	318563	339036	368988	381382	851324	379077	371443	455400	407113	396846	355450	496907	358733	406601	407348	446563
sp|Q8K215|LYRM4_MOUSE			130312	133630	146039	122152	112922	111306	167984	120893	109255	123085	116894	128637	108056	74268.6	123178	129591	108097	104878
sp|Q8K274|KT3K_MOUSE			559692	493772	462672	453541	553668	350989	336995	493194	550004	525262	454786	349390	502640	404870	443211	537286	369874	512641
sp|Q8K284|TF3C1_MOUSE			173479	106565	141956	42393.7	113778	166007	74293.7	75203.9	152264	37995.1	76434	70435.4	180448	168913	123480	99237.3	68670.4	90183.4
sp|Q8K297|GT251_MOUSE			38493.7	47589.2	80602	37013.4	73521.9	39625.1	43601.6	41042.2	97514.3	63523.1	65635	26654.6	25786.6	26078.6	42495.3	85548.6	46786.9	27254.2
sp|Q8K2B3|SDHA_MOUSE			4.23861e+06	4.39252e+06	4.13455e+06	4.37549e+06	4.69591e+06	4.07428e+06	3.95762e+06	4.32661e+06	4.26655e+06	4.5267e+06	4.26295e+06	4.05452e+06	3.79382e+06	3.87514e+06	4.43867e+06	4.0727e+06	3.8053e+06	4.08674e+06
sp|Q8K2C6|SIR5_MOUSE			38194	53436	45763.4	39688.6	46032.7	37203.1	43989.4	32805.4	36165.5	35628.4	51964.6	15747.6	36804.8	45078	43667.2	40893.1	47391.4	24770.1
sp|Q8K2C7|OS9_MOUSE			72029.5	97487.8	57890	68599.1	109537	105100	206744	59405	103489	75193.9	80105.7	91696.1	91430.6	95424	65632.1	72452.6	85391	62555.2
sp|Q8K2C9|HACD3_MOUSE			741040	609569	701832	1.06525e+06	635407	924239	720752	868326	906843	1.34211e+06	1.20042e+06	695234	1.19982e+06	1.14854e+06	1.12501e+06	714969	1.21813e+06	457064
sp|Q8K2F0|BRD3_MOUSE			161300	106145	149760	54495	144957	104746	45404	165517	139067	140130	85250.2	89889.7	155830	88634.8	140460	130031	99706.3	47469.3
sp|Q8K2F8|LS14A_MOUSE			81928.8	84500	75206.1	13111.5	27223.9	70394.8	103978	68101.5	72997.3	16700	25061	71029	12476.9	64881.5	77264.4	69310.2	74745.8	70597.1
sp|Q8K2G4|BBS7_MOUSE			632092	797642	816080	689284	734834	981178	569082	312654	239899	407736	921816	656465	487615	1.07606e+06	534059	805964	1.0367e+06	513888
sp|Q8K2J0|PLCD3_MOUSE			31763.8	20742.4	7623.23	37960.2	4231.06	28588.5	52414.3	35121	37417	42098.6	32422.3	33051.4	42694	8365.35	46553.5	35238.8	21885.6	26495.7
sp|Q8K2L8|TPC12_MOUSE			183290	197266	187278	192622	188896	173086	279517	126418	180830	185765	171285	155821	147254	312785	169179	187360	184256	169598
sp|Q8K2Q7|BROX_MOUSE			48518.7	52626	43731.8	50040	48927.5	27486.6	62351.8	58943	58589.8	56192.8	46337.2	41671.9	20574.5	43921.9	53237.8	54198.1	22254.3	51124.2
sp|Q8K2Q9|SHOT1_MOUSE			48317.3	23290.1	36122	29825	33846.5	12674.7	8057.26	36597.7	31809.9	27868.4	32113.9	32563.9	50994.4	6663.45	43366.9	24280	37738.5	23281.9
sp|Q8K2T4|UQCC3_MOUSE			57907.8	8941.74	49261	10690.2	47704.7	21778.9	22277.4	44324.7	31368.2	10179.1	16239.8	33773.6	26981.2	35697.7	34100.1	37248.7	68742.9	18903
sp|Q8K2T8|PAF1_MOUSE			85870	164278	79669.6	141850	204452	98949.1	165549	79278.8	109288	203113	129970	159978	105569	148520	162287	211505	166779	145874
sp|Q8K2Y7|RM47_MOUSE			38890.1	30186.9	33223	31516.7	5011.6	35073.8	48688.1	23333.1	29183.7	25306.3	35377.5	20799.9	11367.7	32888.7	34047.2	31794.9	20238.6	32803.3
sp|Q8K310|MATR3_MOUSE			3.48193e+06	3.06901e+06	3.75159e+06	3.69371e+06	3.45487e+06	2.94646e+06	4.73186e+06	4.22128e+06	3.13189e+06	2.73462e+06	4.78829e+06	3.32614e+06	2.72405e+06	3.74732e+06	3.31633e+06	3.31137e+06	3.08834e+06	3.06856e+06
sp|Q8K337|I5P2_MOUSE			11046	15270.7	24939.4	2325.65	3273.17	35612.6	25498.2	5855.87	11942.3	19427.3	29980.5	15825.2	7534.6	11285.8	8629.23	4725.64	2766.22	12698
sp|Q8K339|KIN17_MOUSE			54807	98240.6	41272.2	12232.4	20680.1	23905	22632.4	39969.5	17528.3	51064.6	23816.8	26467.3	67972.5	55428.8	6462.88	50300.8	70846.4	18267
sp|Q8K354|CBR3_MOUSE			166650	177806	299685	184320	176207	194118	188290	170525	206899	213469	224337	284721	272514	279400	266337	193899	208602	273493
sp|Q8K3A9|MEPCE_MOUSE			31944	96102.7	76023.9	107216	61975.9	114294	82197.1	50974.2	92236.2	82953.8	58808.4	61302.1	112477	119143	65277.3	91678.2	37343.3	99903.2
sp|Q8K3C0|RNK_MOUSE			120610	112114	94363	117084	123234	123068	177899	136009	119647	131229	108620	118997	98650.3	126420	120948	94645.7	133832	95953.8
sp|Q8K3C3|LZIC_MOUSE			134149	203507	167767	116962	128502	132404	36994.1	117005	157072	146294	148976	139663	166216	182564	95755.3	188627	140338	204341
sp|Q8K3G5|VRK3_MOUSE			161317	38386.4	139996	120827	89937.7	104199	31926.3	99079.8	154766	89958.1	92987.9	96656.1	177063	74023.3	82041.1	124172	131340	64369.4
sp|Q8K3G9|DP13B_MOUSE			713978	532161	398155	742895	467030	625274	437193	571554	688910	641194	423633	444116	511001	545838	554977	426742	485352	322271
sp|Q8K3H0|DP13A_MOUSE			646225	511624	630652	531779	567143	647056	633418	603206	662369	662477	576167	629956	689160	500231	723957	598722	594554	583052
sp|Q8K3I4|MYRIP_MOUSE			118371	6399.99	65510.9	9866.9	31055	64657.4	13278.9	56784.5	22336.3	39192.5	65885.4	76550.8	171244	57266.9	49344.6	157426	149319	11925.4
sp|Q8K3J1|NDUS8_MOUSE			1.32632e+06	1.00058e+06	1.23985e+06	1.31802e+06	1.01605e+06	1.27528e+06	1.28816e+06	1.25588e+06	1.19919e+06	1.43737e+06	1.40705e+06	1.30796e+06	1.40867e+06	1.01389e+06	1.39108e+06	979965	1.23911e+06	1.07871e+06
sp|Q8K3J5|ZN131_MOUSE			31062.8	20126.6	3429.6	10227.9	34563.6	20887	28162.7	1400.99	10143.8	3793.97	17611.2	6193.72	14218.4	26124.8	6120.71	4200.77	15646.6	10566.8
sp|Q8K3K8|OPTN_MOUSE			469649	394030	496069	416662	469787	519147	528611	326538	284219	368004	477073	417648	399940	348348	458736	528242	471190	466560
sp|Q8K3W0|BABA2_MOUSE			189813	96888.1	152209	170307	115240	152497	244608	191781	165016	116290	110586	134062	154735	196996	140969	136030	160773	285731
sp|Q8K3X4|I2BPL_MOUSE			242337	174688	208205	169098	171048	171132	174031	272467	255018	267834	230210	100059	237121	220395	178668	175395	215316	173573
sp|Q8K400|STXB5_MOUSE			396390	273840	313417	363773	289201	331029	173018	410501	478606	397096	339671	355564	434209	335900	351203	385382	354339	452614
sp|Q8K409|DPOLB_MOUSE			88474.3	55339.7	64220.7	98999.5	54158.4	79773.3	93335.6	59286.7	71777.4	50827.9	56737.5	20104.9	69407.2	68099.8	64649	84956.4	95756.3	50250.9
sp|Q8K440|ABC8B_MOUSE			389388	269724	423501	448096	315908	410571	279902	553449	409253	513801	488490	312040	516278	334530	553939	332182	515231	231706
sp|Q8K441|ABCA6_MOUSE			51390.7	15873.9	46885.9	61779.2	34229.3	48455.9	32617.4	60276.7	49127.7	11064.7	12793.3	43903	53953.5	23715.3	69231.1	39002.4	18525.3	13658
sp|Q8K448|ABCA5_MOUSE			46694.5	30207.5	56249	67096.1	46992.1	56143.8	48673.7	65201.5	67719.1	64065.2	25907.7	44810.8	73702.8	20929.4	61249.3	56681.5	85602.6	12086
sp|Q8K4P0|WDR33_MOUSE			40824.4	24415.8	35682.2	39692.5	39146.3	33029.4	64443.1	34425	40786.1	64818	37876.6	41532.4	8200.72	3277.7	39243.3	31520.6	42624.6	39973.4
sp|Q8K4Z3|NNRE_MOUSE			1.26714e+06	2.47175e+06	990113	1.1716e+06	1.40378e+06	1.24819e+06	1.36364e+06	1.46909e+06	1.31612e+06	1.0635e+06	1.48334e+06	1.27176e+06	1.30867e+06	1.59909e+06	999088	1.40321e+06	1.16708e+06	1.85961e+06
sp|Q8K4Z5|SF3A1_MOUSE			1.23664e+06	1.11578e+06	1.18733e+06	1.19614e+06	1.33966e+06	1.08055e+06	1.28437e+06	1.30451e+06	1.37483e+06	1.35186e+06	1.14266e+06	1.01829e+06	1.05194e+06	833681	1.13684e+06	1.04813e+06	1.03812e+06	1.1576e+06
sp|Q8K596|NAC2_MOUSE			13688.9	17886.8	62296.3	66795.2	31610.6	48992.5	37483	78447.6	66456	56748.5	55374.1	42413.9	54210	47683.4	69156.2	28535.7	70399.4	45314.7
sp|Q8K5B2|MCFD2_MOUSE			74243.9	80581.8	79875.7	92685.2	86240.2	79575.1	168999	86420.5	88373.6	98565.3	83326.7	79953.9	55462	197496	77382.1	70824	86946.3	77439.6
sp|Q8N7N5|DCAF8_MOUSE			171809	187011	172986	181580	179240	184099	190452	150103	174005	124879	179192	155839	177219	143013	176058	177026	130030	183686
sp|Q8QZS1|HIBCH_MOUSE			1.27933e+06	1.04664e+06	1.1157e+06	1.17157e+06	1.26907e+06	979506	1.03311e+06	1.12765e+06	1.17791e+06	1.07138e+06	1.11978e+06	1.0812e+06	1.45355e+06	1.20832e+06	980768	1.29619e+06	882019	1.15037e+06
sp|Q8QZT1|THIL_MOUSE			3.24516e+06	3.06508e+06	2.89162e+06	3.70116e+06	3.56265e+06	3.3272e+06	4.26883e+06	3.57229e+06	3.10884e+06	3.07061e+06	3.66132e+06	2.79942e+06	2.90114e+06	3.30649e+06	3.87439e+06	3.7003e+06	2.83953e+06	3.60527e+06
sp|Q8QZV7|INT13_MOUSE			197253	255558	292309	325663	98155.8	323450	399257	205499	120575	93476.4	108357	119410	169567	106777	152396	266100	140812	268876
sp|Q8QZY1|EIF3L_MOUSE			700602	546242	699111	732760	624703	803179	755765	575934	685533	591840	781804	619773	608768	514810	782435	679034	590701	678211
sp|Q8QZY9|SF3B4_MOUSE			120357	108638	97604.5	110612	105752	133103	121284	123152	137437	120649	99969.7	94182.6	67731.5	104745	87263.3	123351	99513.3	144445
sp|Q8QZZ7|TPRKB_MOUSE			129225	135678	187337	122027	85235.4	179164	59388.2	115792	103401	162036	122437	171423	188244	166104	172760	111242	182758	148770
sp|Q8R010|AIMP2_MOUSE			134492	73864	75419.8	53135.2	57727.7	82199.9	36355	48074.1	168309	60066.4	62603.7	77173.5	57937.7	60244.9	60589.7	70138.9	61893.7	65385.2
sp|Q8R016|BLMH_MOUSE			1.68632e+06	2.68315e+06	1.89233e+06	1.51265e+06	2.16298e+06	1.19713e+06	1.25986e+06	1.89809e+06	1.66495e+06	1.59068e+06	1.49315e+06	1.96139e+06	1.64915e+06	2.27435e+06	1.66393e+06	1.75464e+06	1.70694e+06	1.98693e+06
sp|Q8R050|ERF3A_MOUSE			241635	230185	219564	231710	263599	245145	203607	246146	220667	204706	219448	240392	206854	199889	242666	225660	230249	211726
sp|Q8R059|GALE_MOUSE			76826.5	63004.7	84537.2	72425.1	66168.6	97343.4	34555.2	79670.6	69158.5	83512.5	81765.5	90660.2	105468	60096.1	77086.7	86807.5	95135.3	50923.4
sp|Q8R086|SUOX_MOUSE			121122	141988	462052	453216	666109	368988	595706	495342	419440	141723	115552	516446	461311	364860	135278	118902	371361	395863
sp|Q8R0A0|T2FB_MOUSE			191962	431674	288417	242410	310189	218801	339632	233036	220870	272972	262966	247512	222294	364504	161636	280416	225016	293755
sp|Q8R0F6|ILKAP_MOUSE			438722	525883	520433	422473	548535	492507	152461	459725	466941	507742	438101	417871	493782	535028	389747	454729	426952	515801
sp|Q8R0F8|FAHD1_MOUSE			410225	522061	347921	414075	433512	300601	291379	528100	143160	374031	298728	317166	242644	357076	315151	334756	316214	321372
sp|Q8R0H9|GGA1_MOUSE			163652	176012	170547	239966	341359	362344	138662	177926	174960	210730	156741	167416	187308	105201	239521	189887	159370	141088
sp|Q8R0X7|SGPL1_MOUSE			45797.2	56489.7	57545.4	63252.2	49914.8	81970.1	137259	66919.2	32424.8	78206.9	68746.9	68986.4	19501.4	101764	63664.1	36801.9	53625.8	67618.6
sp|Q8R0Y6|AL1L1_MOUSE			1.8077e+06	1.37095e+06	1.85898e+06	1.81507e+06	1.8714e+06	1.85038e+06	1.64537e+06	1.67596e+06	1.88157e+06	1.85212e+06	1.84123e+06	1.74876e+06	2.37515e+06	1.83676e+06	2.04221e+06	2.03421e+06	1.84025e+06	1.94151e+06
sp|Q8R0Y8|S2542_MOUSE			42957.7	32795.6	37029.2	20885.8	38865.2	53009.8	82795.2	52510.5	50836	62806.2	44155.5	44934.3	65859.7	68818.4	49494	36869.9	50601	76520.7
sp|Q8R105|VP37C_MOUSE			79684.1	177386	211229	186682	194553	207199	45350.1	157147	195124	224450	197060	196874	197212	245662	188519	131416	165627	182862
sp|Q8R123|FAD1_MOUSE			94940.8	61107.6	98252.5	20244.9	26812.7	45353.4	35340.1	43410.2	27351.2	55274.5	74788	56988.5	41037.2	20496	71340.6	74138.8	71662.6	83236.1
sp|Q8R124|KLH36_MOUSE			34196.3	12283.6	43824.6	43996.1	38809.5	48682.3	23212.8	37673.5	36696	6112.85	50836.6	29876.9	14480.7	20068.8	31665.4	46175.8	36300.6	23175.6
sp|Q8R127|SCPDL_MOUSE			796994	443093	688646	988593	590777	926694	536437	921710	796607	706112	799506	749671	888295	647783	1.05981e+06	760100	882204	732361
sp|Q8R164|BPHL_MOUSE			136766	42244.6	106002	119029	112375	100331	239934	53362.2	95507.5	107668	87875.7	56395.7	118243	85366.4	127340	105677	86326	49034.2
sp|Q8R180|ERO1A_MOUSE			284457	197844	223104	306849	219860	263749	246611	242906	285969	266964	258239	247042	284672	184427	235339	251100	293708	346593
sp|Q8R191|SNG3_MOUSE			1.00532e+06	729344	1.05046e+06	1.46872e+06	909355	1.34913e+06	921845	1.38147e+06	1.26083e+06	1.66242e+06	1.09923e+06	1.08018e+06	1.12013e+06	978001	1.39222e+06	730141	930086	1.11106e+06
sp|Q8R1B0|STAC2_MOUSE			71104.9	27227.2	15595.5	75549.3	69001	85968.4	99914.6	86570	76272	93337.8	61696.9	70906.1	62333.6	103877	68866.6	59421.2	48830.7	18518.1
sp|Q8R1B4|EIF3C_MOUSE			723274	517616	714198	795144	638605	882898	728804	695670	695276	1.09122e+06	602629	690531	750937	745198	833445	740869	752981	474175
sp|Q8R1B5|CPLX3_MOUSE			3.67689e+06	6.13776e+06	3.26797e+06	2.76456e+06	5.27614e+06	2.58849e+06	4.72357e+06	4.6697e+06	3.21668e+06	2.69618e+06	2.51334e+06	2.67623e+06	2.52663e+06	3.16875e+06	2.62953e+06	3.58534e+06	1.90528e+06	2.79303e+06
sp|Q8R1F6|HID1_MOUSE			79696.4	14097	64041.3	88874	75297.1	88850	9215.9	93745.8	84865.7	107988	78220.8	85665.3	82534.7	34839.3	88652.9	66828.3	57614.6	21108.8
sp|Q8R1H0|HOP_MOUSE			18080.2	29294.5	21853.4	12740.5	8778.91	12193.4	42263.2	15172.8	52596.6	7113.7	15609	59983.9	30603	27626	86544.3	37722.7	68288.9	17570.5
sp|Q8R1I1|QCR9_MOUSE			60069.6	60839.2	37030.2	52124.9	73279.8	49834.1	75211.5	45285.2	46209.1	32629.9	75687.5	61385.1	43934.1	79796.7	71333.9	71129.1	54572.6	60812.6
sp|Q8R1K1|UBAC2_MOUSE			40534	58350.5	38212.2	66425.6	42568.8	56891.4	23052.7	48847.5	55897.7	53118.9	46642.4	35941.7	44330.5	5210.37	52655.2	9065.96	34790	5075.7
sp|Q8R1N4|NUDC3_MOUSE			12895.4	14919.6	13007.2	33135.9	13761	37307.8	29172.6	22047	26367.8	30554.1	26977.1	39459.6	17967	18334.6	25170	25095.9	21239	25927.7
sp|Q8R1Q8|DC1L1_MOUSE			1.42188e+06	1.10105e+06	1.34453e+06	1.38512e+06	1.32671e+06	1.68318e+06	1.58916e+06	1.26526e+06	1.41534e+06	1.1884e+06	1.45909e+06	1.42721e+06	1.28564e+06	1.30551e+06	1.41363e+06	1.47574e+06	1.41011e+06	1.46708e+06
sp|Q8R1T1|CHMP7_MOUSE			74866.5	57427.9	17384.1	40403.7	46524.9	93308.1	33443.5	59683.9	142359	91534.7	96985.3	38983.6	18577.6	56786	230461	129608	93052.8	73525.3
sp|Q8R1V4|TMED4_MOUSE			129812	161408	130537	146019	152938	133198	156750	151387	124365	147951	156371	139779	103303	155855	128991	127281	147803	134045
sp|Q8R1W8|IMPG1_MOUSE			3.10435e+06	6.867e+06	3.96774e+06	2.62488e+06	5.84631e+06	4.33506e+06	2.1256e+06	2.66541e+06	1.68839e+06	1.34273e+06	4.32403e+06	4.21442e+06	3.33878e+06	4.87677e+06	2.42514e+06	5.68598e+06	3.32223e+06	3.46044e+06
sp|Q8R2M2|TDIF2_MOUSE			84945.7	27882.5	77861	100831	75266	75168.1	78992.1	78608.1	90553.2	77959.7	75259.7	95351.1	97760.7	55094.4	106649	68694.4	63660	79296
sp|Q8R2R9|AP3M2_MOUSE			695265	579978	682753	829806	622645	840576	475918	812851	757192	988489	727459	796941	816204	510210	794254	685133	800738	853084
sp|Q8R2T8|TF3C5_MOUSE			42124.2	49805.8	86243.1	114926	112334	76321.7	252888	134294	89881	88315.1	90725.6	94685	102385	17866.6	124676	111631	184632	72936.1
sp|Q8R2Y0|ABHD6_MOUSE			242074	128323	218411	258831	174017	288362	466345	295183	259777	322796	218965	192808	263098	276540	265117	171629	281684	269150
sp|Q8R2Y2|MUC18_MOUSE			129832	136652	95556.4	124738	132782	70434.1	178540	87779.7	139909	116230	75535.4	84417.4	139267	145183	100474	103865	42607.6	72845.7
sp|Q8R2Y8|PTH2_MOUSE			169859	169476	126072	144864	172213	118555	217625	172412	143480	157887	149663	150772	150140	121881	171554	149980	121591	1776.88
sp|Q8R307|VPS18_MOUSE			19611	55646.3	50661.4	38806	49015.8	57407.3	53548.1	66615.6	22506.3	30639.8	32692.3	40287.8	21765.5	23030.4	28431.8	26853.3	44324.4	5345.44
sp|Q8R317|UBQL1_MOUSE			178364	237815	202567	161251	186141	162279	48077.4	236285	230195	136000	172254	199578	113464	259553	159933	195495	138255	237079
sp|Q8R326|PSPC1_MOUSE			1.25362e+06	1.08384e+06	1.33997e+06	1.35994e+06	1.32168e+06	1.1454e+06	1.48007e+06	1.085e+06	1.33894e+06	1.33333e+06	1.17249e+06	1.10792e+06	1.33626e+06	1.16296e+06	1.34473e+06	1.17031e+06	1.16776e+06	1.2444e+06
sp|Q8R344|CCD12_MOUSE			73088.1	78432.8	58862.5	35109.7	18570.2	56071.3	47486.1	54280.7	57484.3	54252.1	57939.8	59289	65177.6	70850.9	39917.9	2440.7	34614.5	57865.7
sp|Q8R349|CDC16_MOUSE			120332	81876.8	38690.4	90191.1	91929.8	103721	46635.9	105461	110469	122793	110640	109800	98753.7	45835.4	109408	115610	98907.1	101171
sp|Q8R3D1|TBC13_MOUSE			83971.2	77779.1	98502.1	62283.9	72506.8	69990.6	60425.9	69945.6	69819.8	92632.1	85640	56016	64992	139695	75802.8	74346.8	77648.1	118926
sp|Q8R3E3|WIPI1_MOUSE			55003.5	77464.2	61859.1	52573.6	60576.2	62106.2	74862.9	61501.4	90828.1	63429.5	70647.3	45680.3	84633.3	135602	79535.1	65118.9	74975.9	94016.7
sp|Q8R3F5|FABD_MOUSE			146234	150813	143122	91485.7	146585	73882.6	203651	155670	103430	158538	130334	139411	120304	203553	135673	112675	142829	168604
sp|Q8R3F9|STPAP_MOUSE			5612.54	52398.4	7353.65	25114.7	36158.4	35155.8	52619.2	37001.3	3785.86	31169.2	16338.5	43903.7	38631.8	16448.4	7176.62	4327.07	14378.1	4731.88
sp|Q8R3H7|HS2ST_MOUSE			65098.9	81736	68867.5	95592.4	76627.9	65038.5	131434	86606.7	84333.7	85105.1	65756.4	79209.1	72320.7	59352.6	92007.8	76548.3	2943.05	73616.7
sp|Q8R3N6|THOC1_MOUSE			530798	540872	477714	547778	421472	480513	448524	456530	517226	520735	451628	459174	463568	246680	577271	402863	511825	505208
sp|Q8R409|HEXI1_MOUSE			6814.51	10597.7	3512.19	13823.3	1538.44	7472.36	28847.5	11040.2	11803.4	7869.87	11085.4	6562.98	2933.27	26571.7	14324.1	8587.5	9330.07	24082.7
sp|Q8R464|CADM4_MOUSE			147992	154426	82045.5	131972	144601	136351	200809	181175	175477	186531	158931	89141.8	131695	157172	148904	193737	124911	80895.4
sp|Q8R480|NUP85_MOUSE			60919.9	66733.3	71308.7	59579.4	44092.8	87299.4	105343	84814.3	72939.3	143904	89785.9	60091.9	134960	147904	77751.4	62766.7	121988	50624.8
sp|Q8R4N0|CLYBL_MOUSE			155676	133189	111211	167717	156542	95346.7	94034	142379	136951	139781	136133	123427	130893	145169	172038	131826	128546	133996
sp|Q8R4R6|NUP35_MOUSE			75443.3	84134.1	106798	139548	70124	123982	73986.1	129291	127200	165873	108078	107789	123774	47004.7	123610	81969.1	10788.2	101745
sp|Q8R570|SNP47_MOUSE			371336	176495	317995	292760	314200	251768	309412	393488	352056	334022	253586	250213	317895	288093	357935	273021	281335	279733
sp|Q8R574|KPRB_MOUSE			1.19083e+06	1.64252e+06	1.28341e+06	1.18881e+06	1.57951e+06	1.08191e+06	1.48844e+06	1.27073e+06	1.04898e+06	1.12436e+06	1.24817e+06	1.03797e+06	1.25419e+06	1.63517e+06	1.25805e+06	1.18222e+06	1.52632e+06	1.60318e+06
sp|Q8R5C5|ACTY_MOUSE			962919	916682	913985	892739	1.05077e+06	928342	1.08716e+06	904281	953600	853023	924302	868915	869430	830636	858396	850106	785757	895019
sp|Q8R5F3|OARD1_MOUSE			105384	107728	146302	113589	110442	102535	27720.7	106584	131001	124356	148852	114166	135010	143489	116817	135680	132321	149550
sp|Q8R5H1|UBP15_MOUSE			101733	364370	363611	303774	426881	286766	109428	243494	281640	60926.7	331435	264364	363012	71334.3	262770	132695	288884	48611.4
sp|Q8R5J9|PRAF3_MOUSE			328008	357921	291875	362450	248258	274953	649910	278022	337167	361495	355719	324985	334768	367109	288856	235860	281875	434407
sp|Q8VBT0|TMX1_MOUSE			2.51071e+06	2.60882e+06	2.23308e+06	1.78374e+06	2.49395e+06	1.64741e+06	2.68044e+06	2.44536e+06	2.49773e+06	1.63608e+06	1.62538e+06	2.17436e+06	2.15015e+06	2.06444e+06	1.85607e+06	2.18293e+06	1.96148e+06	1.75159e+06
sp|Q8VBT9|ASPC1_MOUSE			31453.4	28323.7	25176.8	29041.5	26100.5	27289.2	8477.67	37967.1	30408.4	27888.9	29592.3	24924.7	23350.8	17672	42728.8	29360.4	22265	35776.9
sp|Q8VBV3|EXOS2_MOUSE			141977	153147	125539	217081	139206	149166	152834	200302	179698	100226	148170	158594	151927	107964	150688	159495	214718	115235
sp|Q8VBV7|CSN8_MOUSE			831292	957192	745515	745921	906246	671869	1.14969e+06	831502	825695	818910	873326	821926	796581	895349	917534	813147	714894	936066
sp|Q8VBZ3|CLPT1_MOUSE			279662	157701	172849	238981	196793	229517	229306	243901	271757	268347	223476	202153	259532	343497	208221	227549	252771	255516
sp|Q8VC30|TKFC_MOUSE			55507.8	40294.8	57086	48446.9	48961.9	48113	272125	61662.6	55900	95699.5	62776.4	59743.9	92757.6	80650.5	69784.5	55580.7	41194.2	59366.7
sp|Q8VC33|NXNL1_MOUSE			25779.9	37129.8	5418.38	39334.2	36345.8	80278.4	13464.3	21004.7	79586.1	37672.2	66836.6	43011	135871	55483.8	33772.9	33477.2	60781.8	14266
sp|Q8VC42|RMC1_MOUSE			7982.69	11693.5	34503.4	42810.8	36616.6	45126	24782	31132.4	13780.1	14129.8	32267.2	33927.3	65846.1	13882.5	53020.8	22698.4	39412.5	18439.6
sp|Q8VCA8|SCRN2_MOUSE			159821	163553	178657	153958	208253	191682	133341	167180	201593	145001	122079	152421	124796	183249	143819	233752	141058	187314
sp|Q8VCD6|REEP2_MOUSE			105251	100578	111339	139706	111577	103435	187082	137974	112907	139890	107707	110890	88457.7	112265	138514	102527	96589.4	126523
sp|Q8VCH7|RDH10_MOUSE			38459.2	18242.1	10946.7	23060.7	15755.3	11519.8	8134.08	19028.7	39983.4	18679.9	66720.7	7347.52	19271.3	7260.41	11019.4	25940.4	18878.1	12177.8
sp|Q8VCK3|TBG2_MOUSE			223549	214242	228308	250988	221956	245968	86224.3	190336	254516	241898	256780	237871	271687	103220	225376	199645	210856	221308
sp|Q8VCN5|CGL_MOUSE			104553	161173	200868	90852	119971	131092	190987	163620	168005	113925	104051	125265	144336	133006	77712.4	202073	100797	94104.8
sp|Q8VCT3|AMPB_MOUSE			143158	129845	118293	245903	165386	224175	278503	157526	131181	196173	266445	122544	170318	151780	165918	198478	189246	185860
sp|Q8VCW8|ACSF2_MOUSE			165840	103349	166515	228018	117258	168935	88654.7	197210	151332	264806	124794	171884	225039	192454	219381	111127	208137	189892
sp|Q8VCX5|MICU1_MOUSE			32921.5	40709.9	12690.3	19583.4	13578	12041.7	39165.4	536.553	6948.92	12853.3	32563.7	3202.19	15808.1	22132.8	37603.1	28826.5	34081.9	4139.29
sp|Q8VD12|Z385A_MOUSE			554671	376023	662577	738475	496905	636772	536632	655242	643844	644146	615796	529109	757035	560658	627451	466307	590358	501065
sp|Q8VD33|SGTB_MOUSE			426146	451738	398721	327288	462862	386123	452303	400189	463862	353599	362099	403514	402587	642863	378544	379055	352851	580518
sp|Q8VD37|SGIP1_MOUSE			156623	201862	43945.6	69230.3	162975	176833	33198.5	73375.8	70452.7	36378.8	142443	85522.4	189927	102076	33525.7	190096	47851.3	6106.45
sp|Q8VD63|TSYL4_MOUSE			143541	61430	126136	153487	89997.3	159758	155471	113068	132212	149422	73074.7	125878	115352	135163	96307.5	123222	108748	121673
sp|Q8VD65|PI3R4_MOUSE			72940.8	35535.1	60831.2	96060.7	38908.2	103220	59348.3	43065.7	96500.5	30527.3	180341	108413	135554	94607.6	102511	27408.9	26362.8	84998.3
sp|Q8VD72|TTC8_MOUSE			294225	274809	257290	119480	285861	343328	445564	97361.9	153989	52748.6	170749	182335	258345	395157	144225	313399	209132	109262
sp|Q8VD75|HIP1_MOUSE			245849	380816	221260	274000	238694	502509	232250	254995	269415	252447	201061	253813	312263	191951	301635	486314	227146	325840
sp|Q8VDC0|SYLM_MOUSE			195565	128457	172098	214506	160860	242468	99880.6	200034	188204	231157	193730	131226	225256	133119	241200	163298	207792	201960
sp|Q8VDC1|FYCO1_MOUSE			684554	555064	683214	650747	630095	711740	746297	629621	617683	651062	676777	630660	664694	637911	719335	564962	652578	624864
sp|Q8VDD5|MYH9_MOUSE			2.09651e+06	1.92569e+06	1.9992e+06	2.04266e+06	1.87087e+06	1.85152e+06	1.75497e+06	2.03683e+06	2.13443e+06	2.08542e+06	1.56565e+06	2.02437e+06	2.11116e+06	1.68888e+06	1.98906e+06	1.70295e+06	1.75209e+06	1.77508e+06
sp|Q8VDD8|WASH1_MOUSE			209114	16647.5	19702.2	9508.95	17311.8	214336	24177.3	3808.07	264871	248877	13857	7805.28	13496.6	68274.2	241723	154346	18268.8	14711.3
sp|Q8VDJ3|VIGLN_MOUSE			936540	936179	1.15175e+06	1.01082e+06	888549	1.03204e+06	949819	1.15413e+06	861673	993940	1.06129e+06	746545	934465	745195	1.20006e+06	963288	1.09907e+06	830506
sp|Q8VDM4|PSMD2_MOUSE			1.01156e+06	1.20993e+06	1.12394e+06	932594	1.06994e+06	1.09286e+06	1.48203e+06	1.07112e+06	1.07354e+06	1.18645e+06	1.11245e+06	1.159e+06	847677	1.6029e+06	1.03209e+06	1.0116e+06	1.05564e+06	1.66869e+06
sp|Q8VDM6|HNRL1_MOUSE			850832	672650	855525	905614	802482	863015	1.70187e+06	1.07126e+06	841678	1.06973e+06	941471	1.00147e+06	978589	658438	958098	764689	1.06561e+06	802594
sp|Q8VDN2|AT1A1_MOUSE			1.3694e+07	7.82279e+06	1.17119e+07	1.57505e+07	9.89073e+06	1.46207e+07	1.41523e+07	1.55097e+07	1.42155e+07	1.84094e+07	1.27274e+07	1.19493e+07	1.63011e+07	1.04429e+07	1.57282e+07	1.13418e+07	1.28602e+07	1.15559e+07
sp|Q8VDN4|CCD92_MOUSE			84106.6	9898.79	12567.4	124231	185301	111948	59752.2	91528.2	5974.62	89776.8	90157.8	122985	20649.5	88967.9	6833.78	330609	152239	45350.5
sp|Q8VDP2|CX056_MOUSE			43317.1	40564	36399.8	47507.2	56279.1	43432.1	19949.9	48544.1	47402.5	46845.8	48988.7	46323.4	46569.6	43386.3	40730.3	38649	34176.2	36340
sp|Q8VDP4|CCAR2_MOUSE			2.52982e+06	2.0864e+06	2.49342e+06	2.64023e+06	2.51894e+06	2.69452e+06	2.98311e+06	2.38516e+06	2.57617e+06	2.57823e+06	2.54525e+06	2.53854e+06	2.57678e+06	2.59851e+06	2.39565e+06	2.51709e+06	2.41781e+06	2.49634e+06
sp|Q8VDQ1|PTGR2_MOUSE			115298	91951.4	130881	107987	100205	129186	186237	92951.1	110083	124125	141107	126699	136826	181534	134604	166766	161136	139892
sp|Q8VDS4|RPR1A_MOUSE			96724.2	139540	90053.7	149542	95147.8	124977	150646	126772	126199	151495	84235.5	89470.1	160433	40083.8	103812	79356.2	107448	111828
sp|Q8VDT9|RM50_MOUSE			54779.9	69713.8	55661.6	63178.9	65128.5	52354.5	82490.9	69443.1	61501.8	19188.3	44597.7	56255.5	63837.3	67190.2	40902	56092.3	27003.8	36698.4
sp|Q8VDU0|GPSM2_MOUSE			118669	97279.9	129339	45813	31460.3	117961	36861	102696	47327.5	22862	92222.4	64821.7	130676	156987	72856.4	90864.7	54573.9	77790
sp|Q8VDW0|DX39A_MOUSE			194035	143738	191714	186416	123066	190304	47979.6	141206	187324	205185	196283	146739	175937	158952	154735	182043	168305	137728
sp|Q8VDY9|CAAP1_MOUSE			40527.1	58051.8	32776.5	31440.7	25116.3	31537.9	17849.1	34200.2	22778.3	28589.1	21298.2	28492.5	23652.3	29931.3	75917.9	29499.7	56040.4	23520.5
[truncated: 2,440 more rows]

## Sheet: WT vs. AD-tg(PBS) 
Protein	P Value Proteins	FC Proteins
tr|A0A1Y7VLP0|A0A1Y7VLP0_MOUSE	0.0141304	8.58793
sp|Q9D7Z3|NOL7_MOUSE	0.0145892	4.0087
tr|E9Q6R7|E9Q6R7_MOUSE	0.00223792	3.54734
tr|E9QMC1|E9QMC1_MOUSE	0.0325679	2.9624
tr|B1AV01|B1AV01_MOUSE	0.00532173	2.82163
sp|Q7TN29|SMAP2_MOUSE	0.0199917	2.81393
sp|Q8VHK9|DHX36_MOUSE	0.0191189	2.70687
sp|Q69ZX6|MOR2A_MOUSE	0.0156616	2.67174
tr|A2AA71|A2AA71_MOUSE	0.002779	2.59699
sp|P15499|PRPH2_MOUSE	0.0378001	2.47841
sp|P48024|EIF1_MOUSE	0.0362278	2.15947
tr|D3Z7R9|D3Z7R9_MOUSE	0.0326465	2.13346
sp|Q80V26|IMPA3_MOUSE	0.0308983	2.12558
tr|Q6ZWZ4|Q6ZWZ4_MOUSE	0.0261984	2.10747
sp|Q7TMC8|FUK_MOUSE	0.00434076	1.85654
sp|P23881|TCEA3_MOUSE	0.0416158	1.85577
tr|G3UXH4|G3UXH4_MOUSE	0.0328833	1.83818
tr|D3Z6W3|D3Z6W3_MOUSE	0.0248074	1.79351
tr|A0A0R4J0W6|A0A0R4J0W6_MOUSE	0.0488358	1.69695
tr|D3YTU2|D3YTU2_MOUSE	0.049784	1.68053
sp|Q3V3N7|BBS1_MOUSE	0.00988988	1.66213
sp|P09174|CNRG_MOUSE	0.0311532	1.64027
sp|Q7TSV4|PGM2_MOUSE	0.00527532	1.63931
sp|Q8K2G4|BBS7_MOUSE	0.0295811	1.62993
tr|Q3T9A5|Q3T9A5_MOUSE	0.0487632	1.61992
tr|Q8R056|Q8R056_MOUSE	0.048165	1.57798
sp|P15409|OPSD_MOUSE	0.0494217	1.54112
sp|Q9D0R9|WDR89_MOUSE	0.0289668	1.51124
sp|Q9CWF6|BBS2_MOUSE	0.013927	1.50238
sp|Q69Z26|CNTN4_MOUSE	0.0227476	1.42582
sp|Q8VDY9|CAAP1_MOUSE	0.0283532	1.42389
tr|H7BWX9|H7BWX9_MOUSE	0.0403919	1.41949
tr|Z4YJH1|Z4YJH1_MOUSE	0.0407443	1.40296
sp|P62874|GBB1_MOUSE	0.022563	1.39696
sp|O35600|ABCA4_MOUSE	0.0450802	1.32929
tr|A0A0R4J1P1|A0A0R4J1P1_MOUSE	0.0239603	1.32722
tr|A0A286YDU3|A0A286YDU3_MOUSE	0.010077	1.32652
tr|A0A0R4J107|A0A0R4J107_MOUSE	0.047446	1.32253
tr|A0A0R4J259|A0A0R4J259_MOUSE	0.0206349	1.3067
sp|P26883|FKB1A_MOUSE	0.0318154	1.30366
tr|I7HJQ9|I7HJQ9_MOUSE	0.023331	1.26747
sp|Q3TMH2|SCRN3_MOUSE	0.0272384	1.26681
tr|Q3UDS7|Q3UDS7_MOUSE	0.0315285	1.24808
tr|A0A0R4J0H3|A0A0R4J0H3_MOUSE	0.0422688	1.24673
sp|O35435|PYRD_MOUSE	0.0272344	1.24294
sp|D3Z4S3|PTRD1_MOUSE	0.012511	1.23516
sp|Q62028|PLA2R_MOUSE	0.0446229	1.23437
sp|Q9JM62|REEP6_MOUSE	0.0283505	1.22346
tr|A0A1W2P6P1|A0A1W2P6P1_MOUSE	0.0139239	1.19429
sp|Q8BV13|CSN7B_MOUSE	0.0432113	1.18705
sp|Q9D273|MMAB_MOUSE	0.018287	1.1848
sp|Q9DBF1|AL7A1_MOUSE	0.0359753	1.16843
sp|Q99KE1|MAOM_MOUSE	0.035708	1.14588
sp|Q91Z53|GRHPR_MOUSE	0.0414047	1.133
sp|Q5XJY5|COPD_MOUSE	0.041884	1.11621
sp|O35551|RABE1_MOUSE	0.0413445	0.897562
sp|Q9D6Z1|NOP56_MOUSE	0.00647522	0.879933
sp|Q80TJ1|CAPS1_MOUSE	0.0398055	0.871773
tr|A0A0R4J170|A0A0R4J170_MOUSE	0.0294145	0.8681
sp|Q8CDN6|TXNL1_MOUSE	0.0101098	0.867682
sp|P70168|IMB1_MOUSE	0.0440097	0.858651
tr|B1AWV9|B1AWV9_MOUSE	0.0331266	0.855094
sp|Q5SRX1|TM1L2_MOUSE	0.0264563	0.852216
sp|Q9CYN9|RENR_MOUSE	0.0400972	0.847137
sp|Q99JF8|PSIP1_MOUSE	0.0160119	0.846683
tr|A0A0R4J1S2|A0A0R4J1S2_MOUSE	0.0490445	0.839807
sp|B1AZI6|THOC2_MOUSE	0.0388657	0.839479
tr|E9QKH8|E9QKH8_MOUSE	0.0359847	0.838048
sp|Q9Z1J3|NFS1_MOUSE	0.0279179	0.83749
sp|Q9EPR5|SORC2_MOUSE	0.0308505	0.833679
sp|Q8BG30|NELFA_MOUSE	0.0310112	0.82922
sp|Q62419|SH3G1_MOUSE	0.0388691	0.828049
sp|Q9CYK1|SYWM_MOUSE	0.00938245	0.826965
tr|Q52KF7|Q52KF7_MOUSE	0.0120442	0.826569
sp|Q9QXE7|TBL1X_MOUSE	0.0177903	0.82486
sp|Q99L04|DHRS1_MOUSE	0.0346368	0.822812
sp|Q91Z31|PTBP2_MOUSE	0.0305452	0.816701
sp|P63002|AES_MOUSE	0.0040444	0.816486
tr|A2ALL9|A2ALL9_MOUSE	0.0422813	0.813562
tr|B1AT92|B1AT92_MOUSE	0.0198506	0.811772
sp|Q9D8U8|SNX5_MOUSE	0.026721	0.80893
sp|O35604|NPC1_MOUSE	0.0308248	0.807033
sp|Q80UU9|PGRC2_MOUSE	0.0456618	0.80669
sp|Q9CPY7|AMPL_MOUSE	0.0298794	0.795978
tr|Q5EBP8|Q5EBP8_MOUSE	0.00298082	0.795829
sp|P01899|HA11_MOUSE	0.0077005	0.789851
sp|P49070|CAMLG_MOUSE	0.00921585	0.788596
sp|P58404|STRN4_MOUSE	0.0300479	0.787774
sp|Q9JM13|RABX5_MOUSE	0.047476	0.787103
tr|E9Q0N0|E9Q0N0_MOUSE	0.0358947	0.782626
sp|Q7TT37|ELP1_MOUSE	0.0244411	0.780963
sp|Q8BY89|CTL2_MOUSE	0.0467317	0.777576
sp|Q8VDM6|HNRL1_MOUSE	0.026679	0.774083
sp|Q9WV34|MPP2_MOUSE	0.0302083	0.771675
tr|F6WDS8|F6WDS8_MOUSE	0.0119649	0.770968
sp|P51175|PPOX_MOUSE	0.000489569	0.768505
sp|Q99LX0|PARK7_MOUSE	0.0451254	0.767695
tr|J7NUP1|J7NUP1_MOUSE	0.0304698	0.760184
tr|Z4YJT3|Z4YJT3_MOUSE	0.0237718	0.758852
tr|A0A2C9F2D2|A0A2C9F2D2_MOUSE	0.0407497	0.755316
sp|Q8BI72|CARF_MOUSE	0.010819	0.75235
tr|E9QPI5|E9QPI5_MOUSE	0.0222876	0.746452
tr|A0A1D5RLT6|A0A1D5RLT6_MOUSE	0.0362186	0.742696
sp|Q9EPK2|XRP2_MOUSE	0.0127529	0.73576
sp|Q3UHL1|CAMKV_MOUSE	0.0253403	0.734088
sp|Q61036|PAK3_MOUSE	0.0390664	0.733649
sp|P84084|ARF5_MOUSE	0.0035189	0.732869
tr|F7C846|F7C846_MOUSE	0.0177105	0.730456
sp|Q8CCB4|VPS53_MOUSE	0.0192	0.725266
tr|A1L3S7|A1L3S7_MOUSE	0.0360944	0.715445
tr|Q8BSH9|Q8BSH9_MOUSE	0.0438653	0.715072
tr|Q7M6W1|Q7M6W1_MOUSE	0.023566	0.714431
sp|Q3UGS4|MCRI1_MOUSE	0.0341618	0.712958
sp|Q9WUD1|CHIP_MOUSE	0.0163042	0.712442
tr|Q5F258|Q5F258_MOUSE	0.0201479	0.711628
sp|Q9CRD2|EMC2_MOUSE	0.0101701	0.711588
tr|A0A2R8VHH1|A0A2R8VHH1_MOUSE	0.0285411	0.711238
sp|P36916|GNL1_MOUSE	0.0142009	0.703393
sp|Q9CXG3|PPIL4_MOUSE	0.0178228	0.702245
sp|Q8K1N4|SPAS2_MOUSE	0.0421737	0.697872
tr|A0A087WNU5|A0A087WNU5_MOUSE	0.0237374	0.687219
sp|Q9QZD8|DIC_MOUSE	0.0307813	0.685276
sp|P48774|GSTM5_MOUSE	0.0400132	0.679916
tr|B1AQX9|B1AQX9_MOUSE	0.0130478	0.673382
sp|Q8R480|NUP85_MOUSE	0.0266605	0.672129
sp|Q9D164|FXYD6_MOUSE	0.00507323	0.666442
sp|P30999|CTND1_MOUSE	0.0283904	0.661363
sp|Q80TJ1-2|CAPS1_MOUSE	0.0288737	0.656761
tr|Q3TDV8|Q3TDV8_MOUSE	0.0315845	0.647925
sp|Q8R0Y8|S2542_MOUSE	0.013167	0.64165
sp|Q8CCK0|H2AW_MOUSE	0.0302806	0.64111
tr|E9Q027|E9Q027_MOUSE	0.0399908	0.634544
sp|P70245|EBP_MOUSE	0.0124668	0.624943
tr|Q5NCM5|Q5NCM5_MOUSE	0.036041	0.62007
sp|Q60974|NCOR1_MOUSE	0.0305089	0.614485
sp|Q3UMU9-2|HDGR2_MOUSE	0.0377777	0.603137
tr|A0A1L1SV73|A0A1L1SV73_MOUSE	0.0148444	0.597098
tr|Q8K2D8|Q8K2D8_MOUSE	0.0237886	0.592703
sp|P43275|H11_MOUSE	0.0439224	0.590575
sp|Q8BR63|F177A_MOUSE	0.0443889	0.585659
sp|Q8VC30|TKFC_MOUSE	0.0420038	0.583616
tr|Q3TCU5|Q3TCU5_MOUSE	0.00424787	0.580287
sp|P62849|RS24_MOUSE	0.00358844	0.561621
sp|O08583|THOC4_MOUSE	0.0108984	0.559848
sp|Q9DB07|IFT46_MOUSE	0.044783	0.55574
sp|Q8VED5|K2C79_MOUSE	0.0439302	0.551933
sp|Q6DFW0|CI072_MOUSE	0.0404971	0.551763
sp|Q9CY57|CHTOP_MOUSE	0.0366212	0.549389
sp|P47811|MK14_MOUSE	0.0460108	0.544199
sp|Q9D4C9|CLVS1_MOUSE	0.0200944	0.531546
sp|Q99LG2|TNPO2_MOUSE	0.00572343	0.527874
sp|P17095|HMGA1_MOUSE	0.000281119	0.524636
sp|Q9JJV1|CRBA2_MOUSE	0.0189619	0.521834
sp|Q8BGX3|LRTM2_MOUSE	0.0432877	0.521143
sp|Q3UV17|K22O_MOUSE	0.0287916	0.502422
sp|O88502|PDE8A_MOUSE	0.0111238	0.500459
sp|P62696|CRBB2_MOUSE	0.0237909	0.478807
sp|Q62172|RBP1_MOUSE	0.0113706	0.473644
tr|E2QRQ3|E2QRQ3_MOUSE	0.041555	0.462037
sp|P57716|NICA_MOUSE	0.00594204	0.461247
tr|A2AQJ7|A2AQJ7_MOUSE	0.00144619	0.460336
sp|Q9ER39|TOR1A_MOUSE	0.00435352	0.458804
sp|Q922U2|K2C5_MOUSE	0.0226468	0.435975
sp|Q8K2J0|PLCD3_MOUSE	0.0320599	0.434695
sp|Q9DBN9|DDX59_MOUSE	0.0195084	0.429588
sp|Q8HW98|IGLO5_MOUSE	0.0425573	0.42152
tr|E9Q1M6|E9Q1M6_MOUSE	0.0209379	0.41639
sp|Q8BS95|GPHR_MOUSE	0.0034759	0.413804
tr|G3X8R0|G3X8R0_MOUSE	0.0185392	0.392512
tr|E9Q0F0|E9Q0F0_MOUSE	0.0275029	0.378388
sp|Q9WVF8|TUSC2_MOUSE	0.0483015	0.368399
sp|Q6P9R2|OXSR1_MOUSE	0.00685771	0.367803
sp|Q5U4D8|SC5A6_MOUSE	0.00298442	0.352011
sp|P70451|FER_MOUSE	0.0255389	0.344574
RRRRRtr|Q7TR89|Q7TR89_MOUSE	0.0158154	0.323605
sp|Q80SZ7|GBG5_MOUSE	0.0186095	0.291737
sp|P12023-2|APP_MOUSE	1.99975e-09	0.288039
sp|P49135|ERCC3_MOUSE	0.0294648	0.278803
tr|A0A087WQ44|A0A087WQ44_MOUSE	0.00650021	0.272901
tr|H9KV05|H9KV05_MOUSE	0.0102735	0.241594
sp|Q9CZX0|ELP3_MOUSE	0.0478092	0.218601
tr|Q8VC91|Q8VC91_MOUSE	0.00446431	0.175691
tr|Q8C0M2|Q8C0M2_MOUSE	0.0105664	0.145084
tr|D3YUP1|D3YUP1_MOUSE	0.0508886	1.42465
sp|D3Z2R5|SELN_MOUSE	0.0511772	8.19878
sp|P29341|PABP1_MOUSE	0.0513284	1.20206
sp|Q5SSM3|RHG44_MOUSE	0.0514012	0.733874
sp|P20443|ARRS_MOUSE	0.0515614	1.55836
sp|P43081|GUC1A_MOUSE	0.0517997	1.39073
sp|P51855|GSHB_MOUSE	0.0518872	1.30101
tr|Q3U3M5|Q3U3M5_MOUSE	0.0520354	0.698614
sp|Q80TL4|PHF24_MOUSE	0.0522094	0.787999
sp|P47857|PFKAM_MOUSE	0.0526291	0.858771
sp|Q61781|K1C14_MOUSE	0.0528716	0.51316
sp|Q62261|SPTB2_MOUSE	0.0529407	0.864413
sp|A2ALS5|RPGP1_MOUSE	0.0533834	0.903957
tr|B9EJ54|B9EJ54_MOUSE	0.0535096	0.642131
sp|Q6PGF7|EXOC8_MOUSE	0.0536641	0.546165
sp|Q8VEH5|EPMIP_MOUSE	0.053786	0.819829
sp|O88307|SORL_MOUSE	0.0539142	0.60068
sp|Q9ERI6|RDH14_MOUSE	0.0540095	0.677351
sp|Q6P4T1|SNX19_MOUSE	0.0541142	0.31038
sp|Q7M6Y3-5|PICAL_MOUSE	0.0542996	0.753962
tr|E0CYH4|E0CYH4_MOUSE	0.0544041	1.61889
tr|E9Q026|E9Q026_MOUSE	0.0545788	0.585029
sp|P43277|H13_MOUSE	0.0546	0.638599
sp|Q08642|PADI2_MOUSE	0.0547038	1.30321
sp|Q91VR8|BRK1_MOUSE	0.0550555	0.257234
sp|Q80U93|NU214_MOUSE	0.0551376	0.829266
sp|Q9ESW4|AGK_MOUSE	0.0552382	0.815626
sp|Q9CX34|SGT1_MOUSE	0.0559419	1.11851
sp|Q8BWT1|THIM_MOUSE	0.0559535	0.878184
sp|Q9JJ59|ABCB9_MOUSE	0.0566642	0.242953
tr|A0A0R4J2C2|A0A0R4J2C2_MOUSE	0.0567885	0.734931
sp|Q80XH2|IMPG2_MOUSE	0.0567901	2.16392
sp|Q99L43|CDS2_MOUSE	0.0569038	0.650717
sp|Q924C1|XPO5_MOUSE	0.0570472	0.694143
sp|Q6ZQ29-2|TAOK2_MOUSE	0.057549	2.59953
sp|Q8R1W8|IMPG1_MOUSE	0.0579173	1.62843
sp|Q9D379|HYEP_MOUSE	0.0579242	0.716933
tr|A0A0G2JFB2|A0A0G2JFB2_MOUSE	0.0580086	0.796741
tr|E9Q577|E9Q577_MOUSE	0.0581907	2.89498
sp|O88543|CSN3_MOUSE	0.0582602	1.19322
sp|Q9DD03|RAB13_MOUSE	0.0585065	0.380506
sp|Q8VIJ6|SFPQ_MOUSE	0.0592843	0.842877
sp|Q05BC3|EMAL1_MOUSE	0.0600453	1.16623
sp|Q80ZJ6|ZER1_MOUSE	0.0601026	0.547142
sp|Q811G0|PTHB1_MOUSE	0.0604187	1.30338
sp|P47809|MP2K4_MOUSE	0.0607243	0.805057
tr|A0A0A0MQF5|A0A0A0MQF5_MOUSE	0.0609732	1.44589
sp|Q8VHS2|CRUM1_MOUSE	0.06118	1.29382
tr|Q9CQF7|Q9CQF7_MOUSE	0.0614177	1.29314
tr|A0A0R4J1G7|A0A0R4J1G7_MOUSE	0.0616834	1.85437
sp|P31650|S6A11_MOUSE	0.0622418	0.74061
sp|P80314|TCPB_MOUSE	0.0624614	1.13597
sp|Q61239|FNTA_MOUSE	0.0626936	2.15026
tr|A2AJT5|A2AJT5_MOUSE	0.0627763	1.39232
sp|Q08509|EPS8_MOUSE	0.0636132	0.469442
tr|A0A0A6YVU8|A0A0A6YVU8_MOUSE	0.063668	0.797847
sp|P18872|GNAO_MOUSE	0.0638249	0.772398
sp|E9Q7G0|NUMA1_MOUSE	0.0640417	0.853284
sp|P53612|PGTB2_MOUSE	0.0640666	0.86439
tr|D3Z7C0|D3Z7C0_MOUSE	0.0640679	0.429831
sp|P52785|GUC2E_MOUSE	0.0641836	1.62375
sp|Q8R050|ERF3A_MOUSE	0.0645356	1.08441
tr|Q99N75|Q99N75_MOUSE	0.064781	3.07924
sp|O35218|CPSF2_MOUSE	0.0648157	0.790174
sp|O88441|MTX2_MOUSE	0.0648718	0.804624
tr|E9PUW7|E9PUW7_MOUSE	0.0650281	0.816385
sp|O88532|ZFR_MOUSE	0.0652312	0.633359
tr|A0A1B0GR08|A0A1B0GR08_MOUSE	0.0655942	1.17307
sp|Q9D1P0|RM13_MOUSE	0.0656334	2.43233
tr|D3Z4D1|D3Z4D1_MOUSE	0.0657032	1.1686
tr|A0A0J9YUZ4|A0A0J9YUZ4_MOUSE	0.0657413	0.791911
tr|E9PW43|E9PW43_MOUSE	0.0661747	0.794059
sp|Q9CQN3|TOM6_MOUSE	0.0669809	0.354604
sp|Q3UHU5|MTCL1_MOUSE	0.0673346	0.680622
tr|A8Y5P4|A8Y5P4_MOUSE	0.067805	0.800346
tr|Q9D4L6|Q9D4L6_MOUSE	0.0678739	0.700893
tr|Q8VHM5|Q8VHM5_MOUSE	0.0679118	0.828729
sp|Q3V0K9|PLSI_MOUSE	0.0679368	0.612751
sp|Q8VHP6|CDHR1_MOUSE	0.0679378	1.40378
sp|P14685|PSMD3_MOUSE	0.0679836	1.05866
tr|E9QLL2|E9QLL2_MOUSE	0.0681136	0.800108
sp|P62264|RS14_MOUSE	0.0683369	0.901957
sp|P15208|INSR_MOUSE	0.0686766	2.07024
sp|Q62432|SMAD2_MOUSE	0.0688108	0.393887
sp|P28667|MRP_MOUSE	0.068852	0.385088
sp|Q8VCA8|SCRN2_MOUSE	0.0688707	1.18693
sp|Q61151|2A5E_MOUSE	0.068901	0.824269
sp|P43274|H14_MOUSE	0.0689872	0.653342
sp|Q9CXJ1|SYEM_MOUSE	0.070766	0.284127
sp|Q3UDE2|TTL12_MOUSE	0.0711917	0.775828
sp|P97792|CXAR_MOUSE	0.0712535	0.808686
sp|P20612|GNAT1_MOUSE	0.0715002	1.47285
sp|Q80TR8|DCAF1_MOUSE	0.0715261	0.363288
sp|Q9D8L5|CCD91_MOUSE	0.0715422	0.719852
sp|O70503|DHB12_MOUSE	0.071548	0.764787
sp|Q9CZW5|TOM70_MOUSE	0.071809	0.828511
sp|Q9DCN2|NB5R3_MOUSE	0.0719772	0.734648
tr|Q8CBB6|Q8CBB6_MOUSE	0.0723291	0.606449
sp|Q61249|IGBP1_MOUSE	0.0725344	1.44018
sp|Q8CJH3|PLXB1_MOUSE	0.0727877	0.660302
sp|Q8R0H9|GGA1_MOUSE	0.072861	1.33309
sp|Q9CXT8|MPPB_MOUSE	0.0731329	0.654718
sp|P43276|H15_MOUSE	0.0732757	0.609463
sp|P16054|KPCE_MOUSE	0.0736692	0.825555
sp|Q8BJW6|EIF2A_MOUSE	0.0743005	1.12321
sp|Q8K3J1|NDUS8_MOUSE	0.0743794	0.895486
tr|Q8C3V4|Q8C3V4_MOUSE	0.0749123	0.79371
sp|P10922|H10_MOUSE	0.0749728	0.603003
sp|Q6PAJ1|BCR_MOUSE	0.075038	0.7576
sp|P10852-2|4F2_MOUSE	0.075159	0.847815
sp|Q61937|NPM_MOUSE	0.0752863	0.756641
sp|Q8JZR6|S4A8_MOUSE	0.0758035	0.760954
sp|Q61024|ASNS_MOUSE	0.0761008	0.724928
sp|Q91ZM2-6|SH2B1_MOUSE	0.0768342	0.278499
sp|Q9CPQ8|ATP5L_MOUSE	0.0770878	0.766612
sp|Q8BSZ2|AP3S2_MOUSE	0.0771587	0.900885
sp|P51660|DHB4_MOUSE	0.0774874	1.07627
sp|Q8K0V2|DCNL3_MOUSE	0.0778264	0.650429
sp|Q64310|SURF4_MOUSE	0.0780552	0.729571
tr|Q8K0A8|Q8K0A8_MOUSE	0.0781812	1.50366
tr|A2A9M5|A2A9M5_MOUSE	0.0786015	0.552593
sp|Q3U0L2|AN33B_MOUSE	0.0789761	1.64597
sp|Q5DTY9|KCD16_MOUSE	0.079136	0.773265
sp|Q9QYS9|QKI_MOUSE	0.0791492	0.848514
tr|A2AEM2|A2AEM2_MOUSE	0.0793167	0.755557
tr|D3Z7X0|D3Z7X0_MOUSE	0.0795197	0.339874
sp|Q9JMG7|HDGR3_MOUSE	0.0797003	0.770708
sp|Q0VBL3|RBM15_MOUSE	0.0797139	2.04464
tr|Q3U9N4|Q3U9N4_MOUSE	0.0802507	0.867672
sp|A2A8U2|TM201_MOUSE	0.0803111	0.73745
tr|Q9DCC5|Q9DCC5_MOUSE	0.0803132	1.22459
sp|Q9CQX2|CYB5B_MOUSE	0.0803661	0.865166
sp|Q9CQD1|RAB5A_MOUSE	0.0814477	0.800303
tr|Q3TPJ8|Q3TPJ8_MOUSE	0.082248	1.13032
sp|P29974|CNGA1_MOUSE	0.0823933	1.59882
tr|E9QKE4|E9QKE4_MOUSE	0.0824777	0.774801
sp|Q91ZZ3|SYUB_MOUSE	0.0824921	4.11057
sp|Q99JY0|ECHB_MOUSE	0.082556	0.763949
sp|O35350|CAN1_MOUSE	0.0826417	0.503546
sp|Q00899|TYY1_MOUSE	0.0826449	0.740683
sp|Q6PHN9|RAB35_MOUSE	0.0830871	0.771966
tr|Q3UI33|Q3UI33_MOUSE	0.0832782	0.856248
sp|P15864|H12_MOUSE	0.0833174	0.592327
tr|E9QMI9|E9QMI9_MOUSE	0.083477	2.19594
sp|Q80VP0|TCPR1_MOUSE	0.0837487	1.29616
sp|Q8CAB8|CAST2_MOUSE	0.0838734	0.425745
sp|Q8BGT6|MILK1_MOUSE	0.0838892	2.77163
tr|G5E8I8|G5E8I8_MOUSE	0.0839806	0.799029
tr|F6QA74|F6QA74_MOUSE	0.0846575	0.869795
tr|D3YTS3|D3YTS3_MOUSE	0.0848511	2.44464
sp|Q9CR76|TM186_MOUSE	0.0850852	2.11483
sp|Q9QZB7|ARP10_MOUSE	0.0851169	1.15476
tr|E9QJV4|E9QJV4_MOUSE	0.0856722	0.491718
sp|Q8BUK6|HOOK3_MOUSE	0.0857156	1.38169
tr|G3X9H5|G3X9H5_MOUSE	0.085907	0.822957
tr|Q91WA8|Q91WA8_MOUSE	0.0860209	1.9571
sp|P58281|OPA1_MOUSE	0.0860327	0.848926
sp|P63166|SUMO1_MOUSE	0.0860848	0.558552
sp|Q91WD9|SEGN_MOUSE	0.086092	0.880662
sp|Q9JL60|GMEB1_MOUSE	0.0862257	0.672709
tr|Q5SUD5|Q5SUD5_MOUSE	0.0862938	2.25377
sp|Q9D0R8|LSM12_MOUSE	0.0866601	1.23264
sp|Q3U186|SYRM_MOUSE	0.0869471	0.840608
tr|A0A1Y7VIR0|A0A1Y7VIR0_MOUSE	0.0872441	1.14343
sp|B9EJA2|CTTB2_MOUSE	0.0872612	1.85477
sp|P14211|CALR_MOUSE	0.0875726	0.868475
tr|D3YY34|D3YY34_MOUSE	0.0877472	0.640196
tr|F8VQ87|F8VQ87_MOUSE	0.0879444	0.644111
sp|Q8C570|RAE1L_MOUSE	0.087951	0.800287
sp|Q9D6M3|GHC1_MOUSE	0.0884277	0.805394
sp|Q80TG9|LRFN2_MOUSE	0.0885205	1.31382
tr|D3YZ06|D3YZ06_MOUSE	0.088702	0.782498
sp|Q00PI9|HNRL2_MOUSE	0.0887268	0.827547
tr|Q6PGJ3|Q6PGJ3_MOUSE	0.0888256	0.782273
sp|Q9CQI7|RU2B_MOUSE	0.0891368	0.758927
sp|Q3U9G9|LBR_MOUSE	0.0894091	0.859482
tr|G5E8Q6|G5E8Q6_MOUSE	0.0895195	1.72656
sp|Q6A068|CDC5L_MOUSE	0.0900594	0.830961
sp|B1AZP2-2|DLGP4_MOUSE	0.0901182	1.20812
sp|Q8K157|GALM_MOUSE	0.0907617	1.11736
sp|Q8R2T8|TF3C5_MOUSE	0.0909233	0.663168
sp|Q8VHY0|CSPG4_MOUSE	0.0910763	1.72059
tr|E9QLZ9|E9QLZ9_MOUSE	0.0912445	0.774966
sp|Q9Z2D6-2|MECP2_MOUSE	0.0912547	0.784342
sp|P61750|ARF4_MOUSE	0.0912827	0.840809
tr|A2AJG0|A2AJG0_MOUSE	0.0915019	1.87629
sp|Q9EQ06|DHB11_MOUSE	0.0916877	0.729759
sp|Q91ZW3|SMCA5_MOUSE	0.0917316	0.8003
tr|Q921S6|Q921S6_MOUSE	0.0917362	0.816641
tr|D3YZ08|D3YZ08_MOUSE	0.0921061	0.859418
tr|A0A0R4J0G0|A0A0R4J0G0_MOUSE	0.0922701	0.772432
sp|P17047|LAMP2_MOUSE	0.0923773	0.910319
tr|Q3TW27|Q3TW27_MOUSE	0.0924009	0.535424
sp|Q8VEK3|HNRPU_MOUSE	0.0924464	0.900209
tr|A2ADR8|A2ADR8_MOUSE	0.0925967	1.93663
sp|Q921J2|RHEB_MOUSE	0.0928305	0.764097
sp|Q791T5|MTCH1_MOUSE	0.0929474	0.785082
tr|I7HJQ8|I7HJQ8_MOUSE	0.0932577	1.67758
sp|Q3TES0|IQEC3_MOUSE	0.0933786	0.815872
sp|P16460|ASSY_MOUSE	0.0935146	0.824056
sp|P62631|EF1A2_MOUSE	0.0935409	0.767361
sp|Q14C51|PTCD3_MOUSE	0.0938451	0.38424
tr|A0A0R4J1N9|A0A0R4J1N9_MOUSE	0.0952464	0.659701
sp|Q78JE5|FBX22_MOUSE	0.0953221	0.862822
tr|G3X9X1|G3X9X1_MOUSE	0.0957061	1.89164
tr|A0A1L1SSA8|A0A1L1SSA8_MOUSE	0.096018	0.524994
sp|P56135|ATPK_MOUSE	0.0961524	0.89454
sp|Q3TTY5|K22E_MOUSE	0.0962829	0.57302
tr|D3Z0K6|D3Z0K6_MOUSE	0.0963105	0.526349
sp|Q8BK67|RCC2_MOUSE	0.0965891	0.844502
sp|P61759|PFD3_MOUSE	0.096738	0.83458
tr|E9QK16|E9QK16_MOUSE	0.0969572	2.33557
sp|Q9QXW9|LAT2_MOUSE	0.0973043	0.760601
tr|F8WI90|F8WI90_MOUSE	0.0973453	0.533882
tr|F7DEU6|F7DEU6_MOUSE	0.0974942	1.20198
sp|Q9CZW4|ACSL3_MOUSE	0.0975483	0.7926
tr|A2BDX2|A2BDX2_MOUSE	0.0977061	0.619198
sp|Q9CXU0|MED10_MOUSE	0.0978238	0.806162
sp|P46414|CDN1B_MOUSE	0.0978546	1.40213
sp|P14576|SRP54_MOUSE	0.0980126	0.491987
tr|Q91YS4|Q91YS4_MOUSE	0.0981361	0.68742
sp|Q9CRC0|VKOR1_MOUSE	0.0981764	0.833808
sp|P62073|TIM10_MOUSE	0.098617	1.33275
sp|Q9R190|MTA2_MOUSE	0.0987503	0.827423
sp|Q61411|RASH_MOUSE	0.0988796	0.783066
sp|P14206|RSSA_MOUSE	0.0994438	0.872941
tr|Q7TQD7|Q7TQD7_MOUSE	0.099599	0.818671
tr|F8VQN6|F8VQN6_MOUSE	0.0996754	1.86134
sp|Q9WTP6|KAD2_MOUSE	0.0997198	1.27598
sp|Q8BWR8|RHPN2_MOUSE	0.0997578	0.780866
tr|E9PXC0|E9PXC0_MOUSE	0.0998915	0.52333
tr|Q8BTN3|Q8BTN3_MOUSE	0.10005	2.65463
tr|A0A0R4J174|A0A0R4J174_MOUSE	0.100426	0.703536
sp|Q9ERL9|GCYA1_MOUSE	0.100475	0.875203
sp|O08600|NUCG_MOUSE	0.100578	1.29195
tr|E9QL65|E9QL65_MOUSE	0.10064	0.319159
tr|A2AKX2|A2AKX2_MOUSE	0.100775	0.379716
tr|Q3UUT0|Q3UUT0_MOUSE	0.100928	0.567731
sp|Q8BVZ5|IL33_MOUSE	0.10098	1.79638
sp|Q8CGA0|PPM1F_MOUSE	0.101681	0.579623
tr|Q9D4I9|Q9D4I9_MOUSE	0.101682	0.6658
sp|Q5SDA5|GUC2F_MOUSE	0.101695	1.39386
tr|G3X9T4|G3X9T4_MOUSE	0.10176	0.539666
tr|Q3TZ02|Q3TZ02_MOUSE	0.102001	0.573245
sp|P32958|ROM1_MOUSE	0.102099	1.7714
sp|P46978|STT3A_MOUSE	0.103083	0.777187
tr|D3Z5N6|D3Z5N6_MOUSE	0.103247	0.768844
tr|D3Z2J6|D3Z2J6_MOUSE	0.103399	1.1562
sp|Q80VP1|EPN1_MOUSE	0.103444	1.12683
sp|Q8BP47|SYNC_MOUSE	0.103498	0.87928
sp|Q8BHE8|MAIP1_MOUSE	0.103681	0.831006
sp|Q80U56|AVL9_MOUSE	0.104028	1.08234
sp|P62881|GNB5_MOUSE	0.104076	1.29467
sp|Q61624|ZN148_MOUSE	0.10421	0.771216
sp|P01887|B2MG_MOUSE	0.104457	0.602989
tr|Q6P1J1|Q6P1J1_MOUSE	0.104469	0.848639
sp|Q9DBN4|P33MX_MOUSE	0.104565	1.52589
sp|Q7TQE6|MACOI_MOUSE	0.104863	0.677751
sp|Q9CX86|ROA0_MOUSE	0.104883	0.854818
tr|Q3ZAQ4|Q3ZAQ4_MOUSE	0.104997	0.7444
tr|D3Z3N4|D3Z3N4_MOUSE	0.105033	1.32863
sp|Q9CRA8|EXOS5_MOUSE	0.105229	1.88828
sp|P13020|GELS_MOUSE	0.105314	0.863701
sp|Q99LR1|ABD12_MOUSE	0.105737	0.796879
sp|Q9JKF6|NECT1_MOUSE	0.106035	0.640763
tr|Q3TSR0|Q3TSR0_MOUSE	0.106603	0.850011
sp|Q8VDN2|AT1A1_MOUSE	0.106732	0.815102
sp|O35129|PHB2_MOUSE	0.1068	1.13415
sp|P42932|TCPQ_MOUSE	0.106837	1.08102
tr|G3X928|G3X928_MOUSE	0.107214	1.18481
sp|Q9JIK9|RT34_MOUSE	0.107313	1.55911
sp|Q8K0D7|WRB_MOUSE	0.107341	0.853305
sp|Q62141|SIN3B_MOUSE	0.107875	0.522328
sp|Q3U319|BRE1B_MOUSE	0.108066	0.825746
sp|Q9CW79|GOGA1_MOUSE	0.108091	1.73671
sp|Q9D1D4|TMEDA_MOUSE	0.108231	0.873379
sp|O70318|E41L2_MOUSE	0.108386	0.885359
sp|P30275|KCRU_MOUSE	0.108498	1.12278
sp|Q8CFI7|RPB2_MOUSE	0.10884	0.848488
tr|F6UL83|F6UL83_MOUSE	0.109238	0.626608
tr|E1AZ71|E1AZ71_MOUSE	0.109347	1.50181
sp|P62965|RABP1_MOUSE	0.109387	1.16016
sp|Q9WUD8|FAIM1_MOUSE	0.109396	1.1571
sp|P14873|MAP1B_MOUSE	0.109451	1.07879
tr|Q3TFT3|Q3TFT3_MOUSE	0.109513	0.619206
sp|Q8K3H0|DP13A_MOUSE	0.109672	0.922612
sp|O35857|TIM44_MOUSE	0.110018	0.859606
tr|G5E8R4|G5E8R4_MOUSE	0.11005	1.17333
sp|Q80XI4|PI42B_MOUSE	0.110257	0.699705
sp|Q9Z2B9|KS6A4_MOUSE	0.110403	0.691122
sp|Q9JIH2|NUP50_MOUSE	0.11052	1.43116
sp|Q9WV18|GABR1_MOUSE	0.110715	0.693247
sp|Q8K596|NAC2_MOUSE	0.111085	0.627085
sp|Q9D0L7|ARM10_MOUSE	0.111976	0.749132
sp|P42669|PURA_MOUSE	0.112196	0.81789
tr|A0A0A6YX18|A0A0A6YX18_MOUSE	0.113068	0.875938
sp|Q9DAW9|CNN3_MOUSE	0.113994	0.899005
sp|Q3UUQ7|PGAP1_MOUSE	0.114125	0.837918
sp|Q8BYI9|TENR_MOUSE	0.115011	0.882454
tr|A0A0R4J0S3|A0A0R4J0S3_MOUSE	0.115295	0.461548
sp|Q3THE2|ML12B_MOUSE	0.115324	0.879383
tr|Q3THM8|Q3THM8_MOUSE	0.115393	0.877912
tr|H7BX88|H7BX88_MOUSE	0.115449	0.748532
tr|D3YZN4|D3YZN4_MOUSE	0.115793	0.538021
sp|Q8K2C9|HACD3_MOUSE	0.116069	0.793783
tr|D3YUM1|D3YUM1_MOUSE	0.116602	0.882843
sp|Q8BGR9|UBCP1_MOUSE	0.116674	0.835305
sp|Q8R1N4|NUDC3_MOUSE	0.116682	0.697441
sp|Q8BHL3|TB10B_MOUSE	0.116774	0.771
sp|Q8R0F8|FAHD1_MOUSE	0.116803	1.35678
sp|Q8CJF7|ELYS_MOUSE	0.116891	1.63445
sp|Q99LB2|DHRS4_MOUSE	0.116901	0.790834
sp|Q9CXY6|ILF2_MOUSE	0.117058	0.940585
tr|Q5SXR6|Q5SXR6_MOUSE	0.117096	0.839174
tr|Q3U4F0|Q3U4F0_MOUSE	0.117176	0.821773
sp|Q8R2Y0|ABHD6_MOUSE	0.117185	0.758904
sp|Q811P8|RHG32_MOUSE	0.117253	1.40938
tr|Q62347|Q62347_MOUSE	0.117562	0.376285
sp|Q8R1B0|STAC2_MOUSE	0.117616	0.629878
sp|Q9Z273|TULP1_MOUSE	0.117654	0.857986
sp|Q9Z2I9|SUCB1_MOUSE	0.118123	0.866472
sp|P25444|RS2_MOUSE	0.11824	0.888454
sp|Q8BFZ9|ERLN2_MOUSE	0.118334	0.818975
sp|Q80YR5|SAFB2_MOUSE	0.118348	1.29224
sp|Q9QXK7|CPSF3_MOUSE	0.118369	0.565355
tr|Q6ZWZ7|Q6ZWZ7_MOUSE	0.11851	0.841937
sp|Q80WG5|LRC8A_MOUSE	0.118532	0.819311
sp|Q8BJ71|NUP93_MOUSE	0.119054	0.817163
tr|A0A0R4J023|A0A0R4J023_MOUSE	0.119129	0.868553
tr|Q8BQV2|Q8BQV2_MOUSE	0.119514	0.609096
tr|D3Z0T0|D3Z0T0_MOUSE	0.119722	0.716066
tr|Q91WD8|Q91WD8_MOUSE	0.1199	1.54506
tr|A8Y5J3|A8Y5J3_MOUSE	0.120124	0.561094
sp|Q9D6T0|NOSIP_MOUSE	0.120136	0.775074
tr|G3X905|G3X905_MOUSE	0.120529	1.40255
sp|Q9CXR1|DHRS7_MOUSE	0.120538	0.731748
sp|Q99LE6|ABCF2_MOUSE	0.120633	0.801278
sp|Q8K003|TMA7_MOUSE	0.120887	0.492136
sp|Q8CJ40|CROCC_MOUSE	0.120891	1.22748
sp|Q8CJ19|MICA3_MOUSE	0.12102	2.02132
sp|P61804|DAD1_MOUSE	0.121052	0.781833
sp|Q8BVL9|JKIP1_MOUSE	0.121992	0.742924
sp|Q9WU78|PDC6I_MOUSE	0.122583	0.876775
sp|Q91XU0|WRIP1_MOUSE	0.122989	0.843209
tr|E9Q175|E9Q175_MOUSE	0.123378	0.831981
tr|Q5SV02|Q5SV02_MOUSE	0.123432	1.48463
sp|Q9R0D8|WDR54_MOUSE	0.123837	0.747573
tr|D3Z0G8|D3Z0G8_MOUSE	0.123981	0.850989
sp|Q04690|NF1_MOUSE	0.124048	0.536426
sp|Q9Z127|LAT1_MOUSE	0.124148	0.803852
tr|F8WI04|F8WI04_MOUSE	0.124316	0.543616
sp|Q8C5W3|TBCEL_MOUSE	0.124476	0.712251
sp|Q8K0D5|EFGM_MOUSE	0.12453	0.867965
sp|Q80YV4|PANK4_MOUSE	0.124556	0.59356
tr|E9Q1S3|E9Q1S3_MOUSE	0.124987	0.826103
sp|Q64442|DHSO_MOUSE	0.125059	0.873609
sp|O88342|WDR1_MOUSE	0.125507	1.09213
sp|P06745|G6PI_MOUSE	0.125714	1.1599
sp|Q8VHC5|CABP4_MOUSE	0.125791	0.718029
tr|E9QK41|E9QK41_MOUSE	0.125995	0.807401
sp|O35114|SCRB2_MOUSE	0.126002	0.750266
sp|P63137|GBRB2_MOUSE	0.126355	0.586126
sp|Q9D387|LAMP5_MOUSE	0.126452	0.693615
tr|E9QJW0|E9QJW0_MOUSE	0.126656	0.630482
tr|F8VQA4|F8VQA4_MOUSE	0.12676	0.701539
sp|P08752|GNAI2_MOUSE	0.126786	0.827957
tr|Q3UZR5|Q3UZR5_MOUSE	0.126828	0.82545
sp|P02798|MT2_MOUSE	0.127169	0.608798
sp|P97390|VPS45_MOUSE	0.127275	0.741752
tr|D3Z6W2|D3Z6W2_MOUSE	0.127285	0.800305
tr|Q5RL57|Q5RL57_MOUSE	0.127556	0.615648
sp|Q80WJ7|LYRIC_MOUSE	0.1276	0.850224
sp|P46935|NEDD4_MOUSE	0.128048	0.84961
tr|Q6PF96|Q6PF96_MOUSE	0.128733	0.855003
sp|O88396|GRPE2_MOUSE	0.128951	2.03859
tr|E0CXA9|E0CXA9_MOUSE	0.128984	0.900578
sp|Q9WUA2|SYFB_MOUSE	0.1294	0.908117
sp|P60867|RS20_MOUSE	0.129498	0.852498
sp|Q8BH07|AR6P6_MOUSE	0.129595	0.763791
sp|Q61503|5NTD_MOUSE	0.129939	1.15304
sp|P50153|GBG4_MOUSE	0.130153	1.29678
tr|E9QP59|E9QP59_MOUSE	0.13019	0.684932
sp|Q9CQV4|RETR3_MOUSE	0.130286	0.433778
sp|P32067|LA_MOUSE	0.130391	1.1227
sp|Q9JKB1|UCHL3_MOUSE	0.130418	1.22323
sp|Q9R1Z7|PTPS_MOUSE	0.130587	1.23525
tr|F8WJK8|F8WJK8_MOUSE	0.130709	1.11552
tr|Z4YM84|Z4YM84_MOUSE	0.131002	1.26926
sp|P0C605|KGP1_MOUSE	0.131395	0.714771
sp|Q8BZW8|NHLC2_MOUSE	0.131827	1.29923
sp|Q9CQZ1|HSBP1_MOUSE	0.13193	1.26928
tr|A2AQJ8|A2AQJ8_MOUSE	0.132235	0.619006
sp|Q3U3Q1|ULK3_MOUSE	0.13267	1.80056
tr|A0A1L1SRX2|A0A1L1SRX2_MOUSE	0.132745	1.40273
sp|Q8K3K8|OPTN_MOUSE	0.133278	1.16853
sp|Q924M7|MPI_MOUSE	0.133339	1.26132
tr|F6RPJ9|F6RPJ9_MOUSE	0.133354	1.10099
sp|Q8K0Z7|TACO1_MOUSE	0.133604	0.527595
tr|E9PZS5|E9PZS5_MOUSE	0.133711	1.31337
sp|Q9EQP2|EHD4_MOUSE	0.133773	0.771244
tr|A0A087WRF2|A0A087WRF2_MOUSE	0.13379	0.899841
tr|Q9Z1A1|Q9Z1A1_MOUSE	0.13389	1.11458
tr|J3QPR1|J3QPR1_MOUSE	0.13411	1.66108
sp|Q62446|FKBP3_MOUSE	0.134211	1.16179
sp|Q9D0J4|ARL2_MOUSE	0.134704	0.718896
sp|A6X919|D19L1_MOUSE	0.134873	0.767519
sp|O88736|DHB7_MOUSE	0.134972	0.536432
sp|P17439|GLCM_MOUSE	0.135591	0.843539
sp|Q80TN5|ZDH17_MOUSE	0.135906	0.818934
tr|A0A0R4J0Q5|A0A0R4J0Q5_MOUSE	0.13628	0.85908
sp|Q8CGC7|SYEP_MOUSE	0.136341	0.889369
sp|Q8C3X2|CC90B_MOUSE	0.136499	0.798471
sp|Q9Z1N5|DX39B_MOUSE	0.136544	1.1304
tr|H3BLL2|H3BLL2_MOUSE	0.136815	0.493023
sp|P10107|ANXA1_MOUSE	0.136842	0.837996
sp|Q8C0E2|VP26B_MOUSE	0.137099	0.851941
sp|Q61627|GRID1_MOUSE	0.137422	0.492674
sp|Q8BP00|IQCB1_MOUSE	0.137475	1.67497
tr|Q9JJQ6|Q9JJQ6_MOUSE	0.137536	0.832228
sp|P36552|HEM6_MOUSE	0.137927	1.14365
tr|Q4KL52|Q4KL52_MOUSE	0.137961	0.442196
sp|Q9CQ60|6PGL_MOUSE	0.137968	1.23761
sp|Q80WQ2|VAC14_MOUSE	0.138282	0.803233
sp|Q8BMK4|CKAP4_MOUSE	0.138415	0.917942
sp|Q9D162|CC167_MOUSE	0.138517	0.843549
tr|A0A1L1SQA2|A0A1L1SQA2_MOUSE	0.139007	0.824031
sp|Q9D4H2|GCC1_MOUSE	0.139192	0.631212
sp|E9Q6P5|TTC7B_MOUSE	0.139327	0.851982
sp|Q60676|PPP5_MOUSE	0.139522	1.17008
sp|Q5H8C4|VP13A_MOUSE	0.139838	0.836169
sp|Q8VBZ3|CLPT1_MOUSE	0.140084	0.863811
tr|E9Q4H5|E9Q4H5_MOUSE	0.140579	0.711161
tr|Z4YJW0|Z4YJW0_MOUSE	0.141017	0.832199
sp|P59016|VP33B_MOUSE	0.141191	1.67015
sp|Q99P58|RB27B_MOUSE	0.141928	0.908842
sp|P63325|RS10_MOUSE	0.142245	0.877565
tr|Q3UKW2|Q3UKW2_MOUSE	0.142272	1.60646
sp|Q8BMQ2|TF3C4_MOUSE	0.142367	0.777324
sp|Q91YE3|EGLN1_MOUSE	0.142479	0.538077
sp|Q922H2|PDK3_MOUSE	0.142515	0.766424
sp|Q8K1M6|DNM1L_MOUSE	0.142686	0.852468
sp|Q9JII6|AK1A1_MOUSE	0.142716	0.856696
tr|E9Q137|E9Q137_MOUSE	0.142938	1.81196
sp|P10126|EF1A1_MOUSE	0.143264	0.891204
tr|E9QMN5|E9QMN5_MOUSE	0.143606	0.832707
sp|Q8BYC6|TAOK3_MOUSE	0.143637	1.40647
sp|P60202|MYPR_MOUSE	0.143771	1.41626
tr|E9Q9E1|E9Q9E1_MOUSE	0.143823	0.847728
sp|Q9QXS1|PLEC_MOUSE	0.144082	0.879872
tr|D3Z479|D3Z479_MOUSE	0.144277	3.35755
tr|A2AJK8|A2AJK8_MOUSE	0.144354	0.930561
sp|Q5SV85-2|SYNRG_MOUSE	0.144701	0.762889
tr|E0CXC5|E0CXC5_MOUSE	0.144808	0.560192
sp|Q8N7N5|DCAF8_MOUSE	0.144899	1.09955
sp|Q9QUR7|PIN1_MOUSE	0.144948	0.869326
sp|Q9CZP5|BCS1_MOUSE	0.145021	0.692786
sp|Q91ZJ5|UGPA_MOUSE	0.145223	1.11269
sp|P60766|CDC42_MOUSE	0.145223	0.867352
sp|Q9JLN9|MTOR_MOUSE	0.145428	0.786997
sp|P56873|SSA27_MOUSE	0.145516	2.15343
sp|Q6KAR6|EXOC3_MOUSE	0.145524	0.714998
sp|P63056|NOE3_MOUSE	0.145769	1.40672
sp|Q5SUQ9|CTC1_MOUSE	0.146093	0.750436
sp|Q9CR68|UCRI_MOUSE	0.14665	0.889384
sp|Q91VD9|NDUS1_MOUSE	0.146652	0.879715
sp|Q924N4|S12A6_MOUSE	0.147061	1.67689
sp|Q5F2E8|TAOK1_MOUSE	0.1475	0.676344
sp|P08249|MDHM_MOUSE	0.147579	1.54516
sp|P14148|RL7_MOUSE	0.14769	0.845425
sp|Q3V3R1|C1TM_MOUSE	0.147777	0.83276
tr|E9Q722|E9Q722_MOUSE	0.148019	0.379977
sp|P04104|K2C1_MOUSE	0.148088	0.592945
tr|F8WIT2|F8WIT2_MOUSE	0.149333	0.883194
sp|P61620|S61A1_MOUSE	0.149421	0.473158
sp|Q8BGC4|PTGR3_MOUSE	0.14943	0.848181
sp|Q9EQQ9-3|OGA_MOUSE	0.149437	0.894761
sp|P51906|EAA3_MOUSE	0.149509	1.66017
sp|P54822|PUR8_MOUSE	0.149549	1.17748
sp|Q99LC3|NDUAA_MOUSE	0.149741	0.860728
sp|P35282|RAB21_MOUSE	0.150114	0.832385
sp|Q80X80|C2C2L_MOUSE	0.15032	0.792165
tr|Q6P8N8|Q6P8N8_MOUSE	0.150454	0.847311
sp|Q9CX00|IST1_MOUSE	0.150456	0.841735
tr|A2ALM3|A2ALM3_MOUSE	0.150806	0.503541
tr|J3QQ18|J3QQ18_MOUSE	0.150884	2.02854
sp|Q8VE80|THOC3_MOUSE	0.151178	1.54895
sp|Q32M02|FSCN2_MOUSE	0.151255	1.22448
tr|A0A0R4J0U2|A0A0R4J0U2_MOUSE	0.151529	1.08997
sp|Q91YP3|DEOC_MOUSE	0.151721	1.55232
sp|Q9QXY6|EHD3_MOUSE	0.15178	0.829287
tr|A0A1W2P7R5|A0A1W2P7R5_MOUSE	0.152059	0.828334
tr|G3X949|G3X949_MOUSE	0.152233	1.13565
sp|Q8CIB5|FERM2_MOUSE	0.152667	0.640462
tr|Q5SVG5|Q5SVG5_MOUSE	0.152879	1.10475
tr|A2ARZ7|A2ARZ7_MOUSE	0.153005	0.748631
tr|A0A0A6YXG0|A0A0A6YXG0_MOUSE	0.153007	0.855311
sp|P26443|DHE3_MOUSE	0.153073	1.10178
tr|A2AVJ7|A2AVJ7_MOUSE	0.153075	0.885815
sp|Q8CHP5-2|PYM1_MOUSE	0.153089	0.840642
sp|Q8BGT7|SPF30_MOUSE	0.15312	1.11088
tr|A0A1B0GRV3|A0A1B0GRV3_MOUSE	0.153124	0.427572
sp|Q6GQT9|NOMO1_MOUSE	0.153951	0.8973
sp|Q7TNU7|LETM2_MOUSE	0.154071	0.784302
tr|Q3UXS0|Q3UXS0_MOUSE	0.154099	0.860462
tr|Q99K73|Q99K73_MOUSE	0.154144	1.84553
sp|P48962|ADT1_MOUSE	0.154711	0.795646
tr|G3UYV7|G3UYV7_MOUSE	0.155303	0.780804
sp|Q3UVL4|VPS51_MOUSE	0.15547	1.20359
sp|Q64345|IFIT3_MOUSE	0.15551	0.663147
tr|A0A1B0GS41|A0A1B0GS41_MOUSE	0.15554	0.589425
sp|P52431|DPOD1_MOUSE	0.155612	1.18067
sp|Q921F2|TADBP_MOUSE	0.155867	0.855615
sp|Q5EBJ4|ERMIN_MOUSE	0.156095	1.38132
sp|Q8QZV7|INT13_MOUSE	0.156359	1.50334
tr|A2AL85|A2AL85_MOUSE	0.156534	1.39275
sp|Q99JP7|GGT7_MOUSE	0.156759	0.626514
sp|P15105|GLNA_MOUSE	0.156788	1.16469
sp|Q9CQ02|COMD4_MOUSE	0.156869	1.72523
tr|A0A0N4SVC4|A0A0N4SVC4_MOUSE	0.156904	1.55437
sp|Q91YM2|RHG35_MOUSE	0.156979	0.76048
sp|P97855|G3BP1_MOUSE	0.157562	1.25259
tr|A0A1D5RL96|A0A1D5RL96_MOUSE	0.157586	0.865111
sp|Q8BGZ1|HPCL4_MOUSE	0.157937	0.765554
sp|Q9ERZ3|ACM3_MOUSE	0.158221	1.54854
sp|Q9DBL7|COASY_MOUSE	0.158415	0.693433
sp|Q9CYA6|ZCHC8_MOUSE	0.158537	1.35516
sp|P54116|STOM_MOUSE	0.15855	0.765916
sp|Q9D6Y7|MSRA_MOUSE	0.158553	0.872494
tr|B1B1A8|B1B1A8_MOUSE	0.158869	0.871495
sp|Q9QZH3|PPIE_MOUSE	0.159377	0.770463
sp|Q6ZPU9|KBP_MOUSE	0.159457	0.831966
sp|P46660|AINX_MOUSE	0.159645	1.1271
sp|Q9JKX6|NUDT5_MOUSE	0.159982	1.17459
tr|F8WHY8|F8WHY8_MOUSE	0.160558	0.832116
sp|Q8BIG7|CMTD1_MOUSE	0.160707	0.815792
sp|A8Y5H7|S14L1_MOUSE	0.16093	0.781917
sp|Q3UHD2|GFOD1_MOUSE	0.160995	1.77103
sp|O55142|RL35A_MOUSE	0.161091	1.81428
sp|P68037|UB2L3_MOUSE	0.16156	1.48705
sp|Q9WVJ3|CBPQ_MOUSE	0.161639	0.894891
sp|Q99K48|NONO_MOUSE	0.161841	0.861332
sp|Q8K212|PACS1_MOUSE	0.162106	0.821434
sp|Q9D1G1|RAB1B_MOUSE	0.162279	0.873498
tr|A0A0H2UH19|A0A0H2UH19_MOUSE	0.162563	0.493778
sp|P40237|CD82_MOUSE	0.162698	0.911996
tr|J3QP80|J3QP80_MOUSE	0.163133	0.569151
sp|P53994|RAB2A_MOUSE	0.163272	0.832527
sp|Q68FM6|PPR29_MOUSE	0.163551	0.881193
sp|Q9D753|EXOS8_MOUSE	0.163809	1.45429
sp|Q9D1H6|NDUF4_MOUSE	0.164165	1.48705
tr|E9Q0S6|E9Q0S6_MOUSE	0.164402	2.73433
sp|Q91WG4|ELP2_MOUSE	0.164449	0.758827
sp|Q8JZN7|MIRO2_MOUSE	0.164745	1.4773
sp|Q6PER3|MARE3_MOUSE	0.164997	0.91516
sp|Q6R891|NEB2_MOUSE	0.165195	0.870602
sp|O35382|EXOC4_MOUSE	0.165465	0.731116
sp|Q11136|PEPD_MOUSE	0.165639	1.1356
tr|A0A1N9M5I8|A0A1N9M5I8_MOUSE	0.166084	0.730119
sp|Q64378|FKBP5_MOUSE	0.166699	0.864023
sp|Q3TWW8|SRSF6_MOUSE	0.16672	1.23424
sp|P50544|ACADV_MOUSE	0.167118	1.09962
sp|Q91V41|RAB14_MOUSE	0.167804	0.884009
sp|P12658|CALB1_MOUSE	0.168771	1.11744
tr|A2AUK5|A2AUK5_MOUSE	0.169356	1.26877
sp|E9Q6J5|BD1L1_MOUSE	0.169468	0.5884
tr|G3UZY2|G3UZY2_MOUSE	0.169664	0.834523
sp|Q8BZR9|NCBP3_MOUSE	0.169981	0.902251
sp|Q80Y55|BSDC1_MOUSE	0.170044	0.66812
sp|Q9Z1K6|ARI2_MOUSE	0.170347	1.23104
sp|Q8C5H8|NAKD2_MOUSE	0.170798	1.14382
tr|K3W4T3|K3W4T3_MOUSE	0.171664	0.843773
sp|Q69ZW3|EHBP1_MOUSE	0.171857	0.734599
sp|O55186|CD59A_MOUSE	0.172144	1.63728
sp|P53810|PIPNA_MOUSE	0.172159	1.13146
sp|Q921Y0|MOB1A_MOUSE	0.17246	0.62851
sp|Q6P8J2|SAT2_MOUSE	0.172639	0.719046
sp|Q922Q4|P5CR2_MOUSE	0.172652	1.09767
sp|Q61578|ADRO_MOUSE	0.172663	1.54393
sp|O08599|STXB1_MOUSE	0.173099	0.62024
sp|Q80UM7|MOGS_MOUSE	0.173157	0.815237
sp|Q9JLQ0|CD2AP_MOUSE	0.17319	0.700747
tr|F8VQD7|F8VQD7_MOUSE	0.173194	0.542498
sp|Q920E5|FPPS_MOUSE	0.173681	0.883701
sp|Q8C0D0|TRUB1_MOUSE	0.173749	0.513742
sp|P54775|PRS6B_MOUSE	0.17392	1.10131
sp|Q8BFQ4|WDR82_MOUSE	0.174174	1.97827
sp|Q9JK48-2|SHLB1_MOUSE	0.174353	0.851933
sp|Q8BHT6|B3GLT_MOUSE	0.174618	0.676105
sp|P51150|RAB7A_MOUSE	0.174741	0.790179
tr|A0A140LJ01|A0A140LJ01_MOUSE	0.1749	0.596212
sp|Q9QXZ7|NR2E3_MOUSE	0.174999	0.885019
sp|Q62418|DBNL_MOUSE	0.17513	0.926546
sp|P84096|RHOG_MOUSE	0.176038	0.816221
sp|O55137|ACOT1_MOUSE	0.176187	1.36299
tr|F6SVV1|F6SVV1_MOUSE	0.176194	0.857297
sp|P51163|HEM4_MOUSE	0.176535	1.63899
sp|Q9WUA5|EPM2A_MOUSE	0.17656	1.4169
tr|A0A0B4J1G5|A0A0B4J1G5_MOUSE	0.176918	1.29218
sp|P34884|MIF_MOUSE	0.177	1.51078
sp|Q61164|CTCF_MOUSE	0.177173	0.83452
tr|A0A1B0GT26|A0A1B0GT26_MOUSE	0.177435	0.883685
sp|Q62318|TIF1B_MOUSE	0.177667	0.927625
sp|Q8BHK1|NIPA1_MOUSE	0.177805	0.764513
sp|P60766-1|CDC42_MOUSE	0.178657	0.88946
sp|P47757-4|CAPZB_MOUSE	0.178761	0.891986
tr|Q7TNC9|Q7TNC9_MOUSE	0.178837	0.796648
sp|Q9R226|KHDR3_MOUSE	0.178846	0.892232
sp|O35623|BET1_MOUSE	0.17888	1.59699
sp|Q5M8N4|D39U1_MOUSE	0.17899	0.857995
sp|P80318|TCPG_MOUSE	0.179012	1.21238
sp|Q91VW5|GOGA4_MOUSE	0.179458	0.732886
sp|Q99LM9|TADA1_MOUSE	0.179616	0.58151
sp|Q99K67|AASS_MOUSE	0.179722	2.63798
sp|Q9CWI3|BCCIP_MOUSE	0.179789	0.518126
tr|E9PZB3|E9PZB3_MOUSE	0.17998	0.826949
sp|P61164|ACTZ_MOUSE	0.180054	0.886328
sp|Q61166|MARE1_MOUSE	0.180201	1.13619
sp|Q6PB66|LPPRC_MOUSE	0.180209	0.837776
tr|A0A0R4J263|A0A0R4J263_MOUSE	0.180374	0.689625
tr|E9Q1K3|E9Q1K3_MOUSE	0.180639	1.62477
sp|Q3ULD5|MCCB_MOUSE	0.18066	0.919617
sp|Q9CQ79|TXND9_MOUSE	0.180778	2.298
tr|A0A286YDN1|A0A286YDN1_MOUSE	0.180825	1.26236
tr|Q68FG2|Q68FG2_MOUSE	0.180885	0.836237
sp|P80317|TCPZ_MOUSE	0.181135	1.07853
sp|Q99JI6|RAP1B_MOUSE	0.18133	0.82734
tr|Q8JZX5|Q8JZX5_MOUSE	0.181357	1.21908
sp|Q8VI75|IPO4_MOUSE	0.181368	0.610642
tr|Q0VGY9|Q0VGY9_MOUSE	0.181437	0.764346
tr|A2AU52|A2AU52_MOUSE	0.181761	0.808494
sp|P52430|PON1_MOUSE	0.181892	1.32325
tr|G3UVU2|G3UVU2_MOUSE	0.181905	1.52146
sp|P11983|TCPA_MOUSE	0.181926	1.07184
sp|G5E829|AT2B1_MOUSE	0.182053	0.837959
tr|A0A0R4J0J6|A0A0R4J0J6_MOUSE	0.182091	0.917206
sp|P21278|GNA11_MOUSE	0.18231	0.83425
sp|Q99MR3|S12A9_MOUSE	0.182691	1.94753
sp|Q8CCP0|NEMF_MOUSE	0.182767	0.444315
sp|P21279|GNAQ_MOUSE	0.182941	0.871872
sp|Q6ZQ08|CNOT1_MOUSE	0.183219	0.857156
sp|Q99KG3|RBM10_MOUSE	0.183882	1.22818
sp|Q9WTR5|CAD13_MOUSE	0.184173	0.841806
sp|P80315|TCPD_MOUSE	0.18491	1.09848
sp|Q8C0Z1|F234A_MOUSE	0.185176	0.926244
sp|Q64704|STX3_MOUSE	0.185192	1.1191
tr|B1AYU7|B1AYU7_MOUSE	0.185337	0.732685
tr|F6WJB7|F6WJB7_MOUSE	0.185575	0.441195
sp|Q80Y81|RNZ2_MOUSE	0.185613	1.6327
sp|A2RT62|FXL16_MOUSE	0.185779	1.7647
sp|Q8VHE6|DYH5_MOUSE	0.186022	1.25791
tr|F8WIJ0|F8WIJ0_MOUSE	0.186334	1.54613
tr|G5E850|G5E850_MOUSE	0.186453	2.38713
sp|Q3TRR0|MAP9_MOUSE	0.186524	0.508941
sp|Q9QY81|PO210_MOUSE	0.186795	0.89504
tr|E9Q616|E9Q616_MOUSE	0.187225	1.16195
sp|Q6PE01|SNR40_MOUSE	0.18732	0.844192
sp|Q9QY42|GPR37_MOUSE	0.187344	0.816161
sp|Q9JME7|TPC2L_MOUSE	0.187429	0.779104
sp|Q9Z1F9|SAE2_MOUSE	0.18745	0.907616
sp|Q6PDS3|SARM1_MOUSE	0.187462	0.888325
tr|Q7TNI3|Q7TNI3_MOUSE	0.187559	1.17676
sp|Q3THS6|METK2_MOUSE	0.187596	1.12771
sp|Q8BIP0|SYDM_MOUSE	0.187672	1.1633
tr|Q8CFT3|Q8CFT3_MOUSE	0.187821	0.861172
tr|A0A1B0GT88|A0A1B0GT88_MOUSE	0.187989	1.74109
sp|Q9CZR8|EFTS_MOUSE	0.188392	0.879847
sp|Q9D0R4|DDX56_MOUSE	0.18847	0.69289
tr|A0A2I3BRZ8|A0A2I3BRZ8_MOUSE	0.1885	0.607339
sp|Q3UKJ7|SMU1_MOUSE	0.188543	1.13105
sp|Q91WC0|SETD3_MOUSE	0.188617	1.59322
sp|Q8VD72|TTC8_MOUSE	0.188736	1.55022
sp|P23440|PDE6B_MOUSE	0.188743	1.35339
tr|D3YU22|D3YU22_MOUSE	0.188906	1.22933
sp|Q6PHZ8|KCIP4_MOUSE	0.189211	0.794956
sp|Q6PGG6|GNL3L_MOUSE	0.189348	1.71919
sp|Q61699|HS105_MOUSE	0.189467	0.920392
sp|Q8BPN8|DMXL2_MOUSE	0.189567	0.882634
sp|O35841|API5_MOUSE	0.190861	0.939074
tr|E9Q8K8|E9Q8K8_MOUSE	0.190936	0.893773
tr|F6VCP8|F6VCP8_MOUSE	0.191077	0.660218
sp|Q8JZK9|HMCS1_MOUSE	0.191287	0.847587
sp|P61294|RAB6B_MOUSE	0.191305	0.607017
tr|Q8C6B0|Q8C6B0_MOUSE	0.191523	0.696447
sp|Q9JM14|NT5C_MOUSE	0.191904	1.32723
sp|Q6PDY2|AEDO_MOUSE	0.19192	0.850797
sp|Q9WUU9|GANP_MOUSE	0.192	0.580264
sp|Q8BXR1|S7A14_MOUSE	0.19205	0.801245
tr|D3Z3A0|D3Z3A0_MOUSE	0.192077	1.30069
sp|A6H5Z3|EXC6B_MOUSE	0.19223	0.474202
sp|Q9DCS3|MECR_MOUSE	0.192333	1.14288
sp|Q9R1P4|PSA1_MOUSE	0.192865	1.11968
tr|F6ZHD8|F6ZHD8_MOUSE	0.192876	0.873283
sp|Q3TIX9|SNUT2_MOUSE	0.19313	0.86041
sp|P54276|MSH6_MOUSE	0.193221	0.87057
sp|Q8K2C6|SIR5_MOUSE	0.193355	1.25406
sp|Q99JR1|SFXN1_MOUSE	0.193404	0.849084
sp|O89023|TPP1_MOUSE	0.193713	0.713359
tr|A0A286YDB7|A0A286YDB7_MOUSE	0.193845	0.885875
sp|O35127|C10_MOUSE	0.193888	1.12452
sp|P12970|RL7A_MOUSE	0.194002	0.804797
sp|Q8BH55|THNS1_MOUSE	0.194024	1.13504
tr|Q8BH76|Q8BH76_MOUSE	0.194072	0.791714
sp|Q9D0F3|LMAN1_MOUSE	0.19417	0.884493
sp|P17183|ENOG_MOUSE	0.19428	0.881563
sp|Q9QYX7|PCLO_MOUSE	0.194482	0.652461
sp|Q8C2E7|WASC5_MOUSE	0.194593	0.751653
sp|Q60865|CAPR1_MOUSE	0.194737	1.10474
sp|P35585|AP1M1_MOUSE	0.194941	1.1063
sp|Q9D5T0|ATAD1_MOUSE	0.195041	0.876109
sp|Q8C8T7|ELFN1_MOUSE	0.195058	0.541882
sp|Q8CFW1|ANO2_MOUSE	0.195242	0.83726
sp|P62309|RUXG_MOUSE	0.195483	0.790757
sp|P70236|MP2K6_MOUSE	0.195569	0.873529
sp|Q91VT4|CBR4_MOUSE	0.195642	0.868807
tr|A0A0R4J138|A0A0R4J138_MOUSE	0.195675	1.35528
tr|Q80XD3|Q80XD3_MOUSE	0.195787	0.800564
sp|P52480-2|KPYM_MOUSE	0.195793	2.7241
sp|Q6NVF0|OCRL_MOUSE	0.195821	1.14588
tr|A2A4N9|A2A4N9_MOUSE	0.196089	0.866999
sp|Q80UJ7|RB3GP_MOUSE	0.196318	0.718457
sp|P26041|MOES_MOUSE	0.196954	1.11579
sp|P16015|CAH3_MOUSE	0.197297	0.850244
sp|Q9DAA6|EXOS1_MOUSE	0.197306	0.532913
tr|G5E8N7|G5E8N7_MOUSE	0.197319	0.863397
tr|Z4YLG3|Z4YLG3_MOUSE	0.197364	0.488823
sp|Q8BVQ5|PPME1_MOUSE	0.197638	1.13671
sp|Q9DBX3|SUSD2_MOUSE	0.197691	1.4748
sp|Q9WV92-2|E41L3_MOUSE	0.197732	0.670306
sp|Q61644|PACN1_MOUSE	0.197855	0.898104
sp|Q11011|PSA_MOUSE	0.198034	0.941696
tr|A0A0M3HEP7|A0A0M3HEP7_MOUSE	0.198358	0.809309
tr|A0A2I3BRL0|A0A2I3BRL0_MOUSE	0.198472	0.600055
tr|Q8C845|Q8C845_MOUSE	0.19862	0.904239
tr|Q5SS83|Q5SS83_MOUSE	0.198729	0.862912
tr|A2A7S7|A2A7S7_MOUSE	0.199196	0.914162
tr|A0A0G2JFX7|A0A0G2JFX7_MOUSE	0.199428	0.833374
sp|P09242|PPBT_MOUSE	0.200016	0.858736
tr|Q7TQE2|Q7TQE2_MOUSE	0.200281	0.599865
tr|Q5SVJ0|Q5SVJ0_MOUSE	0.200333	1.30935
tr|A0A1Y7VJZ2|A0A1Y7VJZ2_MOUSE	0.200466	1.20495
sp|P03995|GFAP_MOUSE	0.200808	0.781268
tr|H3BL37|H3BL37_MOUSE	0.200869	0.860872
sp|Q61140|BCAR1_MOUSE	0.200982	0.21058
sp|Q8VDQ1|PTGR2_MOUSE	0.201121	0.869044
sp|Q9R0A0|PEX14_MOUSE	0.201164	0.671771
sp|Q8R5J9|PRAF3_MOUSE	0.201197	0.844371
sp|A3KGS3-2|RGPA2_MOUSE	0.201483	0.586139
sp|Q3UMR5|MCU_MOUSE	0.20215	0.866176
sp|Q91YE7|RBM5_MOUSE	0.202302	0.62604
sp|Q8BHA3|DTD2_MOUSE	0.202318	0.637551
tr|Q8C483|Q8C483_MOUSE	0.202368	1.11549
sp|Q569Z6|TR150_MOUSE	0.202417	0.77608
sp|P56388-2|CART_MOUSE	0.202754	0.872932
tr|E9PV41|E9PV41_MOUSE	0.202914	0.55229
sp|P62331|ARF6_MOUSE	0.203099	0.806552
tr|E9Q3B9|E9Q3B9_MOUSE	0.203309	0.830414
tr|S4R2E1|S4R2E1_MOUSE	0.203345	2.57356
tr|Q8CD76|Q8CD76_MOUSE	0.203377	0.869935
sp|Q3TQI7|TLS1_MOUSE	0.203379	0.511998
sp|O54916|REPS1_MOUSE	0.2036	0.880919
tr|D3YU17|D3YU17_MOUSE	0.203844	0.880425
sp|Q9Z0V1|KCND3_MOUSE	0.204087	0.733559
sp|E9PVA8|GCN1_MOUSE	0.204218	1.21006
sp|P61205|ARF3_MOUSE	0.204354	0.828518
sp|P70365|NCOA1_MOUSE	0.204494	1.33349
sp|O35633|VIAAT_MOUSE	0.205128	0.865159
tr|Q3TDT0|Q3TDT0_MOUSE	0.20608	0.891953
sp|Q5DTM8|BRE1A_MOUSE	0.206154	1.93717
sp|P14094|AT1B1_MOUSE	0.206289	0.886194
tr|A0A0R4J1Y3|A0A0R4J1Y3_MOUSE	0.206658	0.882114
sp|Q3UUG6|TBC24_MOUSE	0.206658	0.912315
sp|P32037|GTR3_MOUSE	0.206668	0.84134
sp|Q9D1E6|TBCB_MOUSE	0.206994	0.882856
sp|Q9JLB0-2|MPP6_MOUSE	0.207188	0.897785
sp|Q9WUP7-2|UCHL5_MOUSE	0.207862	1.3148
sp|Q8C1Z7|BBS4_MOUSE	0.207878	1.25188
sp|P40336|VP26A_MOUSE	0.207921	1.21313
sp|Q8BGN8-2|SYNPR_MOUSE	0.20814	0.878193
sp|P46460|NSF_MOUSE	0.208537	0.876647
sp|Q80WR5|CA174_MOUSE	0.20878	1.81346
tr|S4R1P5|S4R1P5_MOUSE	0.208961	0.789959
sp|P37040|NCPR_MOUSE	0.209142	0.870198
sp|P0C0A3|CHMP6_MOUSE	0.209289	1.26395
tr|G5E8S0|G5E8S0_MOUSE	0.209657	0.826467
sp|Q9CQM9|GLRX3_MOUSE	0.209671	1.11746
tr|F8WI35|F8WI35_MOUSE	0.209679	0.76757
sp|Q8BGT8|PHIPL_MOUSE	0.209733	0.881453
sp|Q9CY66-2|GAR1_MOUSE	0.209922	0.850727
sp|Q91XM9|DLG2_MOUSE	0.209962	1.27583
tr|A0A140LHL5|A0A140LHL5_MOUSE	0.21	1.17323
tr|Q99NF7|Q99NF7_MOUSE	0.210238	1.17119
sp|Q8BGT1|FLRT3_MOUSE	0.210389	1.60085
tr|H3BL92|H3BL92_MOUSE	0.210408	0.75074
tr|D3YWS8|D3YWS8_MOUSE	0.210831	0.571115
sp|Q8VE95|CH082_MOUSE	0.211104	1.10881
sp|Q9CW03|SMC3_MOUSE	0.211784	0.906906
tr|E9QMA2|E9QMA2_MOUSE	0.21264	1.22602
sp|P32507-2|NECT2_MOUSE	0.212692	0.881824
sp|Q5M8N0|CNRP1_MOUSE	0.212774	1.14189
sp|Q05A62|DNAL1_MOUSE	0.212963	0.79772
tr|A0A1L1SU40|A0A1L1SU40_MOUSE	0.213102	0.724869
sp|Q9Z1G3|VATC1_MOUSE	0.213254	0.878163
sp|Q91WC9|DGLB_MOUSE	0.213283	0.579465
sp|Q6ZWZ2|UB2R2_MOUSE	0.213449	0.90794
sp|P50396|GDIA_MOUSE	0.213907	1.10485
sp|Q99N96|RM01_MOUSE	0.214	1.21135
sp|P59017|B2L13_MOUSE	0.214157	0.756043
sp|Q99J45|NRBP_MOUSE	0.214189	1.29467
tr|Q4FJZ2|Q4FJZ2_MOUSE	0.214452	0.855711
sp|Q9DCG9|TR112_MOUSE	0.214561	0.863966
sp|O08539|BIN1_MOUSE	0.215196	1.0513
sp|Q9Z1P6|NDUA7_MOUSE	0.215444	0.865117
sp|O35685|NUDC_MOUSE	0.216042	1.10271
sp|Q3UDK1|TRAD1_MOUSE	0.21611	1.87354
sp|Q8BP48|MAP11_MOUSE	0.216129	1.37698
tr|Q5NBV0|Q5NBV0_MOUSE	0.216822	0.499834
sp|O54724|CAVN1_MOUSE	0.216966	0.866149
tr|Q3UKV0|Q3UKV0_MOUSE	0.216967	0.82023
sp|Q8R1H0|HOP_MOUSE	0.217177	0.622857
sp|Q9D2R0|AACS_MOUSE	0.218153	1.77178
tr|E9PVN6|E9PVN6_MOUSE	0.218237	1.24513
sp|Q8BH79|ANO10_MOUSE	0.218618	0.798356
sp|Q9DB60|PGFS_MOUSE	0.218647	1.52947
tr|Q9QWX2|Q9QWX2_MOUSE	0.219819	1.28931
tr|A0A0R4J0M9|A0A0R4J0M9_MOUSE	0.220143	0.659383
tr|A0A0U1RPT4|A0A0U1RPT4_MOUSE	0.220198	0.80025
tr|Q80XR5|Q80XR5_MOUSE	0.220541	1.33493
tr|D3YU12|D3YU12_MOUSE	0.220724	0.86147
tr|A0A0A6YXM5|A0A0A6YXM5_MOUSE	0.220777	0.918579
tr|Q0VGT3|Q0VGT3_MOUSE	0.220828	0.797691
sp|Q8BNY6|NCS1_MOUSE	0.221076	0.884817
sp|Q8VCX5|MICU1_MOUSE	0.221106	2.30212
tr|A0A087WQB0|A0A087WQB0_MOUSE	0.221501	0.877025
sp|Q9JI75|NQO2_MOUSE	0.221576	0.777867
sp|Q9JJ28|FLII_MOUSE	0.221642	0.673334
sp|Q8VDK1-2|NIT1_MOUSE	0.221764	0.733021
sp|O08688|CAN5_MOUSE	0.221952	1.61131
tr|A2ASW8|A2ASW8_MOUSE	0.222194	0.484418
sp|Q61029-3|LAP2B_MOUSE	0.222325	0.918275
sp|Q9QXV0|PCSK1_MOUSE	0.222358	0.82557
sp|P70362|UFD1_MOUSE	0.222424	1.2172
sp|Q9JIG8|PRAF2_MOUSE	0.22322	0.640842
sp|Q60710|SAMH1_MOUSE	0.223223	0.678925
sp|Q9DC51|GNAI3_MOUSE	0.223315	0.658509
sp|Q9DCJ9|NPL_MOUSE	0.22334	1.6329
sp|Q99PL6|UBXN6_MOUSE	0.223897	0.855637
sp|Q8CGM2|RP1L1_MOUSE	0.223926	1.13442
sp|A2RSX7|TYW5_MOUSE	0.224323	0.644615
sp|Q3UYC0|PPM1H_MOUSE	0.224714	0.860626
tr|E9QP94|E9QP94_MOUSE	0.225549	0.810398
sp|O54828-2|RGS9_MOUSE	0.225608	1.25492
tr|A0A0A6YVP0|A0A0A6YVP0_MOUSE	0.226413	0.448174
tr|D3Z131|D3Z131_MOUSE	0.226518	1.12702
sp|Q9DAI2|IFT22_MOUSE	0.226611	0.818284
sp|Q9CR26|VTA1_MOUSE	0.226951	0.544036
tr|D3YYT1|D3YYT1_MOUSE	0.227452	0.874187
sp|P31648|SC6A1_MOUSE	0.227484	0.884495
sp|Q9EPL4|METL9_MOUSE	0.227901	0.631754
sp|P97370|AT1B3_MOUSE	0.228044	0.880871
sp|Q9Z0F7|SYUG_MOUSE	0.228296	1.28305
sp|Q6WQJ1|DGLA_MOUSE	0.228457	1.41649
sp|F8VPU2|FARP1_MOUSE	0.228506	0.864419
sp|Q8BHD8|PCMD2_MOUSE	0.228754	1.17551
tr|Q3TUQ7|Q3TUQ7_MOUSE	0.228781	0.807939
sp|Q7TN79|AKA7G_MOUSE	0.229248	0.614347
tr|E9Q481|E9Q481_MOUSE	0.229585	1.13832
sp|Q80UW8|RPAB1_MOUSE	0.229668	0.871296
sp|Q8VD37|SGIP1_MOUSE	0.22979	1.56257
sp|P11499|HS90B_MOUSE	0.229856	0.876336
sp|Q8R4R6|NUP35_MOUSE	0.230206	0.830952
sp|P61922|GABT_MOUSE	0.230563	0.888403
tr|A0A0R4J0T5|A0A0R4J0T5_MOUSE	0.230772	0.879878
tr|F8WIS9|F8WIS9_MOUSE	0.230936	0.854087
tr|F8WGE3|F8WGE3_MOUSE	0.231166	0.844584
sp|P84104|SRSF3_MOUSE	0.231176	1.56261
tr|A0A0R4IZW9|A0A0R4IZW9_MOUSE	0.231248	0.870168
sp|Q9JKF7|RM39_MOUSE	0.23131	2.10166
sp|Q9CQA3|SDHB_MOUSE	0.231342	1.14428
tr|G3X8U3|G3X8U3_MOUSE	0.23137	0.549428
tr|Q3U4N2|Q3U4N2_MOUSE	0.231374	1.8324
sp|Q9Z1Z0|USO1_MOUSE	0.231422	0.898704
sp|Q8BFY6|PEF1_MOUSE	0.231855	0.917697
sp|Q8VIM4|BSND_MOUSE	0.232486	0.542448
sp|Q61012|GBG1_MOUSE	0.232868	1.53277
tr|Q3UI47|Q3UI47_MOUSE	0.233376	1.29077
tr|Q6DFY2|Q6DFY2_MOUSE	0.23348	0.866052
tr|B9EIX2|B9EIX2_MOUSE	0.233531	0.730799
sp|Q61205|PA1B3_MOUSE	0.233566	1.22715
sp|Q8C838|TUSC5_MOUSE	0.233981	0.816006
tr|J3KMM1|J3KMM1_MOUSE	0.234041	1.364
sp|Q8K3J5|ZN131_MOUSE	0.234224	1.94822
sp|Q8BMF3|MAON_MOUSE	0.234249	1.25706
sp|P56960|EXOSX_MOUSE	0.234504	1.25463
sp|Q60790|RASA3_MOUSE	0.234537	0.636952
sp|P54923|ADPRH_MOUSE	0.234748	0.809277
tr|A2AN37|A2AN37_MOUSE	0.234768	0.876153
sp|Q9QUI0|RHOA_MOUSE	0.234932	0.810419
tr|A3KG93|A3KG93_MOUSE	0.23517	0.709193
tr|Q91VA7|Q91VA7_MOUSE	0.235533	0.93601
tr|F8VPZ3|F8VPZ3_MOUSE	0.235787	1.20538
tr|Q922I7|Q922I7_MOUSE	0.23581	0.829933
tr|A2AAN0|A2AAN0_MOUSE	0.236131	1.62236
sp|O70443|GNAZ_MOUSE	0.236949	0.878412
sp|P47867|SCG3_MOUSE	0.236959	1.37365
sp|P62071|RRAS2_MOUSE	0.236988	0.84568
sp|Q8CI78|RMND1_MOUSE	0.237259	1.33844
sp|P24547|IMDH2_MOUSE	0.237299	1.12631
tr|G5E896|G5E896_MOUSE	0.237426	0.775288
sp|Q9CZX8|RS19_MOUSE	0.238014	0.949718
sp|Q99K85|SERC_MOUSE	0.238267	1.07946
sp|Q9Z0U9|S1PR3_MOUSE	0.238557	0.853952
sp|Q78JW9|UBFD1_MOUSE	0.238579	1.25837
sp|Q6P6J9|TXD15_MOUSE	0.238828	0.528748
tr|E9QLQ9|E9QLQ9_MOUSE	0.238875	1.3663
sp|Q64522|H2A2B_MOUSE	0.238914	0.814765
tr|Q8BFW6|Q8BFW6_MOUSE	0.238975	1.43035
tr|G3UXL2|G3UXL2_MOUSE	0.239005	1.08839
sp|P17742|PPIA_MOUSE	0.239032	0.876877
sp|Q62189|SNRPA_MOUSE	0.23922	0.875367
sp|Q9CR11|YETS4_MOUSE	0.239431	1.22555
sp|Q8BKC5|IPO5_MOUSE	0.239679	1.10264
tr|A2AU62|A2AU62_MOUSE	0.2398	1.18018
tr|D3YX27|D3YX27_MOUSE	0.239813	1.12646
sp|Q3TCN2|PLBL2_MOUSE	0.239913	1.30952
sp|P55096|ABCD3_MOUSE	0.240063	0.678573
sp|P17182|ENOA_MOUSE	0.240171	0.899437
sp|P16045|LEG1_MOUSE	0.241204	1.32315
sp|Q6URW6-3|MYH14_MOUSE	0.241395	0.913526
sp|P48437|PROX1_MOUSE	0.241647	0.755333
sp|P35290|RAB24_MOUSE	0.24168	0.901342
sp|Q8VD75|HIP1_MOUSE	0.242081	1.1779
sp|Q8R464|CADM4_MOUSE	0.242869	0.836245
sp|P18242|CATD_MOUSE	0.243202	0.917624
tr|B1ART2|B1ART2_MOUSE	0.243292	0.819879
tr|A0A2I3BQP6|A0A2I3BQP6_MOUSE	0.243819	1.3661
sp|Q9D708|S10AG_MOUSE	0.243878	0.635402
sp|P09671|SODM_MOUSE	0.244409	0.896741
tr|A2A513|A2A513_MOUSE	0.244682	0.730682
tr|E9QNR6|E9QNR6_MOUSE	0.244711	1.23189
tr|Q3U125|Q3U125_MOUSE	0.245013	0.875019
sp|Q99KW9|TIP_MOUSE	0.245303	0.658869
sp|Q9DCH4|EIF3F_MOUSE	0.24562	0.937557
sp|O88286|WIZ_MOUSE	0.24593	0.709678
sp|O54786|DFFA_MOUSE	0.246189	1.45144
sp|Q9D4H8|CUL2_MOUSE	0.246318	0.851639
sp|P57787|MOT4_MOUSE	0.246392	0.824826
tr|E9PX68|E9PX68_MOUSE	0.246876	1.22667
tr|A0A0R4J215|A0A0R4J215_MOUSE	0.247302	2.12944
sp|Q8BXQ2|PIGT_MOUSE	0.247396	2.17585
sp|B9EHT4|CLIP3_MOUSE	0.24746	0.409981
sp|Q60989|XIAP_MOUSE	0.247524	1.5683
sp|P26043|RADI_MOUSE	0.247619	0.909923
sp|Q61666|HIRA_MOUSE	0.247743	1.1441
sp|Q8CIN4|PAK2_MOUSE	0.247854	1.10643
sp|P70280|VAMP7_MOUSE	0.248893	0.65831
sp|O08586|PTEN_MOUSE	0.249089	1.14804
tr|Q53Z09|Q53Z09_MOUSE	0.249108	1.26411
tr|Q8BG13|Q8BG13_MOUSE	0.249121	1.34462
sp|P98200|AT8A2_MOUSE	0.249421	1.136
tr|A2A4J8|A2A4J8_MOUSE	0.24946	0.91499
sp|Q80ZD9|AMGO2_MOUSE	0.249585	0.653687
sp|Q3TZM9|ALG11_MOUSE	0.249777	0.753939
sp|Q61016|GBG7_MOUSE	0.249856	0.872129
sp|Q9CZN8|GATA_MOUSE	0.24999	1.36958
sp|Q3UN02|LCLT1_MOUSE	0.250292	0.73505
tr|Q5SW15|Q5SW15_MOUSE	0.250557	1.38972
sp|Q6P5F9|XPO1_MOUSE	0.2506	0.843215
sp|P28661|SEPT4_MOUSE	0.250809	0.920496
tr|F8WIK0|F8WIK0_MOUSE	0.251123	1.1175
tr|A1L3P4|A1L3P4_MOUSE	0.251423	0.752104
sp|Q99M28|RNPS1_MOUSE	0.251439	0.866373
sp|O55143|AT2A2_MOUSE	0.251527	0.899644
sp|Q9CQV8|1433B_MOUSE	0.251557	0.916865
tr|D3YZC8|D3YZC8_MOUSE	0.251819	1.93491
tr|A0A0R4J0D1|A0A0R4J0D1_MOUSE	0.25187	1.53049
sp|P62627|DLRB1_MOUSE	0.252285	1.12437
sp|P56183|RRP1_MOUSE	0.252534	0.678766
sp|O09061|PSB1_MOUSE	0.252605	1.07614
tr|A0A0R4J078|A0A0R4J078_MOUSE	0.252837	0.895004
tr|D3Z5N2|D3Z5N2_MOUSE	0.253035	1.13957
sp|O70228|ATP9A_MOUSE	0.253195	0.64521
sp|P54869|HMCS2_MOUSE	0.253405	1.21702
sp|O88935|SYN1_MOUSE	0.25354	1.08746
sp|Q91WU5|AS3MT_MOUSE	0.253894	1.07519
sp|O55222|ILK_MOUSE	0.254234	0.722324
sp|Q9QYJ0|DNJA2_MOUSE	0.254341	1.06783
sp|Q61768|KINH_MOUSE	0.254848	0.912535
sp|O55100|SNG1_MOUSE	0.254906	0.907324
tr|H3BLH0|H3BLH0_MOUSE	0.25496	0.896231
sp|Q8BVG8|NAT14_MOUSE	0.255145	0.889019
sp|Q9D1C8|VPS28_MOUSE	0.25515	1.11001
sp|P17918|PCNA_MOUSE	0.255168	1.11725
sp|P56716|RP1_MOUSE	0.25542	0.832835
sp|Q9JJV4|CCG4_MOUSE	0.255478	0.757314
sp|P05132|KAPCA_MOUSE	0.255569	0.86757
sp|Q3UI43|BABA1_MOUSE	0.255962	1.16925
tr|B1AS46|B1AS46_MOUSE	0.255983	0.769791
sp|Q9QZQ8|H2AY_MOUSE	0.256692	0.761128
sp|Q9D6S7|RRFM_MOUSE	0.256901	1.32281
sp|P60229|EIF3E_MOUSE	0.2572	0.876563
sp|P61971|NTF2_MOUSE	0.25723	1.09753
sp|Q63810|CANB1_MOUSE	0.257234	0.895061
tr|D3YTR5|D3YTR5_MOUSE	0.25727	0.816542
sp|Q80ZW2|THEM6_MOUSE	0.25746	0.838478
sp|Q9D0L8|MCES_MOUSE	0.257637	0.908773
sp|Q9D6J5|NDUB8_MOUSE	0.257794	0.781802
sp|Q8R0F6|ILKAP_MOUSE	0.257856	1.23824
sp|P38647|GRP75_MOUSE	0.257943	0.930593
sp|Q8VEM8|MPCP_MOUSE	0.258234	0.854581
sp|Q63844|MK03_MOUSE	0.258347	0.899078
tr|E9Q2W9|E9Q2W9_MOUSE	0.259188	1.66737
sp|Q8BPS4|GP180_MOUSE	0.259281	0.866538
sp|Q8BM72|HSP13_MOUSE	0.259573	1.66756
tr|E9QB02|E9QB02_MOUSE	0.259683	0.90483
sp|P49813|TMOD1_MOUSE	0.259754	0.867098
tr|Q91Z78|Q91Z78_MOUSE	0.259808	0.84299
sp|P70232-2|NCHL1_MOUSE	0.260078	0.829265
tr|A0A0A0MQA5|A0A0A0MQA5_MOUSE	0.260713	0.926776
tr|J3KMQ6|J3KMQ6_MOUSE	0.260775	2.82989
tr|J3QMK2|J3QMK2_MOUSE	0.260884	0.612039
sp|Q5SSZ5|TENS3_MOUSE	0.261085	0.68351
tr|A0A286YDT0|A0A286YDT0_MOUSE	0.261494	1.19333
tr|Q6PKB0|Q6PKB0_MOUSE	0.261528	0.761785
sp|P62880|GBB2_MOUSE	0.262091	0.901984
tr|F6RJV6|F6RJV6_MOUSE	0.262521	0.879556
sp|P26039|TLN1_MOUSE	0.262595	0.915198
tr|D3Z0F5|D3Z0F5_MOUSE	0.262618	1.13727
sp|Q3UMB9|WASC4_MOUSE	0.262946	0.583624
sp|Q9D1Q4|DPM3_MOUSE	0.262995	0.802911
sp|Q6P5C5|SMUG1_MOUSE	0.263403	0.716493
sp|P13864|DNMT1_MOUSE	0.263637	0.820171
sp|Q91VC3|IF4A3_MOUSE	0.263669	0.843796
sp|Q99L88|SNTB1_MOUSE	0.264191	0.846055
tr|D6RFB9|D6RFB9_MOUSE	0.264239	0.78446
sp|B2RY56|RBM25_MOUSE	0.264291	0.905022
sp|P10605|CATB_MOUSE	0.264568	0.939963
tr|B2RWC4|B2RWC4_MOUSE	0.264828	1.34366
sp|P58774-2|TPM2_MOUSE	0.265281	1.34406
sp|Q9DBS5|KLC4_MOUSE	0.265699	0.574263
sp|Q8CEC0|NUP88_MOUSE	0.265705	0.837347
sp|Q3TZZ7|ESYT2_MOUSE	0.265716	0.765719
tr|F8WHU5|F8WHU5_MOUSE	0.265856	0.872882
sp|Q8R2M2|TDIF2_MOUSE	0.266107	0.813137
tr|E9QMK9|E9QMK9_MOUSE	0.266186	0.826204
sp|Q80SY6|ADAL_MOUSE	0.266455	1.16658
sp|P70202|LXN_MOUSE	0.266739	0.882051
sp|O88845|AKA10_MOUSE	0.266746	0.851615
sp|Q9JKV5|SCAM4_MOUSE	0.266804	0.532641
sp|P13597|ICAM1_MOUSE	0.266821	0.839879
sp|Q8BH58|TIPRL_MOUSE	0.266829	0.805472
sp|P26350|PTMA_MOUSE	0.266928	0.395597
sp|Q62465|VAT1_MOUSE	0.266999	0.920879
sp|P18572|BASI_MOUSE	0.267178	1.05503
sp|P18760|COF1_MOUSE	0.268103	1.0993
sp|Q9WV27|AT1A4_MOUSE	0.268196	0.593531
sp|Q9DBG6|RPN2_MOUSE	0.268248	0.900019
tr|G5E8D5|G5E8D5_MOUSE	0.268328	0.738272
sp|Q9CZV8|FXL20_MOUSE	0.268524	0.75701
sp|Q3URS9|CCD51_MOUSE	0.268826	0.818295
sp|Q9DCJ1|LST8_MOUSE	0.268851	0.789081
sp|P51807|DYLT1_MOUSE	0.269068	1.4433
tr|Q3TWL5|Q3TWL5_MOUSE	0.269509	0.573066
sp|Q6NV83|SR140_MOUSE	0.269721	0.873672
tr|D3YYN7|D3YYN7_MOUSE	0.270159	1.62384
sp|Q91ZA3|PCCA_MOUSE	0.270281	1.10371
sp|Q9CXX9|CUED2_MOUSE	0.270481	1.25534
sp|Q6PIJ4|NFRKB_MOUSE	0.27074	0.722103
tr|L8AZD2|L8AZD2_MOUSE	0.270878	1.51265
sp|P58059|RT21_MOUSE	0.271156	0.442486
sp|Q3U5Q7|CMPK2_MOUSE	0.271419	1.14427
sp|Q8K409|DPOLB_MOUSE	0.271888	1.29241
sp|Q8CG46|SMC5_MOUSE	0.272082	0.748351
tr|Q3UHU8|Q3UHU8_MOUSE	0.272314	0.897166
[truncated: 3,183 more rows]

## Sheet: AD-tg(GA) vs. ADtg(PBS)
Protein	P Value Proteins	FC Proteins
[truncated: 4,439 more rows]

[truncated: 1 more sheets: Sheet1]
